# Supplementary material for: Consensus datasets of mouse miRNA-mRNA interactions from multiple online resources
Source: Data Brief. 2017 Jul 20;14:143–7. doi: 10.1016/j.dib.2017.07.035 (PMC5537373; doi:10.1016/j.dib.2017.07.035)
Supplement: Supplementary file 2 — Supplementary material [file mmc2.xlsx]

## Sheet: D4
gene	miRNA	miRanda score	miRDB score	PITA score	TargetScan score	Experimental result	Integrated confidence score
IRAK1	mmu-miR-146a	-0.8523	82.1908	-9.87	1.5	Yes	0.96618
PTX3	mmu-miR-224	-1.2067	99.7926	-15.3	1.5	Yes	0.954354
RBMS1	mmu-miR-383	-0.4855	96.8177	-12.74	0.078	Yes	0.965539
ULK1	mmu-miR-20a	-0.7028	80.6801	-7.52	1.5	Yes	0.977744
ABCA1	mmu-miR-144	-0.3534	83.944	-6.25	0.493	Yes	0.97662
ABCA1	mmu-miR-33	-0.7597	99.9499	-18.24	0.901	Yes	0.959624
ACADM	mmu-miR-19a	-1.2369	92.9108	-8.54	0	Yes	0.950787
ACVR1B	mmu-miR-149	-0.211	66.5168	-9.8	1.5	Yes	0.980521
ACVR1B	mmu-miR-24	-0.1287	76.1018	-12.64	0.604	Yes	0.956665
ACVR1B	mmu-miR-210	-0.795	83.4162	-11.98	0.274	Yes	0.952448
ADAM11	mmu-miR-181a	-0.5716	80.6261	-7.25	0.933	Yes	0.981629
ADCY6	mmu-miR-182	-0.7938	91.4426	-9.53	0.994	Yes	0.966708
ADRA2B	mmu-miR-377	-0.2146	67.5819	-2.85	1.5	Yes	0.980824
ADRA2B	mmu-miR-495	-0.8624	62.7399	-9.73	1.5	Yes	0.977425
AHR	mmu-miR-124	-0.7325	80.1309	-12.09	0.977	Yes	0.967693
AHR	mmu-miR-375	-1.2459	56.5801	-6.23	0	Yes	0.971672
AICDA	mmu-miR-155	-1.1264	80.2758	-10.51	0.558	Yes	0.950666
ALPL	mmu-miR-122	-0.19	78.309	-13.67	0	Yes	0.953364
ALDH3A2	mmu-miR-362	-0.134	63.3791	-2.06	1.5	Yes	0.977783
ALDOA	mmu-miR-122	-0.1818	81.2772	-9.95	0.549	Yes	0.957091
ANK3	mmu-miR-335	-0.1933	92.8396	-1.2	1.5	Yes	0.963468
ANK3	mmu-miR-425	-0.6607	71.6519	-10.84	0.087	Yes	0.970472
ANXA4	mmu-miR-124	-1.0382	70.6559	-10.16	0.514	Yes	0.963766
AP1G1	mmu-miR-199a	-1.0639	88.915	-1.35	0.71	Yes	0.950113
APC	mmu-miR-30e	-0.1714	96.5478	-6.06	1.5	Yes	0.97775
AQP4	mmu-miR-181a	-1.2152	64.4458	-10.8	0	Yes	0.966703
ARF3	mmu-miR-342	-0.1355	71.8077	-11.74	1.5	Yes	0.971206
ARPC1B	mmu-miR-124	-1.2291	88.4551	-8.57	0.67	Yes	0.954978
ASS1	mmu-miR-22	-0.115	64.5837	-1.97	0.294	Yes	0.971491
ASTN1	mmu-miR-181a	-0.1415	53.7266	-9.41	0.153	Yes	0.958512
ASTN1	mmu-miR-34b	-0.1532	93.9314	2.86	1.5	Yes	0.959487
ZFHX3	mmu-miR-758	-1.1196	93.3172	-8.84	1.5	Yes	0.962921
ZFHX3	mmu-miR-875	-0.6701	72.4436	-3.75	1.5	Yes	0.981607
ATF2	mmu-miR-19b	-1.2974	93.8052	0.17	1.5	Yes	0.955515
NEUROD6	mmu-miR-128	-1.0393	83.1717	-7.43	0.672	Yes	0.963582
NEUROD6	mmu-miR-27a	-0.4898	74.5181	-10.19	0.533	Yes	0.975757
ATP1B1	mmu-miR-9	-1.2896	60.2351	-3.34	0.795	Yes	0.970039
ATRN	mmu-miR-136	-0.2072	95.1032	-8.99	1.5	Yes	0.967493
ATRN	mmu-miR-139	-0.122	63.2717	-11.08	0	Yes	0.967466
BACH1	mmu-miR-155	-0.7634	89.3342	-10.18	0.722	Yes	0.959236
BACH2	mmu-miR-129	-0.9687	99.1812	-1.91	0.142	Yes	0.94773
BAK1	mmu-miR-29b	-0.8796	51.4351	-7.67	1.5	Yes	0.973185
BCKDHA	mmu-miR-124	-0.4731	61.2844	-11.58	0.835	Yes	0.980374
BCL2	mmu-miR-204	-0.2842	79.7335	-10.2	0.461	Yes	0.961107
BCL2L2	mmu-miR-15b	-0.4281	78.5829	-9.79	1.5	Yes	0.977326
BCL6	mmu-miR-34b	-1.0391	80.0163	-4.69	0.058	Yes	0.964022
BDNF	mmu-miR-206	-0.801	90.9738	-15.72	1.5	Yes	0.961732
BDNF	mmu-miR-34b	-0.3291	56.7797	-7.94	0.035	Yes	0.972912
BDNF	mmu-miR-495	-0.8258	96.7259	-8.33	1.5	Yes	0.969153
BICD1	mmu-miR-15b	-1.2399	93.4343	-9.41	1.5	Yes	0.960512
BICD1	mmu-miR-129	-0.2432	84.914	-5.76	0.044	Yes	0.973029
BICD1	mmu-miR-15a	-0.1379	93.2811	-9.73	1.5	Yes	0.963644
BICD1	mmu-miR-16	-0.1326	93.2811	-7.61	0.415	Yes	0.961096
BICD1	mmu-miR-29a	-0.4593	90.0443	-4.75	0.759	Yes	0.978815
BICD1	mmu-miR-31	-0.1563	72.317	-5.83	0.237	Yes	0.978079
BICD1	mmu-miR-322	-1.2399	93.2811	-11	1.5	Yes	0.956881
BCL2L11	mmu-miR-24	-0.5873	63.2047	-15.96	0.973	Yes	0.982032
BMPR1B	mmu-miR-7b	-0.3002	50.9445	-11.21	1.5	Yes	0.969435
BSN	mmu-miR-24	-0.1078	87.6557	-12.17	0.433	Yes	0.946925
BSN	mmu-miR-342	-0.1726	84.4124	-7.75	1.5	Yes	0.972035
BTG2	mmu-miR-132	-0.1879	54.9231	-11.83	0.551	Yes	0.958225
BTG2	mmu-miR-25	-0.7221	95.5938	-11.29	0.996	Yes	0.966309
BTG2	mmu-miR-92b	-0.7295	95.5938	-14.91	1.5	Yes	0.964422
BTRC	mmu-miR-15a	-0.6887	99.4417	-7.15	1.5	Yes	0.977456
CACNA1B	mmu-miR-758	-0.6816	84.2621	-1.63	1.5	Yes	0.970829
CAPN6	mmu-miR-124	-0.7873	83.1537	-10.55	0.772	Yes	0.960137
CASK	mmu-miR-15a	-0.6978	85.8396	-9.45	0.708	Yes	0.964581
CTNND1	mmu-miR-124	-0.4116	94.4934	-11.46	0.992	Yes	0.971488
CAV1	mmu-miR-340	-1.0843	89.2379	-3.29	1.5	Yes	0.964745
CAV2	mmu-miR-29b	-1.018	67.2512	-10.99	0.903	Yes	0.973456
RUNX1	mmu-miR-30c	-1.2946	62.9428	-7.48	1.5	Yes	0.980079
RUNX1	mmu-miR-18a	-0.5144	61.1053	-7.24	0.836	Yes	0.986908
RUNX1T1	mmu-miR-134	-0.4908	90.3284	-8.14	1.5	Yes	0.980585
RUNX1T1	mmu-miR-129	-1.1606	70.2781	0.8	0.142	Yes	0.959261
CBLN2	mmu-miR-19b	-0.5093	50	-7.86	0.835	Yes	0.980587
CBX5	mmu-miR-758	-0.118	59.9444	-6.54	1.5	Yes	0.982138
CCND2	mmu-miR-124	-0.2687	55.5793	-7.54	0.906	Yes	0.976889
CCND2	mmu-miR-503	-0.9335	93.8926	-16.11	0.961	Yes	0.956162
CCNE2	mmu-miR-30a	-0.8842	92.3253	-7.66	1.5	Yes	0.970504
CCNE2	mmu-miR-30c	-0.8774	92.3253	-4.41	1.5	Yes	0.971755
CCNG1	mmu-miR-122	-1.0549	80.7891	-7.13	0.497	Yes	0.964413
CCT7	mmu-miR-329	-1.1787	52.0534	-13.27	1.5	Yes	0.959623
CD151	mmu-miR-124	-0.522	83.9155	-3.09	0.89	Yes	0.978275
ENTPD6	mmu-miR-181a	-0.1273	96.4649	-10.67	0.153	Yes	0.947852
ENTPD6	mmu-miR-24	-0.5537	98.0196	-15.46	0.698	Yes	0.966667
CD69	mmu-miR-363	-1.1997	99.2516	-8.83	0.988	Yes	0.962139
CDC42	mmu-miR-340	-1.0811	61.303	-10.16	1.5	Yes	0.972683
CDH4	mmu-miR-129	-0.2536	75.3021	-7.52	0.042	Yes	0.971213
CDKN1A	mmu-miR-295	-0.383	68.246	-6.5	0.782	Yes	0.986418
CDKN1B	mmu-miR-221	-0.7028	79.2834	-8.88	0.943	Yes	0.973145
CEBPA	mmu-miR-101a	-0.5232	62.6384	1.29	0.629	Yes	0.979912
CEBPA	mmu-miR-124	-0.4871	79.7762	-9.54	0.99	Yes	0.979465
CEBPB	mmu-miR-155	-0.995	85.8959	-4.4	0.767	Yes	0.965001
CFLAR	mmu-miR-495	-0.1972	65.1533	-4.27	1.5	Yes	0.984654
CLCN3	mmu-miR-206	-0.9373	96.2268	-17.37	1.5	Yes	0.957395
CLCN3	mmu-miR-34b	-0.6989	72.6201	0.18	0.883	Yes	0.972542
CLGN	mmu-miR-326	-0.8753	64.3659	-15.79	1.5	Yes	0.976314
CLGN	mmu-miR-330	-0.9887	64.3659	-12.9	1.5	Yes	0.97517
CLOCK	mmu-miR-9	-0.6087	84.5772	-4.22	0.969	Yes	0.979146
CLOCK	mmu-miR-19b	-1.181	98.5011	-10.06	1.5	Yes	0.95877
CXCR4	mmu-miR-9	-0.5675	54.056	2.22	0.595	Yes	0.969685
COL2A1	mmu-miR-29b	-0.9256	91.2925	-10.08	0.929	Yes	0.959461
COL3A1	mmu-miR-29b	-1.3286	97.5697	-9.13	0.994	Yes	0.961063
COL4A1	mmu-miR-29b	-0.3818	91.4545	-13.28	1.5	Yes	0.969337
COL4A1	mmu-miR-124	-1.1903	89.6385	-12.72	0.556	Yes	0.942706
COL4A2	mmu-miR-9	-0.5855	79.7658	-5.91	0.791	Yes	0.983573
COL4A2	mmu-miR-29a	-0.1873	98.6814	-2.8	0.877	Yes	0.963132
COL4A3	mmu-miR-29b	-0.4842	98.9337	-13.48	0.974	Yes	0.973651
COL4A3	mmu-miR-29a	-0.4842	98.9337	-13.86	1.5	Yes	0.974131
COL4A5	mmu-miR-29b	-0.985	99.9948	-12.31	0.995	Yes	0.957353
COL9A3	mmu-miR-30e	-1.1557	57.5576	-6.85	0.588	Yes	0.971284
COPS2	mmu-miR-15a	-0.7494	76.013	-5.72	1.5	Yes	0.983106
CP	mmu-miR-203	-1.266	64.0196	-9.94	0	Yes	0.967309
CPD	mmu-miR-320	-0.7148	58.4073	-12.45	1.5	Yes	0.97412
CPLX1	mmu-miR-7a	-0.195	91.5837	-9.84	0	Yes	0.952822
CREB1	mmu-miR-134	-0.1453	82.0571	-13.54	1.5	Yes	0.961991
CREB1	mmu-miR-27a	-0.3022	91.3287	-5.92	0.938	Yes	0.980158
CREM	mmu-miR-199a	-0.557	71.7034	-7.04	0.009	Yes	0.982704
CRKL	mmu-miR-10a	-0.2421	67.1988	-4.42	0	Yes	0.979529
HAPLN1	mmu-miR-495	-0.5509	55.7203	-6.51	1.5	Yes	0.986737
VCAN	mmu-miR-129	-0.9884	96.6374	-1.33	0	Yes	0.945532
VCAN	mmu-miR-203	-0.4417	74.3586	-3.18	0.317	Yes	0.975978
VCAN	mmu-miR-340	-1.2918	72.7934	-7.18	1.5	Yes	0.976966
CXADR	mmu-miR-340	-0.1892	89.0608	-0.32	1.5	Yes	0.962522
CYP1A2	mmu-miR-320	-1.1949	50	-7.85	1.5	Yes	0.968894
DDX3X	mmu-miR-224	-0.149	51.9307	-3.7	1.5	Yes	0.972117
DDX4	mmu-miR-590	-1.2854	52.8828	-0.096	1.5	Yes	0.960929
DLX5	mmu-miR-124	-0.5193	76.5174	-6.49	0.885	Yes	0.985922
DMD	mmu-miR-31	-0.8636	62.1197	-10.63	0.237	Yes	0.967117
DMD	mmu-miR-340	-1.1703	99.148	-8.72	1.5	Yes	0.962922
DNM2	mmu-miR-124	-0.1814	56.2774	-7.79	0.848	Yes	0.973271
DNMT1	mmu-miR-152	-1.1336	87.4016	-5	0.442	Yes	0.963158
DNMT3A	mmu-miR-29b	-0.1435	95.2962	-5.66	1.5	Yes	0.97698
DNMT3A	mmu-miR-29a	-0.1435	95.2962	-5.36	1.5	Yes	0.975727
DNMT3A	mmu-miR-370	-0.1814	98.0994	-14.39	1.5	Yes	0.960272
DNMT3A	mmu-miR-495	-0.2342	87.1342	-2.54	1.5	Yes	0.968286
DNMT3B	mmu-miR-29a	-0.1527	56.8059	-5.17	0.71	Yes	0.975624
DST	mmu-miR-129	-1.277	70.1358	-4.42	0	Yes	0.971254
DUSP2	mmu-miR-29b	-0.4913	83.4646	-7.35	1.5	Yes	0.983263
E2F1	mmu-miR-342	-0.3865	59.2573	-1.43	1.5	Yes	0.979212
E2F1	mmu-miR-362	-0.1346	65.7973	-3.41	1.5	Yes	0.982391
E4F1	mmu-miR-495	-0.7474	53.6939	-1.05	1.5	Yes	0.970426
MAPRE1	mmu-miR-129	-0.2729	50	-6.49	0.074	Yes	0.972827
EGFR	mmu-miR-129	-0.5344	94.9987	-4.41	0.069	Yes	0.975744
EGR2	mmu-miR-150	-0.4774	90.1776	-9.69	0	Yes	0.968877
EGR2	mmu-miR-224	-1.3161	90.4859	-4.13	1.5	Yes	0.9673
EIF2AK3	mmu-miR-217	-0.1267	77.757	-4.28	0	Yes	0.965748
EIF4E	mmu-miR-7a	-0.4152	58.6744	-7.66	0.649	Yes	0.980122
ELN	mmu-miR-29b	-0.3999	99.7964	-7.27	0.998	Yes	0.979498
ELN	mmu-miR-29a	-0.3999	99.7964	-8.56	1.5	Yes	0.975717
ENC1	mmu-miR-19b	-0.6761	91.9006	-10.93	0.812	Yes	0.963831
ENO2	mmu-miR-539	-1.1649	60.2458	-3.97	1.5	Yes	0.976596
STOM	mmu-miR-124	-0.4194	70.4509	-8.4	0	Yes	0.978753
EPHA4	mmu-miR-329	-0.6088	97.5179	-8.13	1.5	Yes	0.977236
EPHA4	mmu-miR-362	-0.6865	97.5179	0.43	1.5	Yes	0.967075
EPHB2	mmu-miR-185	-0.9217	54.9732	-21.25	1.5	Yes	0.964511
EPHB3	mmu-miR-149	-0.7838	77.6098	-12.09	1.5	Yes	0.967996
EPHB3	mmu-miR-326	-0.4244	64.4526	-7.57	1.5	Yes	0.988175
ERG	mmu-miR-9	-0.9512	88.9668	-10.21	0.827	Yes	0.955576
EVI5	mmu-miR-124	-0.7372	86.7992	-10.91	0.994	Yes	0.966851
EZH2	mmu-miR-26a	-1.3498	84.1492	-3.97	1.5	Yes	0.967697
F2R	mmu-miR-150	-0.1174	51.2437	-7.08	0	Yes	0.96623
F3	mmu-miR-223	-1.256	97.0308	-9.96	0.108	Yes	0.944407
F3	mmu-miR-590	-1.0987	60.6693	-2.75	1.5	Yes	0.973971
ACSL1	mmu-miR-15a	-0.2577	63.5141	-4.89	1.5	Yes	0.985703
FAF1	mmu-miR-495	-0.6283	64.3367	-13.3	1.5	Yes	0.982356
FAS	mmu-miR-23a	-1.2532	86.5462	-6.5	0.349	Yes	0.964345
FASN	mmu-miR-15a	-0.6475	72.3617	-9.46	0.338	Yes	0.972775
FBN1	mmu-miR-29b	-1.1223	97.9662	-2.02	1.5	Yes	0.959816
FBN1	mmu-miR-29a	-1.1223	97.9662	-0.28	0.994	Yes	0.956504
FEM1B	mmu-miR-149	-0.1641	67.794	-8.24	1.5	Yes	0.981204
FGL2	mmu-miR-222	-0.9442	69.4908	-6.81	0	Yes	0.97618
CTGF	mmu-miR-26a	-0.1489	65.9923	-5.55	1.5	Yes	0.98716
FKBP1B	mmu-miR-149	-1.0396	58.8779	-11.82	1.5	Yes	0.968173
FOXN2	mmu-miR-9	-1.2659	93.1465	-7.31	0.957	Yes	0.967653
FOXL1	mmu-miR-339	-0.214	55.6946	-18.38	1.5	Yes	0.968137
FLOT2	mmu-miR-124	-0.3123	98.3313	-12.79	0.999	Yes	0.96606
SRGAP2	mmu-miR-24	-0.1619	51.3087	-13.27	0.214	Yes	0.951073
FSTL1	mmu-miR-9	-0.697	59.5127	-8.11	0.866	Yes	0.978936
FZD6	mmu-miR-194	-0.4761	92.4493	-11.9	0	Yes	0.965552
XRCC6	mmu-miR-124	-1.1855	81.9238	-9.22	0.797	Yes	0.957454
GABPA	mmu-miR-340	-0.173	58.1835	-5.28	1.5	Yes	0.981686
GABRA1	mmu-miR-129	-0.2215	98.2873	-2.1	0.707	Yes	0.958208
GABRA1	mmu-miR-181a	-1.2316	94.6547	-9.17	0.938	Yes	0.959063
GABRB2	mmu-miR-539	-0.3622	86.5294	-11.89	1.5	Yes	0.969598
GATA6	mmu-miR-124	-0.8969	86.1658	-6.92	0.938	Yes	0.972543
NR6A1	mmu-miR-181a	-0.1994	96.8021	-15.35	0.759	Yes	0.95304
GDA	mmu-miR-324	-0.2033	70.2426	-2.31	1.5	Yes	0.976986
GPD2	mmu-miR-124	-0.9438	82.5783	-5.82	0.934	Yes	0.976718
B4GALT1	mmu-miR-124	-0.8618	96.7887	-14.4	0.988	Yes	0.959203
GNA13	mmu-miR-495	-0.128	97.1828	-9.87	1.5	Yes	0.962924
GNAI1	mmu-miR-9	-0.2144	66.1708	-9.05	0.25	Yes	0.97583
GNG12	mmu-miR-301b	-0.2103	93.2804	-11.45	0	Yes	0.949828
GPC1	mmu-miR-324	-0.1001	73.0114	-9.92	1.5	Yes	0.971408
GPR12	mmu-miR-495	-0.9056	77.5637	-3.68	1.5	Yes	0.972422
GRB10	mmu-miR-30e	-0.4885	52.2332	-8.31	0.74	Yes	0.978283
GRIA1	mmu-miR-136	-0.542	90.8121	-7.61	1.5	Yes	0.981317
GRPR	mmu-miR-335	-0.6185	67.8402	-6.71	1.5	Yes	0.988647
GYS1	mmu-miR-122	-0.4286	77.8366	-13.85	0	Yes	0.96634
HARS	mmu-miR-129	-1.1217	72.819	3.54	0	Yes	0.954243
HCN1	mmu-miR-129	-1.0542	94.6866	-4.49	0.053	Yes	0.959033
HELLS	mmu-miR-7a	-0.9979	63.2569	-9.47	0.036	Yes	0.968607
FOXG1	mmu-miR-9	-1.0139	83.1987	-0.026	0.912	Yes	0.956407
HIF1A	mmu-miR-101a	-1.1268	88.2221	-6.32	0.079	Yes	0.965198
HIF1A	mmu-miR-144	-1.3343	96.1103	-4.37	0	Yes	0.956883
HIF1A	mmu-miR-199a	-0.2741	86.0305	-11.76	1.114	Yes	0.970262
HIF1A	mmu-miR-106a	-1.1306	78.9469	-2.24	1.5	Yes	0.964744
HIF1A	mmu-miR-101b	-1.1224	64.8385	-6.58	0.079	Yes	0.979144
HIPK1	mmu-miR-340	-0.1453	78.847	-2.39	1.5	Yes	0.968492
H2AFX	mmu-miR-24	-0.2017	77.3901	-19.58	0.852	Yes	0.961846
HK2	mmu-miR-384	-0.858	57.5512	-3.06	1.5	Yes	0.974303
HMGB1	mmu-miR-216a	-1.262	71.7775	-1.13	0	Yes	0.958332
HMGA2	mmu-let-7a	-1.0003	88.2675	-18.76	1.5	Yes	0.956942
HOXA11	mmu-miR-181a	-1.1868	91.9256	-10.65	0.759	Yes	0.949388
HOXC8	mmu-miR-185	-0.9259	82.9627	-13.28	1.5	Yes	0.960353
HSF2	mmu-miR-18a	-1.0399	75.1448	-3.66	0.358	Yes	0.963358
HSF2	mmu-miR-494	-1.0255	56.077	-6.63	1.5	Yes	0.977983
ELAVL1	mmu-miR-495	-1.0838	99.432	-11.01	1.5	Yes	0.957526
ELAVL2	mmu-miR-26a	-0.48	53.2702	-13.05	1.5	Yes	0.977363
ELAVL4	mmu-miR-181a	-0.7033	71.2973	-6.2	0.759	Yes	0.98339
ELAVL4	mmu-miR-375	-1.0184	96.4869	-10.57	0.583	Yes	0.94744
ELAVL4	mmu-miR-340	-0.8024	52.7808	1.57	1.5	Yes	0.966161
ID4	mmu-miR-186	-1.1778	60.304	-6.25	1.5	Yes	0.981748
IDS	mmu-miR-340	-0.4371	61.2852	-8.79	1.5	Yes	0.984401
IFIT2	mmu-miR-140	-1.0327	99.9517	-9.45	0	Yes	0.947986
IGF1	mmu-miR-29b	-1.1263	92.5789	-5.65	0.997	Yes	0.97473
IGF1	mmu-miR-29a	-1.1263	92.5789	-5.51	1.5	Yes	0.974036
IGF1R	mmu-let-7b	-0.1332	88.7027	-10.78	0.998	Yes	0.961989
IGFBP3	mmu-miR-340	-0.9058	88.504	1.71	1.5	Yes	0.959139
IGFBP5	mmu-miR-143	-0.6718	99.3023	-10.15	0.787	Yes	0.964562
IL13	mmu-let-7a	-0.9025	82.6493	-18.42	0.959	Yes	0.959209
IL1A	mmu-miR-181a	-1.1622	99.0193	-13.15	0.759	Yes	0.946094
IRAK1	mmu-miR-129	-1.1938	54.1968	5.04	0.011	Yes	0.94727
IL1RN	mmu-miR-351	-0.1902	68.5131	-7.37	0	Yes	0.977048
INPP5D	mmu-miR-155	-1.1198	73.464	-5.13	0.102	Yes	0.971152
IRX2	mmu-miR-448	-1.0033	79.1788	-3.32	1.5	Yes	0.968867
ITGA3	mmu-miR-124	-0.7375	82.0883	-12.73	0.327	Yes	0.955634
ITGA6	mmu-miR-19b	-0.9547	91.4382	-8.11	1.5	Yes	0.967519
ITGAM	mmu-miR-377	-0.3564	58.9762	-7.16	1.5	Yes	0.984019
ITGB1	mmu-miR-124	-0.652	99.0486	-11.3	0.986	Yes	0.969115
ITPA	mmu-miR-149	-0.4582	54.9669	-12.15	1.5	Yes	0.97764
JAG1	mmu-miR-124	-1.0798	75.8048	-9.03	0.921	Yes	0.966691
JARID2	mmu-miR-155	-0.5985	98.7021	-9.79	0.816	Yes	0.969748
JARID2	mmu-miR-204	-0.9989	89.4298	-6.53	0.564	Yes	0.966429
JARID2	mmu-miR-211	-1.0018	89.4298	-6.44	1.5	Yes	0.974357
KCNJ10	mmu-miR-185	-0.3674	53.4299	-18.16	1.5	Yes	0.972187
KCNJ5	mmu-miR-329	-0.2844	68.9924	-14.74	1.5	Yes	0.977182
KCNJ5	mmu-miR-362	-0.5122	68.9924	-8.99	1.5	Yes	0.986687
KCNK1	mmu-miR-26a	-0.808	64.6714	-6.48	1.5	Yes	0.986819
KCNK1	mmu-miR-340	-1.0217	69.8631	-1.46	1.5	Yes	0.973066
KIF13A	mmu-miR-340	-0.8031	63.4634	-4.12	1.5	Yes	0.983173
KIF3B	mmu-miR-24	-0.398	75.8206	-11.28	0.122	Yes	0.967651
KIF5C	mmu-miR-340	-0.8777	95.2338	1.08	1.5	Yes	0.959501
KIT	mmu-miR-222	-1.1945	93.5248	-17.06	0.68	Yes	0.943492
KLC1	mmu-miR-15a	-0.2277	80.0495	-8.81	1.5	Yes	0.971505
KLC1	mmu-miR-322	-0.2277	80.0495	-6.57	0.025	Yes	0.971606
KLF9	mmu-miR-17	-1.0316	85.4587	-11.29	1.5	Yes	0.959132
KPNA2	mmu-miR-26a	-1.3307	94.0094	0.17	1.5	Yes	0.955451
KRAS	mmu-miR-155	-0.5586	67.0256	-8.29	0.266	Yes	0.98353
KRAS	mmu-miR-143	-0.9761	92.1123	-17.92	0.841	Yes	0.95079
LAMP2	mmu-miR-448	-0.4718	81.4962	-8.05	1.5	Yes	0.981332
ARHGEF1	mmu-miR-124	-0.8494	74.3632	-11.25	1.5	Yes	0.969587
ZBTB7A	mmu-miR-20a	-0.2993	64.5574	-9.16	1.5	Yes	0.982943
LRP6	mmu-miR-183	-1.276	94.7534	-7.08	0.875	Yes	0.966436
LRP8	mmu-miR-342	-0.2201	86.2299	-13.36	1.5	Yes	0.962944
LRP8	mmu-miR-377	-0.12	80.8674	-6.32	1.5	Yes	0.977754
CD93	mmu-miR-146a	-0.1451	58.8786	-10.13	0	Yes	0.962754
TMED1	mmu-miR-124	-0.4485	59.3256	-8.95	0.907	Yes	0.981724
M6PR	mmu-miR-9	-0.5322	52.0574	-10.86	0.824	Yes	0.974782
SMAD2	mmu-miR-18a	-1.0071	89.0356	-11.75	0.844	Yes	0.952363
SMAD4	mmu-miR-26a	-0.851	64.8497	-5.1	1.5	Yes	0.985939
SMAD5	mmu-miR-124	-0.1441	68.8734	-12.08	0.584	Yes	0.967468
SMAD5	mmu-miR-135a	-0.5014	70.8708	-1.09	0.882	Yes	0.981928
MAFF	mmu-miR-330	-0.9988	63.8984	-10.96	1.5	Yes	0.97556
MAN1A2	mmu-miR-9	-0.1933	73.874	-7.38	0.908	Yes	0.97703
MAN2A1	mmu-miR-181a	-1.131	96.7099	-7.32	0.708	Yes	0.962004
MCL1	mmu-miR-29a	-0.9337	59.4509	-5.59	0.947	Yes	0.981635
MEF2C	mmu-miR-93	-0.3241	50	-4.84	1.5	Yes	0.979628
MEOX2	mmu-miR-130a	-0.3303	78.6947	-5.03	0.911	Yes	0.979761
MET	mmu-miR-539	-0.5787	60.869	-5.97	1.5	Yes	0.989471
MGAT3	mmu-miR-335	-0.3938	83.4065	-3.2	1.5	Yes	0.976635
MKNK2	mmu-miR-7a	-0.1262	55.632	-10.24	0	Yes	0.957746
MMP16	mmu-miR-26a	-0.1977	82.0968	-3.09	1.5	Yes	0.970095
FOXK1	mmu-miR-181a	-0.1209	61.1691	-6.75	0.78	Yes	0.979231
MEIS2	mmu-let-7c	-0.5175	58.6489	-6.45	1.5	Yes	0.988814
MTF1	mmu-miR-125a	-0.8425	70.9346	-7.56	0.914	Yes	0.978703
MTF1	mmu-miR-351	-0.8495	70.9346	-9.23	1.5	Yes	0.976058
MTF2	mmu-miR-200b	-0.9578	72.1668	-8.1	0.876	Yes	0.973362
MYB	mmu-miR-150	-1.2104	97.6442	-4.71	0	Yes	0.959273
MYH9	mmu-miR-124	-1.1473	80.9846	-11.18	0.982	Yes	0.959711
MYO10	mmu-miR-124	-0.8559	63.7567	-10.24	0.998	Yes	0.978038
MYO6	mmu-miR-9	-0.371	63.213	-3.12	1.5	Yes	0.984251
NCAM1	mmu-miR-210	-0.1168	86.0925	-18.39	0.143	Yes	0.94532
NEDD4	mmu-miR-9	-1.2049	74.615	-9.33	0.795	Yes	0.963191
2017-09-02	mmu-miR-340	-0.9014	86.6215	-7.73	1.5	Yes	0.970503
NEU1	mmu-miR-590	-1.2359	56.6086	1.5	1.5	Yes	0.963712
NF1	mmu-miR-128	-0.4475	84.7394	-6.98	0.644	Yes	0.978113
NF1	mmu-miR-137	-0.7603	65.6403	-5.06	0.639	Yes	0.984273
NF1	mmu-miR-103	-0.6867	83.925	-14.78	0.641	Yes	0.959506
NFATC3	mmu-miR-30a	-0.7979	87.9002	-11.28	0.96	Yes	0.962684
NFATC3	mmu-miR-340	-0.8459	85.8303	-4.76	1.5	Yes	0.974506
NFIB	mmu-miR-223	-1.2779	94.9289	-4.77	0.399	Yes	0.960255
NFIB	mmu-miR-590	-1.1216	68.8314	-3.98	1.5	Yes	0.979022
NFIC	mmu-miR-129	-0.6399	60.3167	-3.76	0	Yes	0.977621
NID1	mmu-miR-30e	-1.1078	56.2083	-4.66	0.785	Yes	0.971294
NNT	mmu-miR-335	-0.1143	87.2718	-3.74	1.5	Yes	0.969075
NOV	mmu-miR-421	-1.251	80.063	-5.46	1.5	Yes	0.97578
NPM3	mmu-miR-129	-1.1008	84.0378	-16.85	0	Yes	0.941886
NRP2	mmu-miR-24	-0.4213	54.1742	-13.65	0.83	Yes	0.971491
NRXN1	mmu-miR-129	-0.3134	88.3515	-10.55	0	Yes	0.957429
NRXN3	mmu-miR-495	-1.1859	70.3439	-1.4	1.5	Yes	0.971498
NSG2	mmu-miR-19b	-0.6769	82.9458	-11.93	1.5	Yes	0.969497
NSMAF	mmu-miR-181a	-0.4189	52.7349	-1.4	0.336	Yes	0.968103
P2RX7	mmu-miR-216b	-1.274	82.7543	-5.39	0	Yes	0.965558
P2RY1	mmu-miR-495	-0.8332	68.1572	-7.81	1.5	Yes	0.982155
P4HA1	mmu-miR-122	-1.1934	94.1871	-10.88	0.54	Yes	0.944441
PAFAH1B1	mmu-miR-15a	-0.2151	99.8614	-9.75	1.5	Yes	0.965651
PAFAH1B1	mmu-miR-425	-0.6241	54.9315	-4.93	0.087	Yes	0.977885
CNTN3	mmu-miR-9	-0.7622	94.4495	-9.62	0.905	Yes	0.964639
PCK1	mmu-miR-342	-0.3468	59.6238	-4.26	1.5	Yes	0.983282
PCK1	mmu-miR-377	-0.1486	91.6047	-5.9	1.5	Yes	0.978154
FURIN	mmu-miR-9	-0.9228	82.8392	-2.87	0.76	Yes	0.960257
PDE7A	mmu-miR-30e	-1.2588	99.0326	-4.16	0.998	Yes	0.96728
PDGFRB	mmu-miR-29a	-0.9167	61.0961	-4.81	0.847	Yes	0.978988
PEG3	mmu-miR-129	-1.183	69.3941	-5.07	0	Yes	0.975087
PEMT	mmu-miR-124	-0.7612	90.3352	-10.34	0	Yes	0.954465
PFN2	mmu-miR-30e	-1.2467	96.2551	-1.1	0.902	Yes	0.953427
PFN2	mmu-miR-340	-0.5914	54.356	-2.79	1.5	Yes	0.979342
PFN2	mmu-miR-7a	-0.9362	53.291	-8.97	0.63	Yes	0.960684
SLC25A3	mmu-miR-141	-1.1332	64.8046	-1.9	0.485	Yes	0.969987
PIK3R1	mmu-miR-103	-0.1583	63.2523	-10.6	0.729	Yes	0.971942
PIK3R3	mmu-miR-19b	-0.8905	84.5023	-4.55	1.5	Yes	0.97308
PKD1	mmu-miR-200b	-0.8602	99.7732	-5.89	0.952	Yes	0.977151
SERPINE1	mmu-miR-30a	-0.9089	90.0209	-4.95	1.5	Yes	0.973648
SERPINE1	mmu-miR-30b	-0.9089	76.5073	-13.05	1.5	Yes	0.96508
SERPINE1	mmu-miR-30c	-0.9089	76.5073	-13.15	0	Yes	0.952771
PLAT	mmu-miR-340	-1.2385	94.4091	-5.29	1.5	Yes	0.972616
PLP1	mmu-miR-26a	-0.6286	80.2036	-10.06	1.5	Yes	0.974601
PLXNA2	mmu-miR-30e	-0.2396	79.9669	-7.5	0.952	Yes	0.974965
POLA1	mmu-miR-206	-0.7033	74.1108	-17	1.5	Yes	0.972915
POU4F2	mmu-miR-23a	-0.647	79.3498	-10.99	0.208	Yes	0.963764
MED1	mmu-miR-146a	-0.9917	97.9221	-8.04	0.083	Yes	0.955508
PPARG	mmu-miR-27b	-1.3374	99.0062	-9	0.734	Yes	0.953276
PPP3R1	mmu-miR-181a	-1.0568	93.1	-8.83	0.62	Yes	0.95358
PPP3R1	mmu-miR-26a	-1.1819	90.6491	-6.24	1.5	Yes	0.974177
PRKAR2B	mmu-miR-223	-1.0189	71.0095	-1.68	0.008	Yes	0.962223
PROX1	mmu-miR-181a	-1.0985	99.2108	-6.17	0.86	Yes	0.97137
PSAP	mmu-miR-181a	-0.4188	83.9463	4.19	0.044	Yes	0.962217
PSME3	mmu-miR-185	-0.2755	83.4042	-15.86	1.5	Yes	0.965608
PTBP1	mmu-miR-124	-0.348	93.8051	-12.43	0.89	Yes	0.964673
PTEN	mmu-miR-19b	-0.5256	84.9183	-11.02	0.978	Yes	0.976255
PTEN	mmu-miR-26a	-0.7136	66.1092	-10.48	1.5	Yes	0.982151
PTEN	mmu-miR-26b	-0.7136	66.1092	-7.95	1.5	Yes	0.985607
PTEN	mmu-miR-19a	-0.5256	84.9183	-11.02	1.5	Yes	0.976654
PTEN	mmu-miR-216a	-0.1332	73.1345	-10.79	0	Yes	0.96025
PTGFRN	mmu-miR-7b	-0.3922	89.0281	-8.8	0.566	Yes	0.967994
PTGS2	mmu-miR-101a	-0.9106	65.4178	-8.5	0.797	Yes	0.978576
TWF1	mmu-miR-30a	-1.1004	99.7995	-6.01	1.5	Yes	0.975263
PTPN12	mmu-miR-124	-0.9369	91.1024	-8.44	0.993	Yes	0.966506
DUSP1	mmu-miR-101a	-0.8655	70.4598	-3.49	0.814	Yes	0.974836
PTPN18	mmu-miR-125a	-0.8675	80.176	-11.23	0.34	Yes	0.952703
PTPRG	mmu-miR-9	-1.0808	79.188	-9.44	0.951	Yes	0.963698
RAB5B	mmu-miR-185	-0.9162	71.2609	-9.52	1.5	Yes	0.974025
RAB34	mmu-miR-124	-1.1657	98.8887	-7.29	0.732	Yes	0.962374
RASAL1	mmu-miR-24	-0.4867	87.5734	-13.29	0.226	Yes	0.966256
RASGRP1	mmu-miR-200a	-0.4437	78.3772	-7.17	0.002	Yes	0.977718
RB1	mmu-miR-335	-0.9226	50.7827	-3.81	1.5	Yes	0.970975
RBL2	mmu-miR-17	-0.8478	82.4965	-14.72	1.5	Yes	0.962271
PITPNM2	mmu-miR-30e	-0.944	68.3046	-7.08	0.821	Yes	0.979896
RELA	mmu-miR-124	-1.2013	89.1441	-7.94	0.867	Yes	0.962474
RET	mmu-miR-128	-0.2655	83.8314	-7.46	0.506	Yes	0.96811
RET	mmu-miR-27a	-0.326	54.434	-7.97	0.628	Yes	0.972636
REV3L	mmu-miR-340	-0.9547	95.7201	-7.23	1.5	Yes	0.971036
ROBO1	mmu-miR-148a	-1.2553	91.9537	-10.15	0.94	Yes	0.956345
ROCK1	mmu-miR-148a	-1.2191	51.3901	-6.4	0.991	Yes	0.97552
RRAS	mmu-miR-124	-0.6384	83.6364	-15.01	0.902	Yes	0.967575
RSU1	mmu-miR-124	-1.3233	97.9572	-12.97	0	Yes	0.938685
RYR2	mmu-miR-185	-0.2247	72.5844	-18.47	1.5	Yes	0.971493
ATXN1	mmu-miR-101a	-1.0445	90.3199	-7.31	0.991	Yes	0.969861
ATXN1	mmu-miR-329	-0.1745	66.4184	-1.06	1.5	Yes	0.978968
ATXN1	mmu-miR-19a	-0.962	59.4786	-10.5	0.994	Yes	0.971076
ATXN1	mmu-miR-362	-0.1795	66.4184	-8.81	1.5	Yes	0.98161
SEL1L	mmu-miR-129	-1.2079	99.1348	-5.96	0	Yes	0.966405
SEMA3A	mmu-miR-15a	-0.5244	70.6465	-8.98	0.931	Yes	0.984397
SEMA3E	mmu-miR-139	-0.1728	97.0357	-9.84	0	Yes	0.951603
SEMA4A	mmu-miR-149	-0.6561	86.7179	-11.15	1.5	Yes	0.970141
SEMA4A	mmu-miR-24	-0.4769	86.156	-6.44	0.613	Yes	0.980674
SEMA4B	mmu-miR-34a	-0.2854	63.0771	-12.17	0.673	Yes	0.973171
2017-09-08	mmu-miR-223	-0.1604	83.9531	-9.55	0.38	Yes	0.954957
SEZ6	mmu-miR-24	-0.623	73.7483	-11.78	0	Yes	0.969007
SGK1	mmu-miR-124	-1.0163	90.438	-3.66	0.888	Yes	0.963309
SH2D1A	mmu-miR-218	-1.3235	55.7909	-3.29	0	Yes	0.959402
CYFIP1	mmu-miR-590	-1.2881	97.728	-6.45	1.5	Yes	0.972744
SIN3A	mmu-miR-329	-0.1958	68.8046	-7.21	1.5	Yes	0.983264
SIX4	mmu-miR-30b	-0.6061	69.6007	-6.67	0.678	Yes	0.985046
SIX4	mmu-miR-30c	-0.6061	69.6007	-5.96	1.5	Yes	0.989393
SIX4	mmu-miR-30d	-0.6097	69.6007	-10.59	1.5	Yes	0.98176
SIX4	mmu-miR-221	-0.5188	79.7102	-9.75	0	Yes	0.972631
SIX4	mmu-miR-384	-0.6134	69.6007	-2.98	1.5	Yes	0.983768
VPS4B	mmu-miR-125b	-0.9392	94.789	-8.63	0.699	Yes	0.957608
SLC12A2	mmu-miR-136	-0.2316	51.7883	-9.07	1.5	Yes	0.971174
SLC12A2	mmu-miR-15a	-0.2692	76.8263	-3.45	0.786	Yes	0.971346
SLC2A4	mmu-miR-339	-0.1351	84.5817	-15.41	1.5	Yes	0.960425
SLC31A2	mmu-miR-9	-0.6744	69.1759	-10.71	0.927	Yes	0.978751
SLC9A1	mmu-miR-9	-0.7187	71.2639	-7.85	0.849	Yes	0.979241
SNAI1	mmu-miR-30c	-1.1933	54.6458	2.18	1.5	Yes	0.961609
SNCA	mmu-miR-7a	-1.2653	85.2014	-11	0.861	Yes	0.952971
SNTA1	mmu-miR-124	-0.8108	73.5247	-9.12	0.93	Yes	0.973024
SON	mmu-miR-425	-0.7291	54.6626	-5.75	0	Yes	0.977454
SORT1	mmu-miR-340	-0.346	51.1537	-0.67	1.5	Yes	0.971494
SOS1	mmu-miR-181a	-0.3706	78.8283	-8.62	0.651	Yes	0.971422
SOX11	mmu-miR-204	-0.1091	82.5592	-13.49	1.5	Yes	0.960861
SOX6	mmu-miR-499	-0.1662	96.786	-10.58	0.402	Yes	0.950237
SOX7	mmu-miR-128	-0.2042	79.1291	-3.89	0	Yes	0.965018
SOX9	mmu-miR-124	-0.2352	67.1582	-10.67	0.338	Yes	0.972472
SP1	mmu-miR-24	-0.1391	64.194	-13.58	0.546	Yes	0.969185
SP3	mmu-miR-129	-1.0951	55.396	-6.19	0.074	Yes	0.971434
SALL3	mmu-miR-17	-0.9944	89.3033	-4.54	1.5	Yes	0.970788
SERPINI1	mmu-miR-9	-0.7263	62.5283	-12.96	0.174	Yes	0.970103
SERPINI1	mmu-miR-425	-0.6983	52.2799	-7.37	0.087	Yes	0.97159
STRBP	mmu-miR-26a	-1.2298	86.9054	-12.48	1.5	Yes	0.956215
STAT3	mmu-miR-125b	-0.3114	74.5408	-9.51	1.5	Yes	0.975953
STAT3	mmu-miR-106b	-0.4691	79.2152	-8.36	0.933	Yes	0.980098
STAT3	mmu-miR-93	-0.2954	81.5155	-9.49	1.5	Yes	0.971404
STAT3	mmu-miR-17	-0.4691	79.2152	-10.99	1.5	Yes	0.977371
STC1	mmu-miR-101b	-0.4115	99.0341	-12.82	0.446	Yes	0.961353
STXBP2	mmu-miR-7a	-0.399	51.1557	-11.11	0	Yes	0.964601
SUCLG2	mmu-miR-124	-1.1633	75.9134	-12.13	0.857	Yes	0.958573
MED22	mmu-miR-34b	-0.1003	75.929	-8.48	0.062	Yes	0.962493
MED22	mmu-miR-34a	-0.497	75.929	-5.8	1.5	Yes	0.988471
SUV39H1	mmu-miR-125b	-0.6592	77.6343	-7.84	0.931	Yes	0.978096
SYP	mmu-miR-24	-0.8585	63.2016	-9.86	0.389	Yes	0.970495
SYT1	mmu-miR-34b	-0.462	99.7693	-7.92	1.5	Yes	0.979827
SYT1	mmu-miR-19b	-1.149	96.5694	-7.87	1.5	Yes	0.966517
SYT2	mmu-miR-149	-0.3019	54.051	-11.67	1.5	Yes	0.970933
SYT4	mmu-miR-34b	-0.6735	79.118	-5.65	0.222	Yes	0.977642
SLC6A6	mmu-miR-9	-0.1502	51.9301	-8.01	0.958	Yes	0.971428
TCF15	mmu-miR-377	-0.8614	56.8764	-5.64	1.5	Yes	0.981794
ZEB1	mmu-miR-141	-0.9811	89.9208	-5.86	0.907	Yes	0.974727
ZEB1	mmu-miR-429	-0.61	99.9226	-9.96	1	Yes	0.973225
TEAD1	mmu-miR-185	-0.2582	67.1807	-6.83	1.5	Yes	0.986346
MORF4L1	mmu-miR-20a	-0.9428	63.5848	-8.67	0.57	Yes	0.973198
TEX264	mmu-miR-149	-0.1953	51.5205	-1.61	1.5	Yes	0.967542
TFAM	mmu-miR-495	-0.624	56.6035	-8.93	1.5	Yes	0.979624
TGFB2	mmu-miR-141	-1.1381	96.6414	-3.76	0.727	Yes	0.958395
TGFB2	mmu-miR-199a	-1.2989	96.9049	-3.79	0.93	Yes	0.963305
TGFB2	mmu-miR-200a	-0.2517	96.6414	-2.55	1.5	Yes	0.968181
TGFB2	mmu-miR-495	-0.9406	90.5826	-3.92	1.5	Yes	0.968737
TGFBI	mmu-miR-181a	-0.9945	79.8359	-9.26	0.203	Yes	0.954468
TGFBR1	mmu-miR-340	-0.5831	86.0851	-7.14	1.5	Yes	0.981578
TGFBR2	mmu-miR-9	-0.5122	52.5321	-9.11	0.819	Yes	0.978339
TGIF1	mmu-miR-340	-0.2393	53.158	-1.05	1.5	Yes	0.969033
THRSP	mmu-let-7b	-0.9665	62.3304	-5.4	1.5	Yes	0.98376
KLF10	mmu-miR-17	-1.0412	65.7576	-9.68	1.5	Yes	0.978776
TIMP2	mmu-miR-106b	-1.0394	58.631	-4.32	0.744	Yes	0.971975
TIMP2	mmu-miR-93	-1.0449	58.631	-7.97	1.5	Yes	0.975162
TIMP2	mmu-miR-19a	-0.4455	50.2837	-9.18	0	Yes	0.970392
TIMP3	mmu-miR-149	-0.1744	58.6923	-14.2	1.5	Yes	0.970239
TIMP3	mmu-miR-181a	-0.3073	84.1343	-9.45	0.886	Yes	0.9681
TIMP3	mmu-miR-221	-0.5412	81.8321	-7.07	0.598	Yes	0.979293
TJP2	mmu-miR-124	-0.9951	89.8118	-10.37	0.805	Yes	0.953578
TLE4	mmu-miR-155	-1.3334	91.6814	-3.15	0.554	Yes	0.952247
TLL1	mmu-miR-448	-0.2158	61.7743	-4.21	1.5	Yes	0.981999
TLN1	mmu-miR-124	-0.3582	83.3674	-12.45	0.937	Yes	0.968152
TNC	mmu-miR-425	-0.9525	50.6601	-6.3	0.087	Yes	0.969251
TNKS	mmu-miR-149	-0.5154	93.3321	-9.35	1.5	Yes	0.978432
TNKS	mmu-miR-19b	-0.9921	75.5863	-7.37	1.5	Yes	0.975288
PPP1R13B	mmu-miR-9	-0.3128	70.0474	-9.27	0	Yes	0.973214
TRAF3	mmu-miR-9	-0.2497	87.7009	-7.79	0.957	Yes	0.972265
TRAF6	mmu-miR-124	-0.187	84.6819	-7.78	0.618	Yes	0.964654
TRAF6	mmu-miR-146a	-0.1683	76.6912	-12.29	0	Yes	0.954962
TUB	mmu-miR-19b	-0.5979	58.6065	-10.96	1.5	Yes	0.979319
UBP1	mmu-miR-204	-0.9781	77.5436	-3.96	0	Yes	0.962718
UBP1	mmu-miR-34b	-0.5183	93.1786	-5.43	0.887	Yes	0.983764
USP10	mmu-miR-149	-0.3172	72.3528	-5.65	1.5	Yes	0.985739
UGCG	mmu-miR-24	-0.9431	80.5009	-13.63	0.76	Yes	0.9535
ULK1	mmu-miR-26a	-0.4156	95.3214	-8.29	1.5	Yes	0.977111
USF2	mmu-miR-329	-0.1657	52.7639	-9.48	1.5	Yes	0.968963
UTRN	mmu-miR-206	-1.2154	86.5748	-17.21	0.681	Yes	0.944685
VAMP3	mmu-miR-124	-0.5687	98.2539	-7.83	0.999	Yes	0.979666
VAMP3	mmu-miR-9	-0.7186	67.1951	-11.37	0.9	Yes	0.978539
VAV1	mmu-miR-24	-0.2115	84.8735	-10.75	0.385	Yes	0.953492
VCL	mmu-miR-34b	-0.7328	77.0765	-3.17	0.002	Yes	0.966617
VCL	mmu-miR-34a	-0.7328	77.0765	-13.3	1.5	Yes	0.969678
VLDLR	mmu-miR-149	-0.3765	77.6546	-12.13	1.5	Yes	0.973428
NRSN1	mmu-miR-26a	-0.8038	78.868	-11.03	1.5	Yes	0.967424
WNT1	mmu-miR-19b	-0.4056	80.7902	-3.96	1.5	Yes	0.97974
WNT3A	mmu-miR-16	-1.0443	94.0066	-11.63	0.901	Yes	0.953437
YWHAG	mmu-miR-181a	-0.5748	88.4169	-10.02	0.754	Yes	0.970032
YWHAG	mmu-miR-34b	-0.1491	86.1365	-5.7	1.5	Yes	0.977857
YWHAG	mmu-miR-449a	-0.1491	91.3318	-8.8	1.5	Yes	0.966708
YWHAZ	mmu-miR-22	-1.2762	92.3687	-7.57	0.875	Yes	0.964016
YWHAZ	mmu-miR-590	-0.5301	52.8685	-1.91	1.5	Yes	0.979598
TRIM26	mmu-miR-136	-0.4533	66.2314	-5.81	1.5	Yes	0.991633
ZFPM2	mmu-miR-200b	-0.9826	85.7817	-10.51	0.915	Yes	0.957908
ZFPM2	mmu-miR-19a	-0.7425	71.9051	-5.36	0.827	Yes	0.982077
IKZF1	mmu-miR-31	-0.9073	61.7278	-13.45	0.283	Yes	0.963397
SLC30A4	mmu-miR-30e	-0.1126	74.5843	-7.35	0.954	Yes	0.976151
SIRT1	mmu-miR-22	-1.1986	94.0256	-10.24	0.858	Yes	0.953152
AKT3	mmu-miR-29b	-0.556	94.2753	-9.76	1.5	Yes	0.975958
AKT3	mmu-miR-362	-0.3084	78.0932	-8.26	1.5	Yes	0.976442
AKT3	mmu-miR-340	-0.6121	69.1033	-1.32	1.5	Yes	0.982198
AMFR	mmu-miR-15a	-0.161	50	-6.51	0.055	Yes	0.96961
BACE1	mmu-miR-874	-0.5687	97.1381	-13.16	1.5	Yes	0.97252
CAPN10	mmu-miR-26a	-1.3051	89.0542	-11.67	1.5	Yes	0.956301
KLF6	mmu-miR-24	-0.3291	62.5713	-12.52	0.532	Yes	0.972784
KLF6	mmu-miR-122	-0.3463	55.4511	-9.97	0	Yes	0.966794
ETS1	mmu-miR-155	-0.5816	81.4413	-3.97	0.516	Yes	0.974732
ETS1	mmu-miR-326	-0.796	88.6944	-15.78	1.5	Yes	0.962194
ETS1	mmu-miR-222	-0.2975	82.8467	-17.58	0.38	Yes	0.955702
G3BP2	mmu-miR-324	-0.1508	54.8123	-5.28	1.5	Yes	0.979336
GMCL1	mmu-miR-124	-0.9518	95.6681	-6.54	0.936	Yes	0.972641
PDE10A	mmu-miR-23b	-0.2558	98.8867	-9.99	0.385	Yes	0.955543
2017-09-03	mmu-miR-136	-0.1438	60.5807	-2.09	1.5	Yes	0.974914
SLC35A1	mmu-miR-183	-1.0793	83.7717	-7.21	0.506	Yes	0.96247
SLC35A1	mmu-miR-205	-1.2398	87.8162	-11.58	0.383	Yes	0.942506
SPRY4	mmu-miR-320	-1.107	97.9423	-9.37	1.5	Yes	0.96109
UBL3	mmu-miR-19b	-1.1795	98.8784	-6.82	1.5	Yes	0.971198
ZEB2	mmu-miR-183	-0.174	53.0723	-13.91	0.005	Yes	0.952713
ZEB2	mmu-miR-192	-1.2276	94.0821	-5.3	1.5	Yes	0.972695
ZEB2	mmu-miR-200a	-0.3073	98.6563	-8.66	1.5	Yes	0.971799
ZEB2	mmu-miR-215	-1.2392	94.0821	-4.35	1.5	Yes	0.9682
AXL	mmu-miR-34b	-0.1347	50	-1.88	0.885	Yes	0.962141
MAP2K1	mmu-miR-181a	-1.0999	75.6863	-5.73	0.743	Yes	0.975137
MAP2K1	mmu-miR-758	-1.2835	92.0525	-8.6	1.5	Yes	0.963306
MAP2K4	mmu-miR-92a	-1.1118	98.2526	-18.58	1.5	Yes	0.954861
MAP3K1	mmu-miR-129	-0.3034	55.9526	-5.8	0.675	Yes	0.980491
MAP3K1	mmu-miR-18a	-1.1289	92.7351	-8.65	0.819	Yes	0.957873
MAP3K1	mmu-miR-340	-1.0642	95.2614	-3.9	1.5	Yes	0.966955
MAP3K1	mmu-miR-590	-1.2742	93.8578	-1.61	1.5	Yes	0.958326
MAP3K12	mmu-miR-130a	-0.3784	95.0009	-8.7	0.79	Yes	0.970017
MAP3K12	mmu-miR-150	-0.1028	73.7967	-7.27	0	Yes	0.970011
MAP3K12	mmu-miR-19a	-0.4759	92.1055	-5.73	0.829	Yes	0.983248
MAP3K2	mmu-miR-340	-0.2192	79.4569	-2.95	1.5	Yes	0.971455
MAPK1	mmu-miR-136	-0.1512	59.6145	-7.91	1.5	Yes	0.978212
MAPK10	mmu-miR-136	-0.5178	52.9643	-7.72	1.5	Yes	0.983927
MAPK14	mmu-miR-124	-0.7837	74.1535	-3.77	0.975	Yes	0.977064
NBEA	mmu-miR-19b	-0.6688	82.6938	-8.75	0.814	Yes	0.970652
PLOD2	mmu-miR-24	-0.9736	93.1133	-10.22	0.708	Yes	0.951567
PLOD3	mmu-miR-124	-0.2176	58.1436	-12.55	0.884	Yes	0.968159
SEMA4G	mmu-miR-149	-0.3938	84.6115	-11.55	1.5	Yes	0.971731
HOMER1	mmu-miR-129	-0.7745	75.3003	-4.72	0.12	Yes	0.97278
SLC7A11	mmu-miR-181a	-0.5518	75.8855	-4.62	0	Yes	0.979828
B3GALT1	mmu-miR-129	-0.8355	78.2512	-6.77	0.007	Yes	0.970395
CLN8	mmu-miR-124	-0.2769	60.6635	-6.89	0	Yes	0.978476
COPS7B	mmu-miR-329	-0.1008	61.873	-19	1.5	Yes	0.97249
COPS7B	mmu-miR-410	-1.1729	50	-3.35	1.5	Yes	0.966645
MED14	mmu-miR-340	-1.2041	72.6681	-0.88	1.5	Yes	0.967886
ERN2	mmu-miR-129	-1.2306	59.4894	-11.23	0	Yes	0.957399
PPP2R5E	mmu-miR-19b	-0.8674	93.406	-3.62	1.5	Yes	0.96878
VAT1	mmu-miR-124	-0.2193	93.3602	-14.05	0.99	Yes	0.96163
AMOT	mmu-miR-26a	-0.7118	65.2805	-9.05	1.5	Yes	0.983869
RABGAP1L	mmu-miR-340	-0.5162	66.8241	-6.11	1.5	Yes	0.991944
RNF11	mmu-miR-199a	-1.2517	89.7327	-6.98	1.139	Yes	0.975195
RNF11	mmu-miR-19a	-1.2256	96.4611	-9.17	0.983	Yes	0.960724
IQGAP1	mmu-miR-124	-1.1267	95.8427	-12.31	0.888	Yes	0.951328
HDGFRP3	mmu-miR-144	-0.2877	59.538	-5.83	0.429	Yes	0.981424
HDGFRP3	mmu-miR-425	-0.201	53.7137	-8.17	0.087	Yes	0.964908
TOR3A	mmu-miR-124	-0.6939	93.2429	-11.91	0.907	Yes	0.964284
USP25	mmu-miR-340	-1.3056	97.5721	0.57	1.5	Yes	0.955022
RNF19A	mmu-miR-9	-1.0241	95.0126	-4.56	0.905	Yes	0.967655
TXNRD1	mmu-miR-488	-1.2359	56.3764	-3.1	1.5	Yes	0.970005
PROK2	mmu-miR-376c	-1.3375	85.5841	-2.76	1.5	Yes	0.962655
SIRT6	mmu-miR-495	-0.9383	67.2788	-9.85	1.5	Yes	0.977668
FBXO8	mmu-miR-19b	-0.8629	94.1524	-10.63	1.5	Yes	0.962185
HS6ST2	mmu-miR-129	-1.2429	97.9149	-7.61	0	Yes	0.955886
FBXL3	mmu-miR-181a	-0.4236	71.1115	-8.85	0.738	Yes	0.979616
FBXL3	mmu-miR-291a	-1.1292	78.6235	1.43	0.682	Yes	0.950822
FBXL3	mmu-miR-294	-1.1271	93.8391	-5.69	1.5	Yes	0.974804
FBXL3	mmu-miR-295	-1.1313	81.1221	-5.23	1.5	Yes	0.974685
FBXL3	mmu-miR-340	-0.8109	93.4089	-4.44	1.5	Yes	0.973297
ACSL4	mmu-miR-224	-1.028	89.4315	-10.54	1.5	Yes	0.959508
MYADM	mmu-miR-124	-0.4314	55.7945	-17.8	0.98	Yes	0.976112
CPSF2	mmu-miR-26a	-0.7511	68.0126	-7.69	1.5	Yes	0.983937
RRAGD	mmu-miR-26a	-0.2745	50.5059	-8.79	1.5	Yes	0.972644
REEP1	mmu-miR-24	-0.4721	70.6189	-12.74	0.177	Yes	0.975761
REEP1	mmu-miR-15a	-0.2724	64.5236	-9.39	1.5	Yes	0.982
CTDSP2	mmu-miR-124	-0.2197	74.2602	-6.44	0.988	Yes	0.981872
DHRS1	mmu-miR-124	-0.7999	85.6904	-6.09	0.376	Yes	0.972297
TSPAN14	mmu-miR-155	-0.4994	99.0547	-12.09	0.089	Yes	0.966766
BRMS1L	mmu-miR-15a	-0.4244	69.6829	-7.99	1.5	Yes	0.985656
CBX7	mmu-miR-181a	-0.1045	96.8902	-8.07	0.941	Yes	0.966456
SUZ12	mmu-miR-200b	-0.8322	70.4743	-6.7	0.854	Yes	0.981014
SGSM1	mmu-miR-223	-0.6464	64.6081	-4.94	0	Yes	0.984455
RGS7BP	mmu-miR-132	-0.5853	84.8785	-5.93	0.852	Yes	0.983125
UBE2K	mmu-miR-129	-0.7179	99.4795	-13.78	0	Yes	0.952739
PGRMC1	mmu-miR-758	-1.1266	86.8091	-0.65	1.5	Yes	0.958076
VAMP4	mmu-miR-124	-0.4432	87.7528	-6.69	0.854	Yes	0.980768
MTX2	mmu-miR-26a	-1.1535	96.2918	-4.7	1.5	Yes	0.970019
SDCBP	mmu-miR-155	-0.6935	80.6623	-3.73	0.231	Yes	0.968233
STK39	mmu-miR-223	-1.2279	78.0972	-5.22	0.361	Yes	0.967633
CD164	mmu-miR-124	-0.954	94.9308	-9.01	0.998	Yes	0.964195
COL5A3	mmu-miR-29b	-0.3072	98.6157	-8.3	1.5	Yes	0.972879
CAPRIN1	mmu-miR-543	-1.1412	50.8977	-0.59	1.5	Yes	0.960557
SLC40A1	mmu-miR-124	-0.783	96.266	-9.41	0.405	Yes	0.956446
ACTR1A	mmu-miR-9	-0.2176	60.8897	-9.09	0.902	Yes	0.975836
PCDH7	mmu-miR-9	-0.9189	75.6445	-6.24	0	Yes	0.973148
CD320	mmu-miR-122	-0.2127	75.1303	-4.64	0.329	Yes	0.971987
AZIN1	mmu-miR-30e	-1.0161	70.0677	-2.29	0.785	Yes	0.969561
AZIN1	mmu-miR-340	-0.9156	61.9761	-1.06	1.5	Yes	0.974398
DLL4	mmu-miR-15a	-0.1259	73.0943	-8.18	1.5	Yes	0.975846
NUP210	mmu-miR-24	-0.5203	99.6273	-16.11	0.182	Yes	0.965822
NUP210	mmu-miR-34b	-0.1613	88.0737	2.42	1.5	Yes	0.960412
NUP210	mmu-miR-15a	-0.1842	94.3704	-5	1.5	Yes	0.975021
CADM1	mmu-miR-16	-0.4133	65.7511	-6.49	1.5	Yes	0.990423
SFN	mmu-miR-342	-0.8614	50.2735	-7.99	1.5	Yes	0.971877
SFN	mmu-miR-377	-0.186	54.8441	-11.22	1.5	Yes	0.968146
SMAD9	mmu-miR-27a	-0.2481	60.7107	-8.91	0.884	Yes	0.976444
HEBP2	mmu-miR-124	-0.8786	98.4227	-10.24	0.812	Yes	0.956253
SAMHD1	mmu-miR-185	-0.113	52.8427	-14.97	1.5	Yes	0.963154
OLFM1	mmu-miR-141	-0.9437	71.2601	-4.24	0.37	Yes	0.971542
PTBP2	mmu-miR-124	-0.9847	99.1725	-11.61	0.994	Yes	0.957954
PTBP2	mmu-miR-132	-0.589	93.2616	-5.81	0.513	Yes	0.979508
PTBP2	mmu-miR-223	-1.2173	92.3447	-4.85	0.377	Yes	0.96096
PTBP2	mmu-miR-133b	-0.9628	65.7556	-13.1	1.5	Yes	0.97691
PTBP2	mmu-miR-425	-0.156	64.872	-10.15	0.087	Yes	0.971944
BECN1	mmu-miR-30e	-1.2931	97.4262	-8.85	0.922	Yes	0.959441
RHOG	mmu-miR-124	-0.3717	89.7257	-8.89	0.906	Yes	0.971842
STYX	mmu-miR-22	-0.909	84.2746	-10.27	0.885	Yes	0.959388
ARL2	mmu-miR-15b	-0.1778	98.0883	-16.81	0.964	Yes	0.958774
SCOC	mmu-miR-433	-1.2024	88.3079	-5.04	1.5	Yes	0.97194
ARID3B	mmu-miR-125b	-0.2582	82.9762	-12.45	1.5	Yes	0.965734
SYNCRIP	mmu-miR-181a	-0.3273	65.5611	-9.39	0.194	Yes	0.978629
DSTN	mmu-miR-340	-1.2562	64.4927	0.075	1.5	Yes	0.974518
RRAD	mmu-miR-30b	-1.2515	93.4497	-8.24	0.916	Yes	0.962018
RRAD	mmu-miR-495	-1.013	51.9702	-6.47	1.5	Yes	0.97648
SOCS5	mmu-miR-9	-1.0151	97.684	-9.44	0.997	Yes	0.961861
IKBKE	mmu-miR-155	-0.4314	66.6671	-4.07	0.231	Yes	0.984135
RNF138	mmu-miR-24	-0.8274	90.9869	-11.14	0.679	Yes	0.95363
NME4	mmu-miR-124	-1.1231	95.8209	-11.82	0.92	Yes	0.953078
RGS17	mmu-miR-34b	-0.8484	69.9689	0.069	1.5	Yes	0.973941
RGS17	mmu-miR-449a	-0.8787	69.9689	-7.97	0.796	Yes	0.975877
KCND3	mmu-miR-34b	-0.5997	83.6019	1.28	1.5	Yes	0.972385
GSK3B	mmu-miR-495	-0.208	68.2756	-9	1.5	Yes	0.97993
SLC15A1	mmu-miR-495	-0.8013	99.8178	-9.39	1.5	Yes	0.966571
ALG2	mmu-miR-30e	-0.3632	53.7302	-8.6	0	Yes	0.969782
ZBTB33	mmu-miR-340	-0.4499	83.2826	-5.74	1.5	Yes	0.985434
SCAMP5	mmu-miR-149	-0.1736	79.7039	-8.27	1.5	Yes	0.97192
GMEB1	mmu-miR-7a	-0.1869	55.9115	-7.39	0.768	Yes	0.973271
APBA3	mmu-miR-124	-0.438	85.983	-14.24	0.859	Yes	0.969169
FBXO3	mmu-miR-340	-1	65.7961	2.84	1.5	Yes	0.976299
DNAJA4	mmu-miR-181a	-0.8309	74.9408	-7.04	0.259	Yes	0.971882
CYSLTR1	mmu-miR-448	-1.0671	94.1445	-8.06	1.5	Yes	0.966288
MAEA	mmu-miR-9	-0.6425	81.3158	-4.2	0.951	Yes	0.97831
SH3RF1	mmu-miR-30e	-1.2139	92.9201	-4.04	0.859	Yes	0.962745
SH3RF1	mmu-miR-421	-0.3809	52.5342	-7.54	1.5	Yes	0.980425
ARPP19	mmu-miR-26a	-0.3892	65.8875	-8.86	1.5	Yes	0.986125
FOXJ2	mmu-miR-34b	-0.2593	74.2344	-4.28	0.651	Yes	0.974251
FOXJ2	mmu-miR-7b	-0.9921	88.5535	-9.45	1.5	Yes	0.962684
DUSP10	mmu-miR-129	-1.2931	88.2768	-5.82	0	Yes	0.96673
DUSP10	mmu-miR-450a	-1.3486	95.8695	-4.71	1.5	Yes	0.969682
DUSP10	mmu-miR-495	-1.0214	89.9845	-6.49	1.5	Yes	0.973914
SDF2L1	mmu-miR-124	-0.9316	72.3503	-2.32	0.822	Yes	0.968501
INPP5E	mmu-miR-181a	-0.3761	68.4387	-14.97	0.001	Yes	0.973622
SUV39H2	mmu-miR-10a	-0.6995	76.8622	-6.02	1.5	Yes	0.983955
DPYSL5	mmu-miR-17	-0.1862	82.0974	-6.8	1.5	Yes	0.976608
LIMA1	mmu-miR-129	-0.7162	58.9143	-9.92	0.002	Yes	0.968544
FBXO36	mmu-miR-124	-0.3676	53.6792	-6.77	0.621	Yes	0.977998
TPD52L2	mmu-miR-124	-0.2271	68.2741	-8.33	0.942	Yes	0.980642
SLTM	mmu-miR-340	-1.3042	70.9064	0.4	1.5	Yes	0.968814
LRRK2	mmu-miR-205	-1.2541	95.4605	-8.13	0.555	Yes	0.954857
ATG10	mmu-miR-329	-0.7756	55.6679	-7.51	1.5	Yes	0.978213
CNTNAP2	mmu-miR-340	-0.4972	54.9179	-4.08	1.5	Yes	0.984576
THAP2	mmu-miR-340	-0.6999	54.0117	-2.7	1.5	Yes	0.975091
PNPLA2	mmu-miR-124	-0.5283	85.1374	-16.41	0.76	Yes	0.970245
NHLRC2	mmu-miR-875	-0.7696	64.4361	-0.27	1.5	Yes	0.979318
RNF128	mmu-miR-9	-0.7241	58.2768	-0.45	0.578	Yes	0.966983
PBRM1	mmu-miR-9	-1.0057	79.0678	-7.41	0.942	Yes	0.971455
PBRM1	mmu-miR-17	-0.5786	62.2351	-5.24	1.5	Yes	0.989022
TRMT6	mmu-miR-124	-0.5798	50	-10.99	0.872	Yes	0.972319
EDEM3	mmu-miR-495	-1.0507	73.7559	-7.18	1.5	Yes	0.976892
SSBP2	mmu-miR-149	-0.2886	66.5701	-4.83	1.5	Yes	0.986951
ZDHHC6	mmu-miR-26a	-1.225	96.7997	-6.2	1.5	Yes	0.974028
MED28	mmu-miR-340	-0.6188	60.7774	-8.75	1.5	Yes	0.983012
CISD2	mmu-miR-29a	-0.1146	70.9037	-4.65	1.5	Yes	0.980633
CISD2	mmu-miR-342	-0.1159	52.2926	-16.45	1.5	Yes	0.96275
CISD2	mmu-miR-377	-0.1054	56.697	-10.07	1.5	Yes	0.969604
CCDC91	mmu-miR-134	-0.6717	64.5013	-5.18	1.5	Yes	0.988447
DDX17	mmu-miR-223	-1.0265	65.8927	-7.81	0.035	Yes	0.976153
SYAP1	mmu-miR-9	-1.3175	94.749	-3.49	0.956	Yes	0.962885
CDC37L1	mmu-miR-30e	-0.8232	85.7427	-4.58	0.953	Yes	0.973221
MAGT1	mmu-miR-9	-1.2625	91.8435	-7.31	0.957	Yes	0.967735
MAGT1	mmu-miR-7a	-0.6517	63.1071	0.83	0	Yes	0.97386
TTC14	mmu-miR-15a	-0.2293	60.0415	-7.33	0.844	Yes	0.978992
NKAIN1	mmu-miR-128	-0.1061	59.2676	-2.23	0.258	Yes	0.963939
MTDH	mmu-miR-30e	-0.9348	98.9871	-5.48	0.999	Yes	0.975385
CMTM6	mmu-miR-24	-0.7078	93.9659	-11.26	0	Yes	0.955389
PRPF18	mmu-miR-362	-0.4129	63.5386	-9.04	1.5	Yes	0.985032
ARMCX2	mmu-miR-9	-1.2502	50.5505	-4.39	0.762	Yes	0.965121
ARMCX2	mmu-miR-15a	-0.7397	50.8738	-6.02	1.5	Yes	0.981828
ERGIC2	mmu-miR-590	-0.6275	66.4089	-0.54	1.5	Yes	0.983541
FRMD8	mmu-miR-124	-0.9314	98.0544	-11.53	0.847	Yes	0.953572
MMD	mmu-miR-136	-0.7619	84.2052	-7.72	1.5	Yes	0.974316
MMD	mmu-miR-15a	-0.1974	57.0915	-10.57	0.412	Yes	0.961815
ABHD5	mmu-miR-124	-0.5428	53.5577	-12.84	0.938	Yes	0.976058
POLR3G	mmu-miR-223	-0.3233	56.1913	-4.26	0	Yes	0.973652
TBC1D23	mmu-miR-26a	-0.587	57.6693	-9.55	1.5	Yes	0.98056
SAMD8	mmu-miR-495	-0.2235	73.2538	-7.19	1.5	Yes	0.980399
FBXO32	mmu-miR-384	-0.6955	52.2471	1.44	1.5	Yes	0.969852
SLC38A2	mmu-miR-181a	-0.5014	71.453	-1.11	0.738	Yes	0.979745
SLC38A2	mmu-miR-26a	-0.2675	95.8573	-8.33	1.5	Yes	0.971453
ARPC5	mmu-miR-22	-1.1848	65.8334	-12.94	0.501	Yes	0.96803
PLXND1	mmu-miR-340	-1.0021	84.863	-3.2	1.5	Yes	0.966067
SLC35A4	mmu-miR-124	-0.7763	68.6477	-11.77	0.891	Yes	0.974865
SLC35A4	mmu-miR-122	-0.4406	52.0495	-14.05	0.04	Yes	0.966043
PAIP2	mmu-miR-132	-1.1845	85.0895	-8.4	0.711	Yes	0.957567
TMEM33	mmu-miR-340	-0.2648	75.1089	-3.27	1.5	Yes	0.976265
MESDC2	mmu-miR-30b	-0.5071	64.6595	1.12	0	Yes	0.98115
ATP2B1	mmu-miR-384	-1.2132	66.9666	-4.36	0.865	Yes	0.979448
SPIRE1	mmu-miR-181a	-0.4255	98.9689	-11.42	0.74	Yes	0.966351
DIRAS2	mmu-miR-137	-0.2796	60.0945	-5.86	0.939	Yes	0.985453
AGPAT4	mmu-miR-342	-0.5788	61.3119	4.03	1.5	Yes	0.981067
AGPAT4	mmu-miR-377	-0.3063	78.3761	-5.72	1.5	Yes	0.98295
ZDHHC21	mmu-miR-30e	-1.034	88.4147	-6.79	0.702	Yes	0.966257
KDELC2	mmu-miR-495	-1.091	67.0092	-9.31	1.5	Yes	0.977687
RMND5A	mmu-miR-590	-0.3313	94.8995	1.41	1.5	Yes	0.966731
WIPF2	mmu-miR-7a	-0.1973	85.027	-12.59	0.771	Yes	0.955682
TMEM109	mmu-miR-9	-0.5371	95.0541	-0.22	0.922	Yes	0.973029
PPM1F	mmu-miR-124	-0.5766	89.435	-8.84	0.977	Yes	0.976654
FNDC1	mmu-miR-448	-1.0383	52.0434	5.06	1.5	Yes	0.960263
ARL8A	mmu-miR-495	-1.117	71.0997	-10.2	1.5	Yes	0.971129
ELOVL5	mmu-miR-149	-0.7031	74.0219	-9.23	1.5	Yes	0.976962
ELOVL5	mmu-miR-494	-1.1397	67.1967	-3.8	1.5	Yes	0.980147
ELOVL5	mmu-miR-190b	-0.9554	76.4762	-9.84	0	Yes	0.956345
ZCCHC9	mmu-miR-758	-1.2838	71.0699	-2.59	1.5	Yes	0.972624
PTMS	mmu-miR-34b	-0.6067	61.787	-13.04	0.035	Yes	0.97402
RHOBTB1	mmu-miR-495	-1.0283	99.7148	-12.31	1.5	Yes	0.956701
DAB2IP	mmu-miR-149	-0.2742	67.7661	-9.83	1.5	Yes	0.980545
IPMK	mmu-miR-340	-0.542	72.2685	-3.17	1.5	Yes	0.98432
DPH5	mmu-miR-362	-0.5371	63.3625	-5.04	1.5	Yes	0.990048
SMAP2	mmu-miR-9	-0.5781	68.1953	-4.13	0.661	Yes	0.984382
FYTTD1	mmu-miR-9	-0.8816	89.1727	-6.49	0.957	Yes	0.974765
RAB43	mmu-miR-24	-0.3699	94.2308	-11.52	0.313	Yes	0.959197
PRPF4	mmu-miR-139	-0.5753	56.5453	-3.83	0.064	Yes	0.977216
SASH1	mmu-miR-149	-0.4322	52.9068	-10.29	1.5	Yes	0.976887
MLLT3	mmu-miR-495	-0.3181	86.1817	-3.9	1.5	Yes	0.975293
AFAP1	mmu-miR-181a	-1.0517	63.3137	-8.69	0.002	Yes	0.970269
CALML3	mmu-miR-495	-1.0259	72.6054	-6.94	1.5	Yes	0.978798
CSNK1G3	mmu-miR-362	-1.2308	80.0115	-10.35	1.5	Yes	0.961846
ZC3H11A	mmu-miR-154	-1.0174	56.1352	-0.43	1.5	Yes	0.965728
MED26	mmu-miR-149	-0.1303	56.9668	-9.29	1.5	Yes	0.971889
SPAG9	mmu-miR-340	-0.3812	59.4414	0.62	1.5	Yes	0.97783
PGM2L1	mmu-miR-329	-0.7356	55.4726	-9.53	1.5	Yes	0.973984
PGM2L1	mmu-miR-362	-0.7393	55.4726	-8.88	1.5	Yes	0.975256
PHF6	mmu-miR-26a	-0.7126	94.4082	-4.76	1.5	Yes	0.977188
ARHGAP26	mmu-miR-34b	-0.4148	99.7326	-6.34	0.884	Yes	0.980983
ARID5B	mmu-miR-30e	-1.318	93.2002	-2.53	0.867	Yes	0.956146
FMNL2	mmu-miR-186	-1.0194	64.4811	-4.31	1.5	Yes	0.982273
ANKRD40	mmu-miR-425	-0.1293	75.3658	-7.3	0.087	Yes	0.968892
OSBPL3	mmu-miR-181b	-1.3082	98.195	-4.75	1.5	Yes	0.969868
OSBPL3	mmu-miR-181d	-1.3076	98.195	-2.55	0.946	Yes	0.958822
AP2B1	mmu-miR-324	-0.2144	62.2599	-14.12	1.5	Yes	0.975322
PITPNC1	mmu-miR-30e	-0.142	89.3122	-8.68	0.34	Yes	0.956105
PLEKHF2	mmu-miR-124	-0.3149	70.4116	-9.05	0.763	Yes	0.976419
NUP93	mmu-miR-329	-0.8247	59.1475	-11.07	1.5	Yes	0.972578
NUP93	mmu-miR-362	-0.8212	59.1475	-12.06	1.5	Yes	0.971921
BDH1	mmu-miR-340	-1.1618	69.1473	-0.42	1.5	Yes	0.972032
ANTXR2	mmu-miR-125b	-0.1949	55.8996	-5.83	1.5	Yes	0.98244
ANTXR2	mmu-miR-9	-0.3607	61.2337	-8.4	0.054	Yes	0.976968
ANTXR2	mmu-miR-351	-0.2056	55.8996	-9.73	0.905	Yes	0.969271
SYNPR	mmu-miR-410	-0.2615	76.3554	-4.07	1.5	Yes	0.977607
FNDC3B	mmu-miR-182	-0.56	83.9407	-10.07	0.878	Yes	0.973766
FNDC3B	mmu-miR-19b	-0.1067	53.7209	-3.58	1.5	Yes	0.971968
TSC22D2	mmu-miR-181a	-0.1235	84.2371	-13.9	0.76	Yes	0.952592
TBC1D5	mmu-miR-30e	-0.443	62.7377	-5.94	0	Yes	0.987119
TBC1D5	mmu-miR-30c	-0.4333	62.7377	-2.03	1.5	Yes	0.984102
TBC1D5	mmu-miR-384	-0.4462	62.7377	-4.83	1.5	Yes	0.988681
WDR44	mmu-miR-30b	-1.2778	87.1554	0.97	0.813	Yes	0.94872
WDR44	mmu-miR-384	-1.2805	87.1554	2.47	1.5	Yes	0.955343
TMEM55A	mmu-miR-340	-0.7986	62.2992	-1.88	1.5	Yes	0.977896
REEP4	mmu-miR-9	-0.378	94.8081	-4	0.521	Yes	0.970144
REEP4	mmu-miR-362	-0.39	53.3014	-5.76	1.5	Yes	0.98516
BCLAF1	mmu-miR-9	-0.6543	80.5439	-6.97	0.866	Yes	0.978668
TMEM209	mmu-miR-340	-0.1193	63.5855	-6.04	1.5	Yes	0.986178
TMEM135	mmu-miR-149	-0.6778	74.234	-7.25	1.5	Yes	0.982252
TTC19	mmu-miR-34b	-0.7897	98.4851	-0.83	0.662	Yes	0.954811
PRDM4	mmu-miR-181a	-1.2788	63.9241	-12.25	0.757	Yes	0.968244
SETD5	mmu-miR-30e	-0.5888	99.0961	-5.42	0.786	Yes	0.980036
TPPP	mmu-miR-24	-0.2373	83.0467	-14.96	0	Yes	0.951749
CCNT2	mmu-miR-16	-0.7533	97.3482	-12.51	0.765	Yes	0.956942
CCNT2	mmu-miR-7b	-1.1453	63.6073	-4.68	1.5	Yes	0.981967
INSIG2	mmu-miR-96	-1.0992	97.5057	-4.88	0.901	Yes	0.968494
SLC22A23	mmu-miR-149	-0.1482	66.2763	-8.28	1.5	Yes	0.982328
TMED5	mmu-miR-129	-0.755	77.1279	4.54	0.073	Yes	0.957511
TMED5	mmu-miR-340	-1.067	59.0479	-3.86	1.5	Yes	0.97551
HBP1	mmu-miR-155	-1.1014	84.4171	-3.78	0.385	Yes	0.956807
HSPA12A	mmu-miR-23b	-0.2403	87.0878	-7.53	1.5	Yes	0.974038
HSPA12A	mmu-miR-23a	-0.2403	93.4649	-9.91	0.599	Yes	0.956945
RNF38	mmu-miR-19b	-0.3243	67.7857	-10.57	1.5	Yes	0.980988
OTUD4	mmu-miR-181a	-0.6881	60.7115	-5.92	1.5	Yes	0.98746
ALS2	mmu-miR-24	-1.1776	90.2213	-7.19	0.32	Yes	0.959607
RIN2	mmu-miR-19b	-1.2609	98.5519	-11.16	0.781	Yes	0.948356
GGA2	mmu-miR-124	-0.7449	99.0701	-15.1	0.999	Yes	0.963817
ACBD5	mmu-miR-130a	-1.1736	95.7301	-7.9	1.5	Yes	0.966305
ACBD5	mmu-miR-186	-0.8049	89.9318	-5.86	1.5	Yes	0.979231
ACBD5	mmu-miR-301a	-1.1717	95.7301	-6.35	0.925	Yes	0.971674
ACBD5	mmu-miR-26a	-1.1477	79.6254	-7.37	1.5	Yes	0.971843
ACSL3	mmu-miR-26a	-1.2892	79.4793	-7.88	1.5	Yes	0.969496
ANKRD9	mmu-miR-17	-0.742	82.7372	-14.22	1.5	Yes	0.965978
DNAJC14	mmu-miR-9	-0.1287	94.5848	-6.08	0.935	Yes	0.975653
RANBP10	mmu-miR-216a	-1.2463	87.0047	-5.06	0	Yes	0.962327
AHCYL2	mmu-miR-34b	-0.3361	93.7301	-3.3	1.5	Yes	0.97346
LONRF3	mmu-miR-362	-0.1168	53.5698	-6.31	1.5	Yes	0.978993
ZKSCAN1	mmu-miR-9	-0.3083	63.2342	-8.51	0.949	Yes	0.982295
DDIT4	mmu-miR-181a	-0.819	67.6703	-9.51	0.686	Yes	0.97459
DDIT4	mmu-miR-221	-0.9293	71.9502	-4.14	0.497	Yes	0.971049
ARHGAP12	mmu-miR-362	-0.5967	58.538	-10.54	1.5	Yes	0.97967
ARL5A	mmu-miR-223	-0.7983	71.9988	-8.35	0.204	Yes	0.970483
ASCC2	mmu-miR-124	-1.1492	91.6906	-9.11	0.921	Yes	0.959196
PCDH1	mmu-miR-124	-0.5942	57.9089	-4.57	0.783	Yes	0.982203
GNS	mmu-miR-320	-0.2267	73.0876	-14.95	1.5	Yes	0.971081
CUL5	mmu-miR-495	-1.1606	58.5957	-5.45	1.5	Yes	0.980167
AMOTL1	mmu-miR-124	-1.118	99.1689	-8.25	0.985	Yes	0.964676
RNF139	mmu-miR-136	-1.101	80.2428	-5.9	1.5	Yes	0.977935
MGEA5	mmu-miR-30a	-0.9023	70.7845	-4.87	1.5	Yes	0.981396
MGEA5	mmu-miR-30b	-0.8922	70.7845	-7.87	0.361	Yes	0.971714
RAP2A	mmu-miR-136	-0.3864	66.7579	-5.47	1.5	Yes	0.989728
RAP2A	mmu-miR-223	-0.635	65.0724	-3.7	0.345	Yes	0.982413
PPP1R14C	mmu-miR-329	-1.1048	86.2541	-8.06	1.5	Yes	0.966878
PPP1R14C	mmu-miR-362	-0.4767	86.2541	-3.08	1.5	Yes	0.979121
ADHFE1	mmu-miR-181a	-0.4924	64.057	-12.03	0.317	Yes	0.980458
NDFIP2	mmu-miR-26a	-0.9656	80.7442	-7.67	1.5	Yes	0.971486
RAB2B	mmu-miR-489	-0.6001	65.6509	-6.88	0.087	Yes	0.986341
SLC24A2	mmu-miR-362	-0.1617	57.8343	-9.11	1.5	Yes	0.973697
MSI2	mmu-miR-202	-0.1571	59.9523	-3.39	1.5	Yes	0.977281
MSI2	mmu-miR-139	-0.2647	59.2045	-12.61	0	Yes	0.964363
SNX27	mmu-miR-130a	-0.4205	80.3291	-4.91	1.5	Yes	0.98296
SNX27	mmu-miR-149	-0.2257	74.9841	-11.6	1.5	Yes	0.970239
SNX27	mmu-miR-130b	-0.3902	80.3291	-5.46	0.805	Yes	0.980921
SNX27	mmu-miR-19b	-0.3605	65.9609	-2.45	1.5	Yes	0.984785
SNX27	mmu-miR-148a	-0.3958	92.1457	-1.64	0.912	Yes	0.970209
SNX27	mmu-miR-19a	-0.3605	65.9609	-5.33	0.835	Yes	0.987958
SNIP1	mmu-miR-19b	-0.7454	60.7787	-2.13	1.5	Yes	0.977996
ADCK4	mmu-miR-149	-0.1685	51.1181	-9.4	1.5	Yes	0.968277
BICD2	mmu-miR-124	-0.4633	66.4364	-8.97	0.85	Yes	0.985648
BICD2	mmu-miR-320	-0.1507	69.0097	-4.85	1.5	Yes	0.98318
GOLGA1	mmu-miR-340	-0.985	89.6212	0.59	1.5	Yes	0.957863
CHST1	mmu-miR-96	-1.3317	99.6054	-14.75	0.901	Yes	0.949965
ARSK	mmu-miR-186	-0.9122	68.5361	-9.74	1.5	Yes	0.976728
TANC2	mmu-miR-9	-0.6405	67.6973	-7.53	0.148	Yes	0.982109
TANC2	mmu-miR-181a	-0.148	85.4351	-8.8	0.227	Yes	0.956368
HEG1	mmu-miR-19b	-1.1023	88.4666	-4.74	1.5	Yes	0.970921
HEG1	mmu-miR-17	-1.265	98.6256	-2.57	1.5	Yes	0.960858
MYH10	mmu-miR-141	-0.8397	96.3698	-11.53	0.868	Yes	0.957029
USP45	mmu-miR-10b	-0.1989	59.7128	-6.74	0	Yes	0.976291
EHMT1	mmu-miR-377	-0.4061	54.4048	-4	1.5	Yes	0.981338
MMAB	mmu-miR-342	-0.4235	53.4577	-13.26	1.5	Yes	0.974942
RNF170	mmu-miR-542	-1.0077	91.4968	-6.66	1.5	Yes	0.973161
STXBP5	mmu-miR-494	-0.1663	71.9225	-13.94	1.5	Yes	0.970908
ZXDC	mmu-miR-24	-0.8626	77.9108	0.61	0.554	Yes	0.955077
MED8	mmu-miR-181a	-1.2917	50	-2.35	0.205	Yes	0.950321
HERPUD2	mmu-miR-22	-1.1862	56.1134	-9.09	0.881	Yes	0.965404
GHDC	mmu-miR-329	-0.2562	52.0204	-2.02	1.5	Yes	0.970472
TRIM2	mmu-miR-181a	-0.1596	84.3569	-9.5	0.668	Yes	0.957689
TRIM2	mmu-miR-340	-0.7425	55.2741	0.031	1.5	Yes	0.970748
ZFHX4	mmu-miR-9	-0.3927	96.1462	-6.84	0.752	Yes	0.976638
ZFHX4	mmu-miR-543	-1.197	90.4766	-4.82	1.5	Yes	0.970707
PUM1	mmu-miR-340	-0.8818	59.0743	0.87	1.5	Yes	0.970185
PUM2	mmu-miR-340	-0.1839	86.2279	-1.5	1.5	Yes	0.964565
GPR63	mmu-miR-30e	-0.8067	58.676	-6.07	0.965	Yes	0.983437
SGPP1	mmu-miR-181a	-1.1367	92.1019	-10.46	0.019	Yes	0.943785
SGPP1	mmu-miR-34b	-0.6882	78.9165	-6.79	0.289	Yes	0.974669
ANKRD17	mmu-miR-223	-0.7269	94.6705	-1.77	0.486	Yes	0.957948
SMARCD2	mmu-miR-9	-0.718	95.9046	-6.41	0.916	Yes	0.977695
SMARCD1	mmu-miR-122	-0.1581	58.4504	-6.18	0.18	Yes	0.976712
NEDD4L	mmu-miR-106a	-0.2299	87.3992	-13.36	1.5	Yes	0.963055
NEDD4L	mmu-miR-106b	-0.2299	87.3992	-12.76	0.99	Yes	0.963098
GLCE	mmu-miR-30e	-0.604	63.372	-7.17	0.874	Yes	0.986636
GLCE	mmu-miR-340	-0.8914	63.9592	-3.85	1.5	Yes	0.981754
PABPC5	mmu-miR-376b	-1.2397	79.7154	-9.68	1.5	Yes	0.963509
AFF4	mmu-miR-340	-0.1752	61.9229	-2.41	1.5	Yes	0.977464
SIRT1	mmu-miR-29b	-0.202	76.3163	3.17	0	Yes	0.955753
SIRT1	mmu-miR-9	-1.1775	82.3328	-7.44	0.891	Yes	0.96734
SIRT1	mmu-miR-138	-0.6751	52.2942	-15.16	0.906	Yes	0.967956
SIRT1	mmu-miR-199a	-1.0903	69.2573	-8.29	0.544	Yes	0.970746
ARID1A	mmu-miR-9	-1.1691	94.1845	-8.69	0.74	Yes	0.955418
ARID1A	mmu-miR-30e	-1.0482	85.0401	-3.49	0.095	Yes	0.954933
ARID1A	mmu-miR-340	-1.2287	67.3171	-5.26	1.5	Yes	0.983804
UBE2N	mmu-miR-181a	-0.8569	75.3479	-8	0.417	Yes	0.967114
PELI2	mmu-miR-346	-0.2382	70.6723	-13.41	1.5	Yes	0.974212
RNF111	mmu-miR-15a	-0.7424	51.4591	-9.67	0.597	Yes	0.962949
PCDHB17	mmu-miR-410	-1.2077	89.5189	-2.51	1.5	Yes	0.961341
CSMD1	mmu-miR-19b	-0.3373	99.3603	-10.05	1.5	Yes	0.969773
PDXDC1	mmu-miR-199a	-1.151	77.5197	-5.89	0.038	Yes	0.971477
SPOCK2	mmu-miR-377	-0.1049	64.8016	-9.38	1.5	Yes	0.979504
COL4A6	mmu-miR-29b	-1.069	89.4035	-5.48	1.5	Yes	0.974399
COL4A6	mmu-miR-29a	-1.069	89.4035	-5.08	0.943	Yes	0.97117
CNNM2	mmu-miR-9	-0.4244	63.2646	-11.48	0.958	Yes	0.982358
SLC4A10	mmu-miR-181a	-1.214	93.4875	-6.95	0.013	Yes	0.960298
ARID4B	mmu-miR-106a	-0.9006	99.3266	-6.4	1.5	Yes	0.975403
HECW1	mmu-miR-291a	-0.2905	65.6141	-5.94	1.5	Yes	0.989575
HECW1	mmu-miR-329	-0.1067	57.1955	-1.48	1.5	Yes	0.969699
SFXN5	mmu-miR-24	-0.3611	89.5953	-11.91	0.431	Yes	0.959127
CADM3	mmu-miR-340	-0.9185	82.4203	0.73	1.5	Yes	0.961097
SGSM2	mmu-miR-495	-0.9358	54.2481	-0.9	1.5	Yes	0.965703
NUCKS1	mmu-miR-340	-0.1368	57.9218	-1.24	1.5	Yes	0.970653
ATP1A2	mmu-miR-26a	-0.6196	75.9369	-3.92	1.5	Yes	0.981368
RDH10	mmu-miR-200b	-1.2971	78.4605	3.6	0.905	Yes	0.956083
RDH10	mmu-miR-200c	-1.3025	78.4605	4.49	1.5	Yes	0.959533
TMEM56	mmu-miR-200a	-0.7069	99.4928	-11.14	0.537	Yes	0.957183
LDLRAP1	mmu-miR-124	-0.4068	56.4084	-9.02	0.922	Yes	0.978354
PDS5B	mmu-miR-324	-1.0865	62.0518	-8.33	1.5	Yes	0.977317
PDS5B	mmu-miR-223	-0.4229	84.5892	-7.08	0.279	Yes	0.9753
PDS5B	mmu-miR-340	-1.1377	73.3652	-3.74	1.5	Yes	0.973784
UBE3C	mmu-miR-9	-0.9919	97.3438	-10.52	0.992	Yes	0.959398
ADAMTS9	mmu-miR-9	-0.6588	65.2587	-2.82	0.436	Yes	0.980334
ADAMTS9	mmu-miR-377	-0.9388	80.3326	-6.91	1.5	Yes	0.975042
MTUS1	mmu-miR-340	-0.6237	92.6225	-2.89	1.5	Yes	0.97475
SNX25	mmu-miR-9	-1.3472	99.576	-3.33	0.902	Yes	0.96023
IMP3	mmu-miR-124	-1.0752	54.5043	-10.22	0	Yes	0.953087
SLC6A8	mmu-miR-149	-0.3451	57.6537	-9.58	1.5	Yes	0.97759
SLC6A8	mmu-miR-19b	-1.1644	96.2447	-8.25	1.5	Yes	0.964844
2017-09-10	mmu-miR-124	-1.0254	99.34	-10.18	0.197	Yes	0.945777
CSNK1G2	mmu-miR-155	-0.7074	74.3124	-12.32	0.655	Yes	0.966337
DNM3	mmu-miR-448	-0.3173	72.8871	-6.23	1.5	Yes	0.985239
ITGA9	mmu-miR-320	-0.2082	95.5914	-15.3	1.5	Yes	0.961172
RHOQ	mmu-miR-26a	-0.5484	96.059	-11.99	1.5	Yes	0.974
RHOQ	mmu-miR-758	-0.9269	74.0919	-8.76	1.5	Yes	0.972803
CNOT6	mmu-miR-24	-1.0155	90.9769	-2.94	0.531	Yes	0.953124
SLC16A6	mmu-miR-129	-1.2398	68.5608	-12.02	0	Yes	0.962394
ARRDC3	mmu-miR-181a	-0.2046	60.0607	-4.33	0.654	Yes	0.975794
ARRDC3	mmu-miR-148a	-0.6682	98.933	-8.6	0.686	Yes	0.967232
MAL2	mmu-miR-758	-1.2069	63.3381	-5.33	1.5	Yes	0.983465
CSDC2	mmu-miR-149	-0.4388	77.5145	-10.36	1.5	Yes	0.977532
YPEL1	mmu-miR-26a	-0.3394	89.2928	-12.42	1.5	Yes	0.967809
STK38	mmu-miR-149	-0.5207	74.6298	-6.31	1.5	Yes	0.988261
ANKRD12	mmu-miR-9	-0.8617	57.8286	-5.81	0.922	Yes	0.981677
ANKRD12	mmu-miR-136	-0.3453	87.2241	-3	1.5	Yes	0.973513
FBXO38	mmu-miR-340	-1.1725	76.1228	0.44	1.5	Yes	0.962934
SCAMP1	mmu-miR-216b	-0.143	81.5856	-10.03	0	Yes	0.953458
CELSR3	mmu-miR-30c	-0.5319	99.9941	-10.97	1.5	Yes	0.975475
AP1S2	mmu-miR-9	-1.1226	99.6649	-7.3	0.942	Yes	0.967558
CAMK2D	mmu-miR-30e	-0.5782	94.9412	-9.39	0.942	Yes	0.974328
RNF144A	mmu-miR-9	-0.4806	58.8287	-8.79	0.919	Yes	0.982894
PRKAB2	mmu-miR-592	-0.2045	53.5299	-10.48	1.5	Yes	0.968594
B3GNT5	mmu-miR-24	-0.945	63.946	-10.93	0.823	Yes	0.97253
OGT	mmu-miR-181a	-0.5057	62.7224	-7.72	0.46	Yes	0.985096
OGT	mmu-miR-24	-0.2397	74.6235	-11.05	0.58	Yes	0.963344
OGT	mmu-miR-340	-1.2385	84.0887	-1.73	1.5	Yes	0.960395
PNRC1	mmu-miR-26a	-0.9519	54.6473	-5.98	1.5	Yes	0.980157
PIGH	mmu-miR-30a	-0.6425	60.8508	-4.63	1.5	Yes	0.985604
ADARB1	mmu-miR-129	-0.8172	51.3997	-4.27	0.074	Yes	0.966197
PRPS2	mmu-miR-9	-0.7423	71.8046	-7.73	0.787	Yes	0.977621
NR3C2	mmu-miR-124	-1.2043	58.1951	-6.47	0.982	Yes	0.979077
NR3C2	mmu-miR-135a	-1.0618	85.4596	-10.13	0.98	Yes	0.960212
MBD6	mmu-miR-24	-0.1552	86.9912	-10.7	0.854	Yes	0.958061
FOXP2	mmu-miR-495	-0.3879	52.0081	-5.99	1.5	Yes	0.98485
FOXP2	mmu-miR-499	-0.3376	96.4725	-6.41	0.524	Yes	0.974382
NPNT	mmu-miR-340	-0.8063	87.1545	-5.42	1.5	Yes	0.977759
DCUN1D1	mmu-miR-543	-0.9569	80.1132	-3.03	1.5	Yes	0.96799
SLC19A2	mmu-miR-26a	-0.8501	81.6944	-4.23	1.5	Yes	0.973415
PIP4K2C	mmu-miR-124	-1.0386	91.893	-8.29	0.908	Yes	0.96286
TTYH2	mmu-miR-9	-0.1725	60.6048	-10.87	0.813	Yes	0.969703
IGF2BP3	mmu-miR-320	-1.0117	83.8235	-15.27	1.5	Yes	0.958115
IGF2BP3	mmu-miR-590	-1.0711	52.9871	-1.29	1.5	Yes	0.963558
UBE4A	mmu-miR-495	-0.3612	97.7617	-4.04	1.5	Yes	0.976548
HPCAL4	mmu-miR-15a	-0.1246	95.4487	-9.32	1.5	Yes	0.964326
MTMR4	mmu-miR-136	-0.8827	98.7901	-4.6	1.5	Yes	0.972279
MTMR4	mmu-miR-15a	-0.6733	82.131	-1.24	0.626	Yes	0.963571
SGK3	mmu-miR-155	-0.6539	56.9897	-3.9	0.456	Yes	0.975184
MLC1	mmu-miR-223	-0.9644	52.5072	-6.73	0	Yes	0.967736
USP33	mmu-miR-181a	-1.1565	97.9584	-5.93	0.441	Yes	0.967531
USP33	mmu-miR-19b	-0.5229	88.3532	-12.65	1.5	Yes	0.975364
PPARGC1B	mmu-miR-30e	-1.2375	98.0719	-8.78	1	Yes	0.962685
ASH1L	mmu-miR-204	-0.1255	60.5295	-8.96	0	Yes	0.967606
ASH1L	mmu-miR-211	-0.1255	60.5295	-9.26	1.5	Yes	0.97539
LUC7L2	mmu-miR-302a	-0.726	76.9223	-3.36	0.773	Yes	0.971552
LUC7L2	mmu-miR-302b	-0.726	76.9223	-3.56	1.5	Yes	0.976623
LUC7L2	mmu-miR-362	-0.778	71.3907	-4.84	1.5	Yes	0.982687
HEXIM1	mmu-miR-377	-0.1806	83.5433	-5.82	1.5	Yes	0.979299
HEXIM1	mmu-miR-590	-0.6775	79.1478	-3.09	1.5	Yes	0.97582
ARHGDIA	mmu-miR-9	-0.1141	93.5051	-9.52	1.5	Yes	0.963614
RASSF3	mmu-miR-9	-0.2667	74.0484	-6.77	0.94	Yes	0.981043
REPS2	mmu-miR-19b	-0.1359	54.1104	-7.2	1.5	Yes	0.976254
GRHL1	mmu-miR-9	-1.0512	67.7188	-4.39	0.735	Yes	0.977577
BPTF	mmu-miR-136	-1.2231	71.3975	-7.9	1.5	Yes	0.97594
RBMS3	mmu-miR-875	-0.1145	88.3862	-0.61	1.5	Yes	0.960873
CAMKK2	mmu-miR-129	-0.8647	53.2122	-6.32	0.819	Yes	0.976044
WDR37	mmu-miR-181a	-0.3497	97.9486	-4.25	0.78	Yes	0.97253
WDR37	mmu-miR-17	-1.2212	97.2757	-2.24	1.5	Yes	0.959979
WDR37	mmu-miR-340	-0.5793	98.5789	-1.72	1.5	Yes	0.974327
MLXIP	mmu-miR-362	-0.2639	84.3354	-7.57	1.5	Yes	0.97505
DIP2C	mmu-miR-181a	-0.3219	68.5771	-8.23	0.732	Yes	0.979971
SGMS1	mmu-miR-124	-0.143	79.2799	-2.86	0.886	Yes	0.966271
SGMS1	mmu-miR-129	-1.2708	88.8239	-1.17	0	Yes	0.943157
HDAC4	mmu-miR-29b	-0.9928	99.4666	-10.96	0.87	Yes	0.953888
HDAC4	mmu-miR-140	-1.0403	65.3208	-8.73	0.587	Yes	0.974525
PRRG3	mmu-miR-34b	-0.1545	72.348	-4.98	0.142	Yes	0.974435
CPEB3	mmu-miR-185	-0.8346	94.2176	-12.12	1.5	Yes	0.961297
CPEB3	mmu-miR-495	-0.458	83.3935	-5.18	1.5	Yes	0.984148
HOXC10	mmu-miR-129	-0.8951	56.4627	-7.54	0	Yes	0.968074
FRMD4A	mmu-miR-186	-0.2482	92.1642	-2.84	1.5	Yes	0.969026
LCORL	mmu-miR-15a	-0.9481	82.0966	-9.49	1.5	Yes	0.965074
LPP	mmu-miR-495	-0.7325	87.0839	2.6	1.5	Yes	0.965127
IRGQ	mmu-miR-329	-0.2171	83.5758	-9.97	1.5	Yes	0.966961
MKX	mmu-miR-124	-0.6575	74.1713	-8.58	0.884	Yes	0.97747
ADO	mmu-miR-495	-0.149	63.8179	-6.59	1.5	Yes	0.985248
SPSB4	mmu-miR-15b	-0.595	63.109	-7.44	0.925	Yes	0.986684
LCOR	mmu-miR-15a	-1.0066	93.9845	-2.57	1.5	Yes	0.962643
PHF3	mmu-miR-340	-0.7333	73.0752	-0.21	1.5	Yes	0.973835
RASSF4	mmu-miR-324	-0.3835	60.481	-8.41	1.5	Yes	0.982979
CDC73	mmu-miR-9	-0.8415	51.0866	0.36	0.957	Yes	0.963077
CSNK1G1	mmu-miR-181a	-0.6175	62.7434	-6.29	1.5	Yes	0.989057
RHBDL1	mmu-miR-24	-0.9314	79.0785	-11.15	0.539	Yes	0.953213
SEMA6D	mmu-miR-26a	-0.1582	87.5612	-6.68	1.5	Yes	0.975453
SLC35F1	mmu-miR-19b	-0.8056	85.9959	-7.15	1.5	Yes	0.974922
SLC35F1	mmu-miR-19a	-0.8056	85.9959	-6.65	0.829	Yes	0.973413
SLC35F1	mmu-miR-495	-0.8914	99.1914	-7.44	1.5	Yes	0.971091
SLC43A2	mmu-miR-324	-0.2352	78.6727	-7.83	1.5	Yes	0.975356
CDH12	mmu-miR-340	-0.2752	95.2293	-6.36	1.5	Yes	0.978843
ZMAT1	mmu-miR-129	-0.8757	72.5522	-5.49	0.073	Yes	0.976136
ZMAT1	mmu-miR-495	-0.645	73.6459	0.51	1.5	Yes	0.97606
PHACTR2	mmu-miR-181a	-0.963	60.7839	-8.97	0.357	Yes	0.967107
NHSL1	mmu-miR-9	-1.0592	87.4968	-6.1	0.952	Yes	0.974593
NHSL1	mmu-miR-19a	-1.005	61.4763	-5.87	0	Yes	0.978691
TCP11L2	mmu-miR-216a	-1.1992	64.4827	-2.73	1.5	Yes	0.97797
RAB21	mmu-miR-19b	-0.6239	86.9044	-12.31	1.5	Yes	0.970787
CEP68	mmu-miR-139	-0.5652	64.7438	-8.45	0	Yes	0.983285
FNIP1	mmu-miR-26a	-1.0473	74.3724	-2.05	1.5	Yes	0.968765
CHD3	mmu-miR-204	-0.4177	82.7704	-9.13	0	Yes	0.968327
UTP6	mmu-miR-329	-0.1316	53.3822	-10.38	1.5	Yes	0.966795
HLF	mmu-miR-181a	-0.9949	67.1169	-10.82	0.759	Yes	0.971386
ABCA5	mmu-miR-26a	-1.1027	93.2264	-6.72	1.5	Yes	0.972117
ABCA5	mmu-miR-26b	-1.1027	93.2264	-8.23	1.5	Yes	0.96537
TNRC6C	mmu-miR-26a	-1.0216	52.0999	-3.68	1.5	Yes	0.969913
TNRC6C	mmu-miR-190b	-0.8992	55.0251	-5.26	0.592	Yes	0.973005
NEK9	mmu-miR-124	-0.5336	96.4583	-5.82	0.975	Yes	0.985518
MYLIP	mmu-miR-92a	-0.7005	74.6275	-10.14	1.5	Yes	0.975066
MYLIP	mmu-miR-340	-0.9934	77.4105	-5.35	1.5	Yes	0.977662
FCHO2	mmu-miR-124	-1.1265	89.784	-9.82	0.791	Yes	0.953103
FCHO2	mmu-miR-340	-0.2014	55.5367	-4.68	1.5	Yes	0.978539
MIER3	mmu-miR-155	-0.8442	90.0677	-14.14	0.231	Yes	0.946897
POLR3A	mmu-miR-15a	-0.6057	74.6721	-15.87	0	Yes	0.967966
MTMR6	mmu-miR-141	-0.9116	95.3038	-11.2	0	Yes	0.946
PCDH17	mmu-miR-30e	-0.8815	95.9016	-0.45	0.986	Yes	0.960226
TRIO	mmu-miR-129	-1.0617	52.1896	-9.86	0.074	Yes	0.951886
2017-03-06	mmu-miR-9	-0.3173	61.5197	-3.66	0.922	Yes	0.98137
TMEM184B	mmu-miR-15a	-0.1858	52.7507	-14.98	1.5	Yes	0.964977
TMEM184B	mmu-miR-26a	-1.2438	87.9042	0.24	1.5	Yes	0.956286
SENP1	mmu-miR-339	-0.3698	70.3203	-7.61	1.5	Yes	0.984627
SPRYD3	mmu-miR-15a	-0.249	77.769	-6.9	0.932	Yes	0.977948
TBC1D24	mmu-miR-329	-1.1218	74.2583	-2.64	1.5	Yes	0.969766
TBC1D24	mmu-miR-362	-0.1017	74.2583	-6.73	1.5	Yes	0.979304
ENPP4	mmu-miR-329	-0.1557	75.4574	-7.93	1.5	Yes	0.975233
FBXO11	mmu-miR-26a	-1.1761	95.2716	-9.96	1.5	Yes	0.959122
APBB3	mmu-miR-340	-0.779	52.4959	-2.96	1.5	Yes	0.972354
NPAS4	mmu-miR-224	-0.1182	55.6444	-6.53	1.5	Yes	0.979305
TRPM3	mmu-miR-181a	-0.858	67.1609	-7.29	0.945	Yes	0.983123
RAB3GAP1	mmu-miR-149	-0.8466	56.1216	-14.09	1.5	Yes	0.967487
ZBTB41	mmu-miR-9	-0.9185	85.7229	-6.81	0.995	Yes	0.974212
ZBTB41	mmu-miR-291a	-1.2222	97.4123	-5.43	0.912	Yes	0.971095
ZBTB41	mmu-miR-295	-0.6536	97.4123	-7.75	1.5	Yes	0.976674
ZBTB41	mmu-miR-302a	-1.2222	97.4123	-7.71	1.5	Yes	0.966955
ZBTB41	mmu-miR-302b	-1.2222	97.4123	-6.7	1.5	Yes	0.971673
SMG7	mmu-miR-15a	-0.1412	60.1191	-11.87	0.143	Yes	0.96213
LAMC1	mmu-miR-124	-0.6535	94.8081	-10.76	0.999	Yes	0.970121
CTDSP1	mmu-miR-124	-0.2116	99.6509	-9.42	1	Yes	0.966525
SLC25A25	mmu-miR-24	-0.2041	77.1112	-16.95	0.207	Yes	0.955038
MAPKAP1	mmu-miR-7a	-1.1979	96.3369	-15.98	0.263	Yes	0.938829
RABGAP1	mmu-miR-329	-0.582	57.4696	-5.18	1.5	Yes	0.986452
EPC2	mmu-miR-181a	-1.3517	97.9794	-3.92	0.72	Yes	0.95844
ATP5G3	mmu-miR-139	-1.0186	58.4791	-2.39	0.202	Yes	0.961395
ATP5G3	mmu-miR-425	-0.6181	54.1785	-2.32	0.087	Yes	0.969516
ZDHHC5	mmu-miR-329	-0.883	55.7242	-1.43	1.5	Yes	0.968771
AMBRA1	mmu-miR-9	-0.7645	55.7308	-9.55	0.898	Yes	0.97077
PRRG4	mmu-miR-495	-0.2961	97.9063	-7.34	1.5	Yes	0.975769
ARHGAP11A	mmu-miR-204	-0.8684	96.8171	-13.27	0	Yes	0.945355
DLGAP4	mmu-miR-129	-0.1022	77.1277	-7.25	0.794	Yes	0.971352
YTHDF3	mmu-miR-30e	-1.1671	94.8847	-10.71	0.639	Yes	0.946441
YTHDF3	mmu-miR-26a	-0.8801	88.8692	-9.01	1.5	Yes	0.966021
RSBN1	mmu-miR-15a	-0.2618	83.1985	-8.24	1.5	Yes	0.973029
OLFM3	mmu-miR-15a	-0.5251	50	-10.42	0	Yes	0.970449
OLFM3	mmu-miR-340	-0.1504	70.3233	-3.93	1.5	Yes	0.979562
SLC35A3	mmu-miR-338	-0.3241	79.5641	-3.72	1.5	Yes	0.976773
SLC35A3	mmu-miR-539	-0.6868	72.1141	-7.28	1.5	Yes	0.983259
GBA2	mmu-miR-24	-0.3445	84.4724	-17.14	0.717	Yes	0.961202
ZBTB5	mmu-miR-29b	-0.1231	95.4366	-11.45	1.5	Yes	0.960144
ZBTB5	mmu-miR-29a	-0.1231	95.4366	-7.81	0.98	Yes	0.969114
PDIK1L	mmu-miR-138	-1.1932	99.0026	-12.09	0.939	Yes	0.953087
GRHL3	mmu-miR-448	-1.2848	96.0262	-4.09	1.5	Yes	0.966868
SLC10A4	mmu-miR-495	-0.986	50.2278	-11.45	1.5	Yes	0.961402
FRAS1	mmu-let-7b	-0.3051	92.0693	-19.5	0.96	Yes	0.964068
FBXO21	mmu-miR-15a	-0.2491	77.0771	-11.46	1.5	Yes	0.969368
JAZF1	mmu-miR-136	-1.0367	89.7557	-6.47	1.5	Yes	0.973902
JAZF1	mmu-miR-377	-0.9606	69.0029	-6.37	1.5	Yes	0.983888
MAT2A	mmu-miR-26a	-1.092	78.0089	-2.43	1.5	Yes	0.966147
PPP4R2	mmu-miR-141	-0.8742	79.8857	-7.49	0.684	Yes	0.967679
PPP4R2	mmu-miR-410	-0.8181	67.1742	-9.84	1.5	Yes	0.979577
WNK1	mmu-miR-26a	-1.0636	77.64	-4.34	1.5	Yes	0.973028
DPY19L3	mmu-miR-149	-0.1941	86.1723	-10.89	1.5	Yes	0.963931
MTMR10	mmu-miR-124	-0.5164	77.1563	-17.11	0.929	Yes	0.977058
CREBZF	mmu-miR-143	-1.0091	75.3821	-8.8	0.247	Yes	0.960423
CREBZF	mmu-miR-26a	-1.1019	82.1242	-11.39	1.5	Yes	0.95964
TNRC6A	mmu-miR-26a	-1.2045	66.2556	-6.09	1.5	Yes	0.985864
WHSC1L1	mmu-miR-19b	-1.107	50	-3.3	1.5	Yes	0.966785
PSD3	mmu-miR-136	-0.2592	71.3587	-7.6	1.5	Yes	0.981363
PSD3	mmu-miR-324	-0.901	51.7391	-9.72	1.5	Yes	0.966682
PSD3	mmu-miR-340	-1.185	55.6382	-3.82	1.5	Yes	0.971884
DYNC1LI2	mmu-miR-181a	-1.0641	77.4477	-9.03	0.263	Yes	0.95666
FHOD1	mmu-miR-200c	-0.5097	60.1134	-1.94	0.878	Yes	0.982625
DDX19B	mmu-miR-16	-0.1204	62.2995	-8.98	1.5	Yes	0.977754
PLCG2	mmu-miR-124	-0.8048	66.122	-13.19	0	Yes	0.971402
LANCL3	mmu-miR-9	-0.9604	51.739	-0.17	0	Yes	0.949406
SLC9A6	mmu-miR-181a	-0.824	56.2413	-1.19	0.407	Yes	0.960558
PDK3	mmu-miR-758	-0.3859	76.7332	-6.51	1.5	Yes	0.984249
KLHL15	mmu-miR-124	-1.1011	66.8941	0.9	1.5	Yes	0.974544
ARHGEF9	mmu-miR-342	-0.4119	64.8411	5	1.5	Yes	0.983294
GLRA2	mmu-miR-376c	-1.1902	81.827	-2.4	1.5	Yes	0.963237
TBPL1	mmu-miR-181a	-1.0397	86.2454	-6.41	1.5	Yes	0.974572
OSBPL8	mmu-miR-139	-0.2393	54.1372	-5.62	0	Yes	0.975264
AOC2	mmu-miR-329	-0.2491	54.5681	4.86	1.5	Yes	0.968328
CDR2L	mmu-miR-149	-0.1232	89.2863	-5.39	1.5	Yes	0.975817
AKAP6	mmu-miR-34b	-0.2922	97.7554	-7.64	1.5	Yes	0.974578
BTBD7	mmu-miR-19b	-1.0446	95.8221	-12.53	1.5	Yes	0.956431
MTR	mmu-miR-124	-0.8224	59.7876	-4.81	0.001	Yes	0.975303
TNPO1	mmu-miR-181a	-0.2646	71.9444	-6.77	0.993	Yes	0.983268
ERC2	mmu-miR-141	-1.0055	80.639	-3.16	0.39	Yes	0.95681
PHF20L1	mmu-miR-223	-0.8473	91.847	-8.69	0.163	Yes	0.956278
MKL2	mmu-miR-339	-0.1391	79.8069	-12.31	1.5	Yes	0.963603
CADM2	mmu-miR-340	-1.1808	67.631	-3.02	1.5	Yes	0.977735
CCNJ	mmu-miR-181a	-1.1168	75.754	-6.03	0.759	Yes	0.975389
ZBTB34	mmu-miR-144	-0.6819	71.8133	-10.31	0.944	Yes	0.976707
PPM1L	mmu-miR-9	-0.111	68.0335	-9.86	0.659	Yes	0.971415
SLC1A7	mmu-miR-140	-0.1938	62.7546	-8.56	0	Yes	0.973293
TMEM130	mmu-miR-362	-0.4335	50.3696	-3.73	1.5	Yes	0.980074
PPM1K	mmu-miR-10b	-0.7687	86.974	-7.93	0	Yes	0.963326
PPM1K	mmu-miR-495	-0.1138	99.9858	-8.29	1.5	Yes	0.967441
TSKU	mmu-miR-124	-0.5428	72.1531	-6.93	0.93	Yes	0.986739
DLGAP2	mmu-miR-181a	-1.1739	69.9871	-6.77	0.896	Yes	0.979141
ERLIN2	mmu-miR-15b	-0.6599	92.7989	-10.44	1.5	Yes	0.970214
ERLIN2	mmu-miR-15a	-0.6562	92.7989	-10.87	1.5	Yes	0.969817
ERLIN2	mmu-miR-322	-0.6599	92.7989	-14.59	0.862	Yes	0.963864
PPP1R3B	mmu-miR-106a	-1.1178	78.0492	-7.55	1.5	Yes	0.972112
PPP1R3B	mmu-miR-20a	-1.12	78.0492	-5.59	1.5	Yes	0.977544
PPP1R3B	mmu-miR-93	-1.1156	78.0492	-8.84	0.964	Yes	0.966494
LONRF1	mmu-miR-329	-0.1117	89.497	-12.81	1.5	Yes	0.959257
RPGRIP1L	mmu-miR-340	-0.8612	50	-7.75	1.5	Yes	0.972642
RPGRIP1L	mmu-miR-425	-0.4148	83.3207	-8.82	0.087	Yes	0.968906
PSKH1	mmu-miR-124	-0.5142	82.5056	-10.69	0.724	Yes	0.973152
DPY19L1	mmu-miR-384	-0.4327	83.9245	-2.77	1.5	Yes	0.977101
SLITRK4	mmu-miR-340	-1.1816	54.0913	-3.78	1.5	Yes	0.970594
TBC1D8B	mmu-miR-218	-0.4965	83.2615	-4.61	0.874	Yes	0.982033
RBM47	mmu-miR-205	-1.2084	90.3144	-6.42	0.369	Yes	0.964439
ATXN7	mmu-miR-377	-0.7501	56.529	-7.01	1.5	Yes	0.980856
ATPAF2	mmu-miR-329	-0.2819	51.3086	-2.33	1.5	Yes	0.971614
PLEKHG3	mmu-miR-362	-0.2844	50.0653	-8.43	1.5	Yes	0.973797
TTC26	mmu-miR-339	-0.3946	88.9842	-9.44	1.5	Yes	0.973874
TOX4	mmu-miR-10a	-0.2195	81.9823	-12.09	0	Yes	0.952646
LSAMP	mmu-miR-24	-0.1432	85.9194	-10.02	0.057	Yes	0.951488
STRN	mmu-miR-340	-1.2513	73.7929	-2.55	1.5	Yes	0.969589
STK32A	mmu-miR-181b	-1.1774	54.9358	-8.26	1.5	Yes	0.970367
LRIG2	mmu-miR-15a	-0.1301	81.2134	-7.34	0.932	Yes	0.972135
SLC35E1	mmu-miR-10a	-0.1338	82.0212	-7.32	0	Yes	0.964344
FAT3	mmu-miR-141	-0.4561	79.4082	-10.63	0.585	Yes	0.970575
RAB6B	mmu-miR-149	-0.2953	93.6508	-14.7	1.5	Yes	0.964844
MBTPS2	mmu-miR-342	-0.2918	61.1211	-14.33	1.5	Yes	0.976111
MBTPS2	mmu-miR-377	-0.4719	96.4567	-7.29	1.5	Yes	0.981893
MBTPS2	mmu-miR-384	-1.0255	83.2945	-6.53	0.814	Yes	0.970716
SMTNL2	mmu-miR-339	-0.4466	78.597	-6.52	1.5	Yes	0.985182
SMTNL2	mmu-miR-10a	-0.583	73.8877	-3.05	0.413	Yes	0.975939
GPR107	mmu-miR-191	-0.1736	73.3095	-4.63	1.5	Yes	0.979532
CXXC4	mmu-miR-495	-0.2622	86.1993	-7.73	1.5	Yes	0.974078
SYNE2	mmu-miR-494	-0.6703	57.2354	0.83	1.5	Yes	0.974602
FSD1L	mmu-miR-590	-1.0513	89.1124	-2.15	1.5	Yes	0.961331
RAB9B	mmu-miR-9	-0.4084	61.2422	-4.86	0	Yes	0.982553
DSEL	mmu-miR-19b	-1.1693	98.436	-10.69	0.835	Yes	0.95133
APBA1	mmu-miR-24	-0.3893	99.6714	-14.02	0.937	Yes	0.967558
CC2D1B	mmu-miR-124	-0.8201	94.2921	-13.68	0.996	Yes	0.961108
JPH4	mmu-miR-30e	-0.272	89.1172	-10.86	0.924	Yes	0.963918
CASC4	mmu-miR-410	-1.2326	59.2674	-4.22	1.5	Yes	0.976314
LRRC58	mmu-miR-340	-0.1256	81.7375	-1.49	1.5	Yes	0.964533
SENP5	mmu-miR-495	-1.0756	96.1831	-10.65	1.5	Yes	0.958279
FUBP3	mmu-miR-495	-0.8694	56.5986	-5.34	1.5	Yes	0.980523
RNF152	mmu-miR-377	-0.397	82.5383	-9.42	1.5	Yes	0.975202
ALG6	mmu-miR-495	-0.8504	68.9603	-5.59	1.5	Yes	0.985386
TMEM104	mmu-miR-124	-0.1775	78.4819	-15.72	0.995	Yes	0.964775
OCRL	mmu-miR-410	-1.017	76.7904	-5.77	1.5	Yes	0.979407
MYSM1	mmu-miR-216a	-0.546	98.5739	-8.61	0	Yes	0.970994
MDGA2	mmu-miR-9	-1.3286	99.5182	-7.49	0.916	Yes	0.965286
EP300	mmu-miR-590	-0.1952	76.1512	-0.86	1.5	Yes	0.968994
RBM44	mmu-miR-203	-1.3037	65.2439	-4.67	0.234	Yes	0.977406
CTDSPL2	mmu-miR-129	-0.2041	93.2456	-2.24	0	Yes	0.953962
ADAMTS3	mmu-miR-30e	-0.8122	90.33	-9.55	0.694	Yes	0.958213
HAPLN4	mmu-miR-504	-0.2548	63.4821	-9.06	1.5	Yes	0.981156
THOC2	mmu-miR-590	-0.7572	98.335	1.88	1.5	Yes	0.963352
COG3	mmu-miR-340	-1.1861	90.6911	1.2	1.5	Yes	0.955418
FA2H	mmu-miR-26a	-0.9462	87.3691	-9.93	1.5	Yes	0.962395
NR1D2	mmu-miR-340	-1.1389	73.8933	-2.86	1.5	Yes	0.970631
PCDHAC1	mmu-miR-17	-1.0797	56.1554	-5.77	1.5	Yes	0.979954
PCDHAC1	mmu-miR-362	-0.7625	62.1017	-8.95	1.5	Yes	0.980054
INTU	mmu-miR-186	-1.1359	60.5453	-8.21	1.5	Yes	0.975855
LIN28B	mmu-miR-9	-0.1034	73.6277	-9.24	0.991	Yes	0.972122
LIN28B	mmu-miR-218	-0.3131	79.1266	-8.11	0.322	Yes	0.968597
CCNJL	mmu-miR-30e	-1.2246	91.1739	-7.4	0.952	Yes	0.96728
CCNJL	mmu-miR-324	-0.2441	58.2535	-8.45	1.5	Yes	0.977472
LRCH1	mmu-miR-23a	-1.2601	66.9809	-4.53	0.416	Yes	0.976212
ZNRF2	mmu-miR-136	-0.8876	56.6699	-8.13	1.5	Yes	0.974749
AKAP7	mmu-miR-448	-0.5558	55.7386	-8.26	1.5	Yes	0.982721
OCIAD2	mmu-miR-329	-0.1559	84.8783	-8.59	1.5	Yes	0.96855
OCIAD2	mmu-miR-377	-1.1914	98.2079	-11.64	1.5	Yes	0.956005
CBX6	mmu-miR-129	-1.0797	58.3238	-5.46	0.688	Yes	0.975556
GAL3ST3	mmu-miR-24	-0.1899	75.9645	-9.63	0.544	Yes	0.96252
ATP6V0D1	mmu-miR-148a	-1.0257	51.9736	-13.88	0.067	Yes	0.946795
RMND5A	mmu-miR-27a	-0.1226	89.7354	-2.53	0.024	Yes	0.952461
SPAG9	mmu-miR-539	-1.2669	98.9301	-6.57	1.5	Yes	0.97219
PTEN	mmu-miR-140	-0.2116	52.9469	-7.6	0.426	Yes	0.967823
MTMR4	mmu-miR-29a	-0.6487	65.388	-1.16	0.806	Yes	0.981054
CHFR	mmu-miR-125a	-0.1763	69.2823	-15.09	1.5	Yes	0.974157
EPDR1	mmu-miR-99a	-0.2585	57.1722	0.66	0	Yes	0.961483
SDC1	mmu-miR-10b	-0.6729	82.6906	-4.51	0.678	Yes	0.97364
ULK2	mmu-miR-7a	-0.2161	67.7439	-10.51	0.103	Yes	0.97101
OCLN	mmu-miR-200b	-0.4968	61.6839	-3.71	0.835	Yes	0.985482
SLC1A2	mmu-miR-30a	-1.1877	91.317	-4.07	1.5	Yes	0.967227
GOSR1	mmu-miR-93	-0.9148	82.6236	-4.33	1.5	Yes	0.972301
LIMS1	mmu-miR-29a	-0.2594	96.1807	-8.95	0.857	Yes	0.965358
ARHGEF3	mmu-miR-101a	-0.9314	84.5977	-10.8	0.63	Yes	0.95152
OSBPL8	mmu-miR-186	-0.4839	51.8955	-1.43	1.5	Yes	0.978493
DLGAP4	mmu-miR-30c	-0.7039	63.9643	-6.77	1.5	Yes	0.987249
ANKRD28	mmu-miR-93	-0.2984	53.575	-5.18	0.09	Yes	0.974775
YPEL2	mmu-miR-30b	-0.2439	50	-5.05	0.989	Yes	0.978143
FMR1	mmu-miR-222	-1.039	93.2627	-7.33	0.648	Yes	0.96193
CDC27	mmu-miR-342	-0.2075	59.7601	-5.17	1.5	Yes	0.982946
SLC30A4	mmu-miR-362	-0.6376	54.4859	-11.72	1.5	Yes	0.974298
SERINC3	mmu-miR-186	-0.6322	77.686	-7.97	1.5	Yes	0.979889
RALB	mmu-miR-218	-0.2729	51.7666	-1.89	0	Yes	0.96035
EPHA2	mmu-miR-291a	-0.7285	61.6185	-2.91	0.641	Yes	0.975426
ITGA5	mmu-miR-148a	-0.2804	90.2767	-5.23	0.83	Yes	0.97518
PANK3	mmu-miR-30b	-0.1654	76.7853	-7.04	0	Yes	0.969699
VEZF1	mmu-miR-222	-1.1042	70.0566	-9.07	0.125	Yes	0.965727
MAL2	mmu-miR-539	-0.9449	58.7266	-10.34	1.5	Yes	0.970722
HIPK1	mmu-miR-221	-1.3041	99.1988	-11.59	0.659	Yes	0.944506
MTMR4	mmu-miR-103	-0.7779	82.3745	-6.21	0.623	Yes	0.974418
LTBP1	mmu-miR-204	-0.2195	87.7596	-8.27	0	Yes	0.960437
ATP6V1B2	mmu-miR-141	-0.6485	69.9814	-0.82	0.489	Yes	0.973655
BRD8	mmu-miR-101a	-1.1366	86.2306	-5.45	0.645	Yes	0.967661
SSBP2	mmu-miR-29a	-0.2708	52.3981	-1.59	0	Yes	0.96002
ACTR2	mmu-miR-186	-1.1558	80.9998	-7.49	1.5	Yes	0.970669
USP40	mmu-miR-101a	-1.1201	88.2912	-8.23	0	Yes	0.953695
NPEPPS	mmu-miR-154	-0.7107	72.0746	-7.21	1.5	Yes	0.98291
APC	mmu-miR-30a	-0.1714	90.5266	-6.5	0	Yes	0.967799
CSDE1	mmu-miR-129	-1.2855	53.1447	-10.11	0.04	Yes	0.950705
RIN2	mmu-miR-101a	-0.7175	81.9308	-6.51	0.586	Yes	0.974744
MED1	mmu-miR-10b	-0.348	53.7568	-4.78	0.106	Yes	0.974965
RBPMS2	mmu-miR-205	-0.7784	51.3401	-9.37	0.271	Yes	0.96034
HNRNPA2B1	mmu-miR-146a	-0.948	90.04	-7.12	0	Yes	0.962024
IGF2R	mmu-miR-185	-0.9228	63.6555	-15.92	1.5	Yes	0.974699
PHF3	mmu-miR-148a	-1.2307	97.4557	-5.44	0.848	Yes	0.969667
DGCR2	mmu-miR-133a	-0.1039	50	-16.65	0.009	Yes	0.94735
FBXW11	mmu-miR-144	-1.2097	86.7583	-8.7	0.277	Yes	0.951454
HBP1	mmu-miR-106a	-0.5289	77.1729	-9.44	0.902	Yes	0.979126
TROVE2	mmu-miR-154	-0.207	77.7508	-6.28	1.5	Yes	0.980508
ULK2	mmu-let-7f	-1.2033	91.4129	-10.73	1.5	Yes	0.957608
PPFIA3	mmu-miR-133a	-0.7553	72.4949	-6.48	0.542	Yes	0.978874
SLC35B4	mmu-miR-133a	-0.2063	54.1547	-9.16	0.007	Yes	0.961711
SSBP2	mmu-miR-128	-0.8823	61.2063	-5.84	0	Yes	0.979607
BTG2	mmu-miR-222	-1.13	88.5354	-2.76	0.672	Yes	0.95341
ALCAM	mmu-miR-215	-1.1531	73.7238	-3.81	0.25	Yes	0.964581
PPP3R1	mmu-miR-539	-0.6387	77.4755	-10.84	1.5	Yes	0.974584
ARHGEF18	mmu-miR-93	-0.8254	53.1494	-4.93	1.5	Yes	0.977951
PLEKHA3	mmu-miR-181a	-0.9899	57.2544	-9.79	0.78	Yes	0.963914
MNT	mmu-miR-128	-0.3513	85.5321	-11.5	0.369	Yes	0.959492
CTTNBP2	mmu-miR-101a	-1.1156	91.6549	-5.21	0.314	Yes	0.96353
ELK3	mmu-miR-106b	-0.8902	99.4873	-12.78	0.744	Yes	0.950607
USP32	mmu-miR-106a	-0.9571	79.1419	-10.37	0.377	Yes	0.95291
MED6	mmu-miR-335	-0.2061	52.5542	-1.9	1.5	Yes	0.969001
PDIA3	mmu-miR-150	-1.2677	56.6293	-10.51	0	Yes	0.954064
ARL5A	mmu-miR-200b	-0.4788	60.4696	-4.29	0.826	Yes	0.985231
TXNIP	mmu-miR-141	-0.8957	82.9177	-7.62	0.339	Yes	0.962509
PKNOX1	mmu-miR-20a	-0.6984	74.31	-5.43	1.5	Yes	0.984151
XPNPEP3	mmu-miR-330	-0.4626	52.976	-13.1	1.5	Yes	0.97645
NSD1	mmu-miR-342	-0.6992	88.8725	-8.52	1.5	Yes	0.973045
UBQLN1	mmu-miR-155	-0.8731	81.4448	-5.29	0.084	Yes	0.969216
NCOA2	mmu-miR-186	-0.8273	62.0618	-4.67	1.5	Yes	0.983014
INSR	mmu-miR-15a	-0.1403	96.5637	-9.94	1.5	Yes	0.963082
ULK2	mmu-let-7c	-1.2049	67.1795	-8.23	1.5	Yes	0.979442
AP1S1	mmu-miR-204	-1.1893	80.9912	-6.57	0.461	Yes	0.966469
GYS1	mmu-miR-128	-0.4414	80.2077	-9.05	0	Yes	0.970892
ARPP19	mmu-miR-218	-0.312	72.3836	-0.064	0.985	Yes	0.975057
FBXO11	mmu-miR-20a	-0.692	62.4511	-3.67	1.5	Yes	0.983551
APC	mmu-miR-155	-0.2598	66.6038	-5.46	0.54	Yes	0.984212
PCTP	mmu-miR-125a	-0.7203	63.5992	-13.31	1.5	Yes	0.979033
SLC38A2	mmu-miR-143	-0.8642	65.5038	-5.89	0.486	Yes	0.984342
CD320	mmu-miR-214	-0.3241	71.985	-10.16	1.5	Yes	0.977489
UTRN	mmu-let-7d	-0.9856	91.7929	-13.03	0.947	Yes	0.955219
RNF19A	mmu-miR-154	-0.8999	74.3359	-7.72	1.5	Yes	0.976111
AHSA2	mmu-miR-150	-0.4801	55.9607	-9.7	1.5	Yes	0.981074
ARHGEF18	mmu-miR-20a	-0.8219	53.1494	-8.63	1.5	Yes	0.972154
DYNLL2	mmu-miR-185	-0.7057	51.8468	-12.46	1.5	Yes	0.969486
2017-09-02	mmu-miR-140	-0.7794	92.1766	-6.06	0.673	Yes	0.974046
CUL3	mmu-miR-181a	-0.5317	66.1364	-3.48	0.87	Yes	0.987523
ARHGEF18	mmu-miR-106a	-0.8183	53.1494	-7.95	0.964	Yes	0.973546
BCR	mmu-miR-10b	-0.1856	69.7258	-2.13	1.5	Yes	0.976864
TMED4	mmu-miR-181b	-0.8213	64.3757	-11.17	0.757	Yes	0.97409
RMND5A	mmu-miR-27b	-0.1323	89.7354	-2.87	1.5	Yes	0.966055
RMND5A	mmu-miR-29b	-0.4977	81.7702	-7.62	1.5	Yes	0.98315
BAZ2A	mmu-miR-99a	-0.596	81.8199	-5.56	0.233	Yes	0.979083
PLS3	mmu-miR-499	-1.3249	77.1806	-5.57	0	Yes	0.969625
MMP11	mmu-miR-125a	-0.1749	65.2037	-13.96	1.5	Yes	0.977986
E2F2	mmu-miR-291a	-0.1378	88.4453	-8.57	0.987	Yes	0.967259
ACVR1B	mmu-miR-214	-0.144	61.5552	-13.56	1.5	Yes	0.973061
GRAMD3	mmu-miR-15a	-0.1387	54.0746	-3.64	0.461	Yes	0.964378
NFAT5	mmu-miR-186	-0.1496	92.8137	-6.94	1.5	Yes	0.973794
PPTC7	mmu-miR-101a	-0.2138	87.218	-4.33	0.668	Yes	0.966967
TSPYL4	mmu-miR-125b	-0.4024	74.4063	-10.04	1.5	Yes	0.9784
FHL2	mmu-miR-92a	-1.2317	90.1361	-7.61	1.5	Yes	0.967735
NFE2L2	mmu-miR-150	-1.0557	67.9296	-5.18	0	Yes	0.977708
PARG	mmu-miR-154	-0.9052	50	-12.06	1.5	Yes	0.962241
SERINC5	mmu-miR-146a	-0.7229	64.2242	-12.84	0.001	Yes	0.972594
PEX7	mmu-miR-140	-0.9732	67.1158	-3.44	0	Yes	0.973318
FNBP4	mmu-miR-499	-0.6632	64.2257	-3.56	0	Yes	0.980228
SPEG	mmu-miR-542	-0.9961	68.2762	-6.39	1.5	Yes	0.98416
HBP1	mmu-miR-29b	-1.1623	96.6272	-13.2	0.982	Yes	0.95447
TBC1D8	mmu-miR-128	-0.7717	54.561	-6.68	0	Yes	0.973472
CAPRIN1	mmu-miR-382	-0.7814	52.3074	-0.21	1.5	Yes	0.967481
GNAI3	mmu-miR-222	-0.3401	65.0266	-8.12	1.5	Yes	0.985867
LBR	mmu-let-7a	-1.1213	74.9233	-6.61	1.5	Yes	0.97779
PTBP1	mmu-miR-133a	-0.9298	96.8818	-6.51	0.872	Yes	0.971602
IL7R	mmu-miR-19b	-0.5612	96.8631	-5.97	1.5	Yes	0.985065
LAMP2	mmu-miR-330	-0.1759	60.2028	-11.34	1.5	Yes	0.973107
DNAJB12	mmu-miR-24	-0.8956	94.8135	-13.63	0.898	Yes	0.954938
TMPRSS2	mmu-let-7f	-0.6882	96.4019	-12.98	1.5	Yes	0.966667
ROCK2	mmu-miR-138	-0.5673	50	-9.13	0.949	Yes	0.977288
KRIT1	mmu-miR-362	-1.0198	98.2631	-6.67	1.5	Yes	0.972799
USP32	mmu-miR-20a	-0.9571	90.1152	-9.5	1.5	Yes	0.962883
NFAT5	mmu-miR-30b	-0.1618	54.9298	-7.15	0.973	Yes	0.976841
KIF5B	mmu-miR-181b	-0.5831	98.2205	-6.45	1.5	Yes	0.983058
NCOR1	mmu-miR-499	-0.7543	82.9678	-6.09	1.5	Yes	0.980642
FOXJ2	mmu-miR-7a	-0.9921	88.5535	-11.15	0	Yes	0.944809
PAFAH1B2	mmu-miR-181b	-0.6253	55.0769	-3.91	1.5	Yes	0.980999
PLS3	mmu-miR-200b	-1.2808	80.6508	-4.5	0.377	Yes	0.961851
NFIX	mmu-miR-138	-0.747	89.3261	-9.72	0.996	Yes	0.968182
SAR1A	mmu-miR-144	-0.5966	75.0287	-2.31	0.138	Yes	0.972275
FRS2	mmu-miR-186	-1.019	92.0005	-7.43	1.5	Yes	0.969551
SKIL	mmu-miR-335	-0.439	92.5033	-9.12	1.5	Yes	0.976208
TNPO1	mmu-miR-181b	-0.2646	71.9444	-7.2	1.5	Yes	0.982114
TOX4	mmu-miR-93	-0.1488	81.5646	-2.01	1.5	Yes	0.966221
CCND2	mmu-miR-19b	-0.9768	89.0621	-12.05	1.5	Yes	0.95834
SP1	mmu-miR-335	-0.2738	64.5558	-10.14	1.5	Yes	0.981137
ELL2	mmu-miR-204	-0.2084	80.8293	-2.41	0.461	Yes	0.959275
IL6ST	mmu-miR-148a	-0.5484	50	-7.17	0.698	Yes	0.97956
GOLGA2	mmu-miR-106b	-0.1663	74.278	-5.51	0	Yes	0.975169
FRMD4B	mmu-miR-200b	-0.6833	56.9447	0.58	0.888	Yes	0.971326
FADS1	mmu-miR-335	-0.9756	56.9967	-6.33	1.5	Yes	0.980044
HSP90B1	mmu-miR-148a	-0.9197	74.1159	0.92	0.873	Yes	0.963642
ST6GAL1	mmu-miR-185	-0.3585	50.9764	-13.79	1.5	Yes	0.970652
POLDIP2	mmu-miR-27a	-0.9677	79.8387	-9.11	0	Yes	0.955347
KLF6	mmu-miR-18a	-0.2579	52.1283	-5.88	0	Yes	0.975863
RNF6	mmu-miR-143	-0.6723	73.8058	-9.32	0.247	Yes	0.970369
PRKAR1A	mmu-miR-150	-0.4036	97.6192	-6.26	0	Yes	0.976646
AKAP1	mmu-miR-204	-1.0294	68.5152	-9.25	0.461	Yes	0.968946
ABR	mmu-miR-204	-1.1983	56.8408	-7.59	0	Yes	0.965161
TNRC6C	mmu-miR-148a	-0.6721	89.5686	-8.72	0.98	Yes	0.973053
SLC35A5	mmu-miR-140	-0.6235	63.9543	-6.65	0.412	Yes	0.985315
DNAJB9	mmu-miR-106b	-1.0173	83.4412	-6.03	0.743	Yes	0.972123
EDEM1	mmu-miR-144	-0.2174	65.3349	-8.05	0	Yes	0.978392
NFAT5	mmu-miR-140	-0.6597	86.8749	-8.79	0.601	Yes	0.966881
MARK3	mmu-miR-29a	-1.1954	57.9406	-10.26	0.891	Yes	0.964862
KPNA6	mmu-miR-133a	-0.142	67.0771	-10.72	0.784	Yes	0.973655
DNAJC5	mmu-miR-18a	-0.1731	82.5276	-12.08	0.022	Yes	0.950346
EIF4G2	mmu-miR-146a	-0.6525	95.151	-4.92	0	Yes	0.972419
FRMD4B	mmu-miR-215	-1.1017	87.1972	-1.32	1.5	Yes	0.959291
IL1RAP	mmu-miR-330	-0.1764	68.3281	-4.36	1.5	Yes	0.982799
DLC1	mmu-miR-141	-0.5625	74.9997	-8.51	0.556	Yes	0.977147
RAB10	mmu-miR-185	-0.1831	63.659	-14.63	1.5	Yes	0.976254
CSDE1	mmu-miR-205	-0.9103	80.1923	-13.73	0	Yes	0.9487
BRMS1L	mmu-miR-93	-0.106	91.2229	-5.85	1.5	Yes	0.977361
CHORDC1	mmu-miR-16	-0.7829	67.085	-9.47	0.72	Yes	0.976599
EBF3	mmu-miR-218	-0.4477	93.4549	-8.05	0.948	Yes	0.978066
GCDH	mmu-miR-148a	-0.6537	53.5935	-2.57	0	Yes	0.967878
CALM1	mmu-miR-128	-0.2286	53.8473	-6.69	0	Yes	0.972478
ANKRD52	mmu-miR-93	-0.4174	94.2406	-13.6	1.5	Yes	0.970907
MEGF9	mmu-miR-144	-1.3006	87.4166	-3.4	0.397	Yes	0.953021
UBL3	mmu-miR-181a	-1.3518	70.7798	-4.35	0.002	Yes	0.970049
NEU1	mmu-miR-18a	-0.8633	65.6173	-5.44	0.008	Yes	0.982631
CAMK2G	mmu-miR-154	-1.1484	71.3366	-4.74	1.5	Yes	0.978902
CTCF	mmu-miR-101a	-0.9964	72.9261	-2.91	0.851	Yes	0.969102
MAN1A2	mmu-miR-133a	-0.1113	71.6145	-2.2	0.003	Yes	0.964399
ZBTB4	mmu-miR-106b	-0.909	97.7064	-3.73	0.972	Yes	0.967484
ANKRD28	mmu-miR-542	-0.8934	85.1255	-6.76	1.5	Yes	0.974915
ARID3A	mmu-let-7d	-0.5214	61.3285	-10.44	1	Yes	0.984385
PEX19	mmu-miR-499	-0.7926	55.5974	-10.03	0	Yes	0.96143
EIF4G2	mmu-let-7d	-0.6257	90.7582	-6.41	0.875	Yes	0.980045
DDX3X	mmu-miR-322	-1.3407	97.8521	-10.29	0.879	Yes	0.953249
PAFAH1B2	mmu-miR-181a	-0.6253	55.0769	-6.4	0.326	Yes	0.979798
CRLF3	mmu-miR-133a	-0.5815	62.74	-4.1	0.811	Yes	0.985054
SETDB1	mmu-miR-29a	-0.2524	74.2671	-6.97	0.482	Yes	0.975039
CADM3	mmu-let-7c	-0.3628	53.9298	-12.62	1.5	Yes	0.972786
IRF1	mmu-miR-106b	-0.6325	69.3058	-9.67	0.744	Yes	0.978575
SP1	mmu-miR-7a	-0.6134	99.237	-13.4	0.617	Yes	0.962082
SEMA4C	mmu-miR-125a	-0.3539	76.8125	-12.28	0.879	Yes	0.969999
ZBTB4	mmu-miR-138	-0.2583	66.2994	-17.79	0.453	Yes	0.972831
ZMIZ1	mmu-miR-539	-0.1881	88.0375	-4.78	1.5	Yes	0.974616
MATR3	mmu-miR-24	-1.0403	94.0424	-12.67	0.727	Yes	0.946988
DVL3	mmu-miR-204	-0.9594	87.2485	-0.52	0.461	Yes	0.947036
ZFP36L1	mmu-miR-143	-0.1085	84.9268	-8.61	0.065	Yes	0.956064
DGCR2	mmu-miR-92a	-0.5514	98.4984	-6.44	1.5	Yes	0.98404
BRMS1L	mmu-miR-106b	-0.1071	91.2229	-5.59	0.993	Yes	0.976243
PTPN12	mmu-miR-144	-1.3029	96.5735	-6.67	0.349	Yes	0.962236
IKZF4	mmu-miR-125b	-0.4221	85.5077	-6.85	0.608	Yes	0.977173
MAPK1IP1L	mmu-miR-125a	-0.1365	69.7344	-12.36	1.5	Yes	0.973342
USP32	mmu-miR-133a	-0.3768	91.0032	-6.37	0.333	Yes	0.9756
G3BP1	mmu-miR-362	-0.4229	50.559	-11.34	1.5	Yes	0.974425
MTMR3	mmu-miR-99a	-1.0598	72.2085	-6.91	0.277	Yes	0.971859
PKNOX1	mmu-miR-106a	-0.6817	74.31	-2.76	1.5	Yes	0.977799
KPNB1	mmu-miR-140	-0.6683	58.0257	-10.34	0.001	Yes	0.968871
KLF6	mmu-miR-92a	-0.2045	58.9778	-4.23	1.5	Yes	0.979581
USP32	mmu-let-7a	-0.5674	78.0337	-8.69	0.798	Yes	0.976949
PSMA6	mmu-miR-223	-1.1112	56.3713	-10.07	0	Yes	0.955498
DYRK1B	mmu-miR-322	-0.9433	73.9811	-10.07	0.89	Yes	0.966726
ABCB9	mmu-miR-150	-1.2375	94.7459	-9.98	0	Yes	0.944427
TMPRSS6	mmu-miR-214	-0.255	77.4111	-13.39	1.5	Yes	0.968329
ILF2	mmu-miR-222	-0.3053	80.6038	-9.07	1.5	Yes	0.973081
SIAE	mmu-miR-26a	-0.7207	62.9928	-2.63	1.5	Yes	0.981466
MLLT6	mmu-miR-222	-0.1214	94.7086	-12.28	1.5	Yes	0.959376
DAZAP2	mmu-miR-128	-0.9846	51.2039	0.92	0.41	Yes	0.948319
KLF6	mmu-miR-101a	-1.0577	90.0156	-4.75	0.685	Yes	0.964127
BBX	mmu-miR-18b	-0.1854	72.8274	-3.48	1.5	Yes	0.976742
SOX2	mmu-miR-129	-0.336	87.4446	-8.62	0.117	Yes	0.964385
NFIB	mmu-miR-30c	-0.9799	65.1629	-4.5	1.5	Yes	0.983602
IHH	mmu-miR-103	-0.4127	71.3377	-3.84	0.596	Yes	0.979951
NFAT5	mmu-miR-218	-0.1195	73.8091	-4.98	1.5	Yes	0.97953
EIF4G2	mmu-let-7c	-0.6331	90.7582	-9.56	1.5	Yes	0.973039
CCNE1	mmu-miR-15a	-1.216	93.573	-16.25	1.5	Yes	0.954475
TGFBR1	mmu-let-7d	-0.2702	84.7039	-10.57	0.998	Yes	0.967541
DGKE	mmu-miR-20a	-0.7413	53.1433	-8.83	1.5	Yes	0.973869
ENO2	mmu-miR-362	-0.862	96.4279	-10.22	1.5	Yes	0.962886
EZH1	mmu-miR-93	-1.069	99.7208	-11.39	0.998	Yes	0.957267
DDIT4	mmu-miR-101a	-0.4489	82.1232	1.95	0.499	Yes	0.966202
METAP1	mmu-miR-204	-1.1612	91.2131	-6.84	0.192	Yes	0.96151
MAN1A2	mmu-miR-30c	-1.0974	93.0973	-4.24	1.5	Yes	0.968296
SEH1L	mmu-miR-99a	-1.0773	97.3385	-6.56	0	Yes	0.963377
PRKACB	mmu-miR-362	-0.5762	95.2442	-9.98	1.5	Yes	0.974672
EVI5	mmu-miR-154	-0.8853	98.8336	-10.98	1.5	Yes	0.960903
SAR1A	mmu-miR-186	-1.1008	62.5304	-9.55	1.5	Yes	0.975088
RHOT1	mmu-miR-154	-0.3436	60.534	-7.57	1.5	Yes	0.983752
CLINT1	mmu-miR-214	-1.139	69.6163	-3.32	1.5	Yes	0.976367
PAFAH1B2	mmu-miR-106a	-0.2778	66.4281	-10.37	1.5	Yes	0.981345
NFIA	mmu-miR-200b	-0.165	98.0897	-5.82	0.975	Yes	0.977505
PNPLA6	mmu-miR-148a	-0.7486	74.1977	2.47	0.86	Yes	0.967777
CHN2	mmu-miR-20a	-0.288	73.6697	-6.25	1.5	Yes	0.984175
HBP1	mmu-miR-93	-0.536	97.4134	-9.54	1.5	Yes	0.977143
EIF4G2	mmu-miR-144	-0.5611	96.3913	-5.12	0.891	Yes	0.981422
NUDT4	mmu-miR-154	-0.8637	58.8028	-9.75	1.5	Yes	0.973165
SEMA6D	mmu-miR-200b	-0.2926	81.6134	-1.74	0.753	Yes	0.964117
NFIB	mmu-miR-30a	-0.9799	65.1629	-9.5	0.91	Yes	0.977302
CD44	mmu-miR-222	-0.1392	97.2181	-10.32	0	Yes	0.948972
DERL1	mmu-miR-24	-0.393	62.0528	-7.64	0	Yes	0.980831
DDX3X	mmu-miR-181a	-0.8885	99.4251	-11.53	0.989	Yes	0.959878
BCL2L13	mmu-miR-143	-0.8442	53.7705	-7.96	0.192	Yes	0.965123
HOXC8	mmu-miR-204	-0.8361	84.7968	-5.45	0.461	Yes	0.970554
DGKE	mmu-miR-106a	-0.745	53.1433	-9.19	0.855	Yes	0.969383
ELL2	mmu-miR-27a	-1.0596	95.0302	-6.84	0.648	Yes	0.964468
MAN1A2	mmu-miR-30a	-1.1067	93.0973	-6.25	1.5	Yes	0.974275
STC1	mmu-miR-125a	-0.3896	51.655	-10.21	1.5	Yes	0.97464
NDEL1	mmu-miR-30b	-1.1865	93.9651	-4.65	0.728	Yes	0.963157
GSE1	mmu-miR-322	-0.1131	89.3792	-2.54	1.5	Yes	0.964672
CHORDC1	mmu-miR-15a	-0.7975	67.085	-6.27	1.5	Yes	0.987148
MAP2K7	mmu-miR-128	-1.0314	57.9596	-8.77	0.877	Yes	0.969181
SERINC3	mmu-miR-204	-0.7578	77.4067	-10.45	0	Yes	0.960319
ERGIC1	mmu-let-7c	-0.1263	63.1358	-11.1	1.5	Yes	0.975809
MYO9B	mmu-miR-133a	-1.1362	73.2251	-9.21	0.007	Yes	0.960302
SRA1	mmu-miR-125a	-0.9156	64.2256	-27.96	1.5	Yes	0.975502
HSPA5	mmu-miR-329	-0.6119	54.5863	-12.8	1.5	Yes	0.974954
ACBD3	mmu-miR-150	-0.5052	62.5771	-3.72	0	Yes	0.983858
SLC41A1	mmu-miR-106b	-0.3102	92.5495	-7.19	0.735	Yes	0.971934
PPP1CB	mmu-miR-125a	-0.6208	52.7966	-13.16	1.5	Yes	0.973417
ACTB	mmu-miR-205	-0.3451	62.0335	-8.51	0.098	Yes	0.977007
GOLGA7	mmu-let-7f	-0.1155	50	-5.21	1.5	Yes	0.976469
SSR1	mmu-miR-148a	-0.7541	50.5139	-14.52	0.784	Yes	0.96018
DAZAP2	mmu-miR-125b	-0.1816	55.4701	-8.35	1.5	Yes	0.974169
HDGF	mmu-miR-214	-0.2546	97.1718	-13.43	1.5	Yes	0.963203
RAD23B	mmu-miR-150	-0.6701	78.8399	-9.2	0	Yes	0.966382
ULK2	mmu-let-7a	-1.2049	91.4129	-8.23	1.019	Yes	0.965885
REEP3	mmu-miR-302a	-0.6049	98.1252	-5.29	0.771	Yes	0.978826
LTBP1	mmu-miR-128	-0.6367	96.9244	-6.44	0	Yes	0.974979
SEC14L2	mmu-miR-125b	-0.1321	95.9813	-14.9	0	Yes	0.944295
KCTD10	mmu-miR-22	-0.3178	84.6966	-13.15	0.452	Yes	0.956976
YTHDF3	mmu-miR-200b	-0.8396	74.3646	-4.69	0.274	Yes	0.971907
ENSA	mmu-miR-18a	-0.3924	63.1796	-1.37	0	Yes	0.97657
AGPAT3	mmu-miR-218	-0.2765	50	-4.79	0.688	Yes	0.972932
TBL1XR1	mmu-miR-144	-0.2755	84.1706	-1.98	0.296	Yes	0.958601
CCND2	mmu-miR-15a	-0.7648	61.9663	-10.3	1.5	Yes	0.977842
TARDBP	mmu-miR-291a	-0.1443	56.5149	-10.82	1.5	Yes	0.969073
SEC14L2	mmu-miR-133a	-0.3534	52.5576	-10.61	0	Yes	0.963614
STAT5B	mmu-miR-150	-0.9409	51.2643	-8.49	0	Yes	0.958326
CHORDC1	mmu-miR-15b	-0.8011	67.085	-6.77	1.5	Yes	0.985947
ACP2	mmu-miR-101a	-0.5165	70.9731	-2.76	0.071	Yes	0.980099
ETV3	mmu-miR-221	-0.6709	75.978	-6.87	0.653	Yes	0.978096
ELL2	mmu-miR-19b	-0.133	92.8229	-6.85	1.5	Yes	0.973874
MAP3K11	mmu-miR-106b	-0.3641	63.8579	-6.65	0.7	Yes	0.985602
ATP2B1	mmu-miR-29a	-0.9113	69.2614	-4.2	1.5	Yes	0.980674
DNAJC5	mmu-miR-7a	-0.5881	86.1693	-7.87	0.361	Yes	0.972481
SLC1A2	mmu-miR-30b	-1.186	54.0724	-2.25	0.075	Yes	0.953803
TNRC6C	mmu-miR-106b	-0.1298	51.9733	-7.67	0.744	Yes	0.967743
TLE4	mmu-miR-148a	-0.7193	81.509	-7.54	1.5	Yes	0.976911
CCM2	mmu-miR-27a	-0.4029	85.7199	-6.13	0.91	Yes	0.982284
ERGIC1	mmu-let-7b	-0.125	63.1358	-11.08	0.989	Yes	0.975661
SP1	mmu-miR-128	-0.2647	83.156	-11.32	0.879	Yes	0.963146
PANK3	mmu-miR-335	-0.2179	74.0382	-9.15	1.5	Yes	0.974397
ELL2	mmu-miR-30e	-1.248	92.5224	-7.15	0.83	Yes	0.965126
LUC7L	mmu-miR-24	-0.1832	58.4434	-12.6	0.576	Yes	0.962147
RNMT	mmu-miR-181b	-0.8006	98.115	-5.97	1.5	Yes	0.978949
HK2	mmu-miR-15a	-0.5067	54.9013	-1.69	1.5	Yes	0.981006
HLF	mmu-miR-181b	-0.9949	67.1169	-14.45	1.5	Yes	0.974664
LBR	mmu-let-7f	-1.1191	74.9233	-6.41	1.5	Yes	0.97855
CCND2	mmu-miR-29a	-0.2228	75.4747	-5.79	0.814	Yes	0.979974
ARNT	mmu-miR-29a	-0.812	68.3702	-3.8	0.857	Yes	0.979553
IL7R	mmu-miR-16	-0.637	73.6075	-8.27	1.5	Yes	0.981281
HK2	mmu-miR-15b	-0.5032	54.9013	-0.31	0.526	Yes	0.973645
WDR82	mmu-miR-181d	-0.4679	88.3936	-11.8	0.751	Yes	0.96927
KIF2A	mmu-miR-144	-0.7084	56.9544	-7.88	0.281	Yes	0.972723
PDHX	mmu-miR-335	-1.3092	61.0537	-6	1.5	Yes	0.982954
UBP1	mmu-miR-181b	-1.0681	86.4252	-7.71	1.5	Yes	0.968561
KLF4	mmu-miR-26a	-1.0415	59.0574	-6.72	1.5	Yes	0.979705
TNS3	mmu-miR-103	-0.2887	63.9319	-18.36	0.004	Yes	0.971559
HOMER1	mmu-miR-340	-1.0532	75.2223	-6.68	1.5	Yes	0.977647
DGKE	mmu-miR-362	-0.1805	61.9261	-7.57	1.5	Yes	0.9816
TBC1D8	mmu-miR-338	-1.2701	87.4686	-1.32	0.161	Yes	0.944044
UBL3	mmu-miR-155	-1.149	63.5615	-4.05	0	Yes	0.973222
INSR	mmu-miR-29a	-0.5884	76.512	-8.6	1.5	Yes	0.980486
CHFR	mmu-miR-335	-1.1151	75.8666	-6.3	1.5	Yes	0.978389
MYO18A	mmu-miR-214	-0.4992	94.5758	-12.81	1.5	Yes	0.975163
CANX	mmu-miR-148a	-1.1592	89.0105	-12.71	0.889	Yes	0.951512
MMD	mmu-miR-30e	-0.9339	92.5536	-6.88	0.627	Yes	0.965753
NARF	mmu-miR-29a	-0.2171	77.0695	-11.07	0.878	Yes	0.965301
NFAT5	mmu-miR-20b	-0.1767	90.7361	-15.41	0.94	Yes	0.958252
KCNK5	mmu-miR-34a	-0.3287	64.0908	-10.1	1.5	Yes	0.982051
USP32	mmu-miR-17	-0.9571	79.1419	-10.27	1.5	Yes	0.964803
ARHGAP26	mmu-miR-144	-0.3446	53.6559	-3.2	0.56	Yes	0.970246
NFAT5	mmu-miR-16	-0.5339	62.2773	-3.87	1.5	Yes	0.987601
DYNLL2	mmu-miR-143	-0.8666	73.9139	-11.47	0.247	Yes	0.958946
RND3	mmu-miR-29a	-0.3917	90.6103	-5.04	0.205	Yes	0.974397
HIVEP2	mmu-miR-155	-0.3004	98.7892	-6.01	0.614	Yes	0.975437
MYO10	mmu-miR-211	-0.9627	82.1072	-8.07	1.5	Yes	0.969424
CAPZA2	mmu-miR-103	-0.9024	90.7374	-11.75	0.475	Yes	0.947354
ATP2B1	mmu-miR-181d	-0.4795	86.0762	-3.85	0.481	Yes	0.975056
MORC3	mmu-miR-32	-0.8572	99.1154	-3.91	0.913	Yes	0.967602
TIAM1	mmu-miR-106b	-0.8932	75.1642	-6.34	0.712	Yes	0.97591
ARID1A	mmu-miR-181b	-0.1253	90.0584	-7.86	1.5	Yes	0.969709
CTCF	mmu-miR-221	-0.526	73.5941	-11.38	0.243	Yes	0.974545
NFIA	mmu-miR-223	-1.181	58.6583	-11.88	0.393	Yes	0.956169
MID2	mmu-miR-221	-0.1843	50.6342	-12.41	0	Yes	0.951707
GTF2H1	mmu-miR-125a	-1.3212	91.6043	-9.57	1.5	Yes	0.96001
IL7R	mmu-miR-155	-0.9006	54.1688	-3.61	0	Yes	0.962881
DDX3X	mmu-miR-361	-1.0551	76.7527	-6.31	1.5	Yes	0.97812
RMND5A	mmu-miR-143	-0.1448	64.2373	-20.63	0.176	Yes	0.967912
HERPUD2	mmu-miR-218	-1.2804	98.4369	-9.13	0.991	Yes	0.961001
GLCCI1	mmu-miR-141	-0.2369	81.7836	-7.67	0.356	Yes	0.966202
PTPN4	mmu-miR-106b	-1.0072	99.4975	-10.06	1.5	Yes	0.960229
ARRDC3	mmu-miR-339	-0.7931	68.4686	-1.53	1.5	Yes	0.978176
CDC42	mmu-miR-186	-1.0556	79.3946	-7.93	1.5	Yes	0.970239
TNRC6B	mmu-miR-101a	-0.2083	51.6249	-10.44	0.934	Yes	0.965618
RTN4	mmu-miR-410	-0.761	65.4413	-3.06	1.5	Yes	0.983511
AP4E1	mmu-miR-340	-0.1008	63.6421	-7.62	1.5	Yes	0.981979
BLCAP	mmu-miR-200b	-0.215	65.4917	-3.23	0.337	Yes	0.977464
CANX	mmu-miR-338	-0.1353	92.8252	-5.58	0.135	Yes	0.968432
DNAJB1	mmu-miR-128	-0.1754	54.8429	-6.08	0.556	Yes	0.975754
ULK2	mmu-miR-26a	-1.1424	99.492	-10.23	1.5	Yes	0.958559
SLC41A1	mmu-miR-185	-0.8577	91.7876	-16.07	1.5	Yes	0.959737
DGKQ	mmu-miR-181d	-0.2509	63.1587	-8.85	0.413	Yes	0.974993
TGFBR1	mmu-miR-140	-0.1679	83.464	-11.11	0.846	Yes	0.958702
BACH1	mmu-miR-539	-0.7112	57.7182	-7.25	1.5	Yes	0.981787
SMAD4	mmu-miR-146b	-0.7036	72.9705	-7.4	1.5	Yes	0.981984
RBPMS2	mmu-miR-363	-0.9606	97.6643	-8.21	0.774	Yes	0.960516
BRD2	mmu-miR-143	-0.8801	89.8813	-9.32	0.341	Yes	0.953244
PRLR	mmu-miR-185	-0.3545	66.6081	-8.09	1.5	Yes	0.986002
LRRC8A	mmu-miR-125b	-0.243	58.9702	-11.3	0.191	Yes	0.96432
GNAI3	mmu-miR-221	-0.3401	65.0266	-8.76	0.316	Yes	0.979709
PTTG1IP	mmu-miR-125a	-0.4855	90.041	-15.85	1.5	Yes	0.97436
TMEM110	mmu-miR-7a	-0.9259	59.8956	-9.99	0.644	Yes	0.96578
UBIAD1	mmu-miR-205	-0.8699	69.941	-8.24	0.228	Yes	0.971654
G6PC	mmu-miR-200b	-1.0175	83.4847	-2.26	0.663	Yes	0.954178
CUL3	mmu-miR-181b	-0.5317	66.1364	-4.43	1.5	Yes	0.990138
CORO1C	mmu-miR-128	-0.5404	82.3081	-7.6	0.804	Yes	0.97944
HBP1	mmu-miR-214	-0.4224	66.7189	-8.1	1.5	Yes	0.987387
ATG16L1	mmu-miR-96	-0.1414	80.886	-3.82	0.847	Yes	0.967861
RAB5C	mmu-miR-18b	-0.8172	89.0205	-4.68	1.5	Yes	0.974383
ULK2	mmu-miR-141	-1.138	99.9763	-13.24	0.606	Yes	0.942753
LUZP1	mmu-miR-92a	-0.5076	99.131	-11.83	1.5	Yes	0.975898
CSNK1A1	mmu-miR-30c	-1.2755	88.0598	-4.99	1.5	Yes	0.971596
RMND5A	mmu-miR-29a	-0.4977	81.7702	-8.06	0	Yes	0.975876
NFYB	mmu-miR-222	-0.3692	91.1106	-15.01	0.105	Yes	0.957474
DNMT3A	mmu-miR-338	-0.1692	69.8181	-8.43	0.354	Yes	0.971883
IRF9	mmu-miR-20b	-1.2892	88.7662	-9.29	0.907	Yes	0.957961
MET	mmu-miR-449a	-0.212	94.2851	-15.9	0.864	Yes	0.956625
AK2	mmu-miR-539	-1.0886	80.1713	-6.32	1.5	Yes	0.97629
YTHDF3	mmu-miR-335	-0.7807	80.7538	-8.9	1.5	Yes	0.9712
GSK3B	mmu-miR-185	-0.1185	87.6888	-14.23	1.5	Yes	0.959296
ABCA5	mmu-miR-499	-0.66	61.0355	-5.21	0	Yes	0.981956
LBR	mmu-let-7d	-1.1169	74.9233	-8.21	0.957	Yes	0.970928
RAB5C	mmu-miR-499	-1.3357	73.8579	-8.44	0.343	Yes	0.962212
DLX3	mmu-miR-133a	-1.0263	96.3396	-7.54	0.421	Yes	0.958709
ACLY	mmu-miR-22	-0.1218	58.091	-5.94	0.425	Yes	0.977233
PXDN	mmu-miR-29a	-1.3274	97.2269	-7.94	0.95	Yes	0.964228
LAPTM4A	mmu-miR-141	-0.4753	62.8781	-0.79	0.001	Yes	0.978976
KPNA6	mmu-miR-26a	-0.5921	93.4824	-10.3	1.5	Yes	0.973522
GGA3	mmu-miR-125b	-0.3435	79.1049	-7.2	1.5	Yes	0.980164
TCF7	mmu-miR-24	-0.6466	66.3549	-14.97	0.667	Yes	0.977873
CALU	mmu-miR-30a	-1.1476	78.5061	0.16	1.5	Yes	0.961117
ERLIN1	mmu-miR-324	-0.5921	64.0601	-9.73	1.5	Yes	0.984943
ZFP36L1	mmu-miR-96	-1.0337	93.5229	-8.59	0.942	Yes	0.962676
AP4E1	mmu-miR-155	-0.7558	61.5445	-7.37	0	Yes	0.977299
UBE2W	mmu-miR-32	-1.1783	76.2309	-6.8	1.5	Yes	0.976015
SLC38A2	mmu-miR-144	-0.9879	74.058	-7.47	0.001	Yes	0.96773
ARID1A	mmu-miR-222	-1.2746	88.4707	-3.02	0.105	Yes	0.950144
DNAJB9	mmu-miR-186	-0.8193	76.4048	-9.26	1.5	Yes	0.971769
SLC30A4	mmu-miR-499	-0.4802	54.3669	-9.66	0	Yes	0.973388
SERTAD4	mmu-miR-133a	-1.1337	77.5606	-2.02	0.923	Yes	0.962781
CLCN3	mmu-miR-186	-0.6075	51.3813	-7.85	1.5	Yes	0.980127
ANKRD28	mmu-miR-20a	-0.2984	53.575	-4.45	1.5	Yes	0.979003
NFE2L2	mmu-miR-340	-0.9843	57.4594	-0.23	1.5	Yes	0.967341
CCND2	mmu-miR-322	-0.7611	61.9663	-9.61	1.5	Yes	0.978849
TOP1MT	mmu-miR-128	-0.6645	78.5084	-1.24	0	Yes	0.963876
CHFR	mmu-miR-214	-0.2313	53.0562	-9.3	1.5	Yes	0.971316
EPDR1	mmu-miR-204	-0.8885	63.9021	-8.8	0	Yes	0.972838
REEP3	mmu-miR-93	-0.5617	77.0207	-2.72	1.5	Yes	0.980281
WWTR1	mmu-miR-542	-0.6792	65.2915	-3.2	1.5	Yes	0.985249
LMBR1L	mmu-miR-24	-1.0317	86.8107	-11.2	0.755	Yes	0.950619
NCOA2	mmu-miR-499	-0.5658	93.152	-8.35	1.5	Yes	0.978448
HMOX2	mmu-miR-338	-1.1794	81.2743	1.84	0.206	Yes	0.943715
MAN1A2	mmu-miR-18a	-0.7365	96.4966	-9.95	1.5	Yes	0.967657
PLEKHA3	mmu-miR-106a	-1.2214	98.617	-6.12	0.999	Yes	0.974489
FOXJ2	mmu-miR-106a	-0.9771	62.0957	-5.98	1.5	Yes	0.984692
SLMAP	mmu-miR-125b	-1.0249	89.2901	-4.07	1.5	Yes	0.968424
KPNA6	mmu-miR-18a	-0.8336	94.1855	-7.1	0.776	Yes	0.968861
PTBP1	mmu-miR-7a	-0.2627	56.0543	-9.43	0	Yes	0.964899
NPEPPS	mmu-miR-27a	-1.309	85.5867	-6.84	1.014	Yes	0.972369
BCL6B	mmu-miR-181b	-0.2629	78.3935	-12.09	1.5	Yes	0.968462
ATP6V0D1	mmu-miR-30c	-0.7731	54.5347	-4.86	1.5	Yes	0.979471
VPS4B	mmu-miR-154	-0.6424	74.8848	-9.54	1.5	Yes	0.977814
LCORL	mmu-miR-204	-0.506	84.4759	-8.73	0	Yes	0.973656
RNF19A	mmu-miR-140	-0.4749	91.8589	-11.87	0.512	Yes	0.966706
DERL2	mmu-miR-93	-0.909	50	-11.55	1.5	Yes	0.962601
GPC5	mmu-miR-329	-1.0961	84.5998	1.71	1.5	Yes	0.957167
YLPM1	mmu-miR-542	-0.6869	62.3969	1.55	1.5	Yes	0.978736
ITGA5	mmu-miR-27a	-0.4456	61.3696	-4.48	0.589	Yes	0.983652
DLC1	mmu-miR-200b	-0.9758	98.3454	-7.18	0.93	Yes	0.969094
GBE1	mmu-miR-144	-0.6974	87.9771	-7.43	0.111	Yes	0.968521
FOXJ2	mmu-miR-93	-0.9802	62.0957	-4.88	1.5	Yes	0.981973
FBXO11	mmu-miR-155	-0.7938	88.6006	-4.95	0.309	Yes	0.967928
USP32	mmu-let-7f	-0.5638	98.3279	-5.22	1.5	Yes	0.983276
B4GALT5	mmu-miR-148a	-1.1905	98.1114	-6.16	1.5	Yes	0.974273
MAN2A1	mmu-miR-140	-0.6146	55	-11.22	0	Yes	0.967467
PSD3	mmu-miR-539	-0.1399	58.15	-8.19	1.5	Yes	0.97596
ARPC5	mmu-miR-92a	-0.9557	65.3521	-3.44	1.5	Yes	0.981527
DPYSL2	mmu-miR-141	-0.2189	75.3431	-6.16	0	Yes	0.976044
DDX3X	mmu-miR-19b	-1.123	59.5358	-6.87	1.5	Yes	0.979215
SEC14L2	mmu-miR-7a	-0.4519	84.2248	-6.17	0	Yes	0.979808
ATP2B1	mmu-miR-24	-1.1664	60.9174	-12.39	0.448	Yes	0.959968
TRIM9	mmu-miR-224	-0.7558	89.9889	-8.79	1.5	Yes	0.970132
HSPA5	mmu-miR-150	-0.9974	81.5208	-12.71	0	Yes	0.945975
KLF6	mmu-miR-154	-0.9797	75.5512	-8.83	1.5	Yes	0.970633
ULK2	mmu-miR-125a	-0.7139	67.6715	-13.47	1.5	Yes	0.979252
TCF7	mmu-miR-133a	-0.6326	78.4283	-5.53	0.641	Yes	0.980165
PTEN	mmu-miR-29a	-0.2611	85.8434	-8.19	0.993	Yes	0.972493
KCTD20	mmu-miR-29a	-0.2524	60.8826	-4.15	0.984	Yes	0.981604
CIC	mmu-miR-92a	-1.3127	64.7841	-7.7	1.5	Yes	0.981273
ITGA5	mmu-miR-92a	-1.0078	53.2917	-12.13	1.5	Yes	0.962578
PPM1F	mmu-miR-125a	-0.1207	71.0307	-15.94	1.5	Yes	0.97089
NID1	mmu-miR-30a	-1.1078	56.2083	-5.93	1.5	Yes	0.980229
DBT	mmu-miR-92a	-1.0604	63.7708	-5.49	1.5	Yes	0.984626
KCTD20	mmu-miR-133a	-1.0669	90.9084	-2.55	0.902	Yes	0.958759
ILF2	mmu-miR-221	-0.3079	80.6038	-8.77	0	Yes	0.964754
RAF1	mmu-miR-7a	-0.4981	62.5209	-8.77	0.842	Yes	0.985058
NFE2L2	mmu-miR-20a	-0.1275	74.9412	-3.49	1.5	Yes	0.973955
MAP2K7	mmu-miR-27a	-0.4544	50	-10.6	0.901	Yes	0.97417
DPP9	mmu-miR-125b	-0.2077	50	-8.6	0.917	Yes	0.968793
CDC42	mmu-miR-15b	-0.8342	52.143	-1.43	1.5	Yes	0.967261
PPM1B	mmu-miR-335	-0.1221	63.1739	-13.61	1.5	Yes	0.974679
2017-09-07	mmu-miR-30b	-1.1289	64.1697	-0.53	0.954	Yes	0.973807
ETF1	mmu-miR-150	-1.0582	54.3164	-7.73	0	Yes	0.962738
MYO18A	mmu-miR-92a	-0.698	88.7258	-14.29	1.5	Yes	0.966416
ARG1	mmu-miR-340	-1.2534	96.6404	-0.052	1.5	Yes	0.955713
RHOC	mmu-miR-106a	-1.1916	90.0253	-6.4	0.895	Yes	0.97093
METAP1	mmu-miR-101a	-0.2605	76.5408	-14.34	0.544	Yes	0.959841
GNA12	mmu-miR-322	-0.362	50.6809	-6.9	0.388	Yes	0.974874
HLF	mmu-let-7c	-0.2717	59.4679	-9.87	1.5	Yes	0.976438
TMED4	mmu-miR-181a	-0.8916	64.3757	-9.57	1.5	Yes	0.979014
AP4E1	mmu-miR-154	-0.685	71.0081	-5.89	1.5	Yes	0.987339
GLG1	mmu-miR-125a	-0.5278	72.3156	-15.13	0.001	Yes	0.974438
CAV2	mmu-miR-340	-0.6076	73.9163	-18.05	1.5	Yes	0.976771
NBR1	mmu-miR-204	-0.9891	95.3738	-8.87	0	Yes	0.95135
BRPF3	mmu-miR-96	-0.5573	98.3676	-7.14	0.989	Yes	0.981782
ADARB1	mmu-miR-185	-0.2424	82.0933	-9.99	1.5	Yes	0.968292
MDM4	mmu-miR-30a	-0.2912	51.9722	-4.52	1.5	Yes	0.978335
ATP1B1	mmu-miR-223	-1.0052	76.0455	-5.74	0.372	Yes	0.973067
PEX5	mmu-miR-29a	-0.3854	65.8994	-5.72	0.834	Yes	0.989224
NDRG2	mmu-miR-708	-1.0041	98.0243	-11.2	1.5	Yes	0.958211
WNK1	mmu-miR-215	-0.888	69.9638	-10.51	0.252	Yes	0.965604
FNBP4	mmu-miR-92a	-0.5962	63.5339	-12.25	0.745	Yes	0.979263
METAP1	mmu-miR-181b	-1.1801	79.9293	-3.8	1.5	Yes	0.969029
ZZEF1	mmu-miR-99a	-0.8208	93.5223	-5.52	1.5	Yes	0.977419
MMD	mmu-miR-128	-0.8687	55.8717	-11.35	0.663	Yes	0.959932
GNAI3	mmu-miR-322	-0.3234	59.5621	-8.12	1.5	Yes	0.981285
IL6ST	mmu-miR-93	-0.454	57.9011	-6.82	1.5	Yes	0.986651
NPEPPS	mmu-miR-181b	-1.1929	63.121	-7.86	1.5	Yes	0.979334
DGKE	mmu-miR-20b	-0.7413	53.1433	-8.24	1.5	Yes	0.975465
RNMT	mmu-miR-181c	-0.8042	98.115	-4.36	0.003	Yes	0.963574
TLK2	mmu-miR-150	-0.7977	52.3016	-12.17	0	Yes	0.954748
HIF1A	mmu-miR-18b	-1.3081	97.828	-8.92	1.5	Yes	0.961848
PGAM1	mmu-miR-25	-1.219	53.2908	-13.35	0.95	Yes	0.958675
MAN2A1	mmu-miR-103	-0.8315	85.3405	-9.44	0.225	Yes	0.955251
SOX11	mmu-miR-211	-0.1081	82.5592	-11.21	0.765	Yes	0.955059
CDC37L1	mmu-miR-30a	-0.8303	85.7427	-3.48	1.5	Yes	0.970031
KLF6	mmu-miR-181a	-0.5982	97.4177	-8.57	0.925	Yes	0.974903
NUP107	mmu-miR-200b	-1.2321	94.7567	-2.43	0.484	Yes	0.948299
EFR3A	mmu-miR-335	-0.9607	72.2503	-7.41	1.5	Yes	0.978062
DIO2	mmu-miR-30c	-0.3052	59.7472	-4.8	1.5	Yes	0.983746
TNRC6B	mmu-miR-211	-0.8643	52.4031	-9.51	1.5	Yes	0.968371
BLCAP	mmu-miR-329	-1.0001	98.2869	-11.13	1.5	Yes	0.958364
RAVER1	mmu-miR-133a	-0.2253	55.1711	0.018	0.825	Yes	0.964311
TEK	mmu-miR-144	-0.4872	99.664	-7.4	0.004	Yes	0.97581
CCND2	mmu-miR-16	-0.7648	61.9663	-10	1.5	Yes	0.978212
AKT3	mmu-miR-29a	-0.556	94.2753	-11.66	0.983	Yes	0.973556
STARD13	mmu-miR-324	-0.2796	50	-13.83	1.5	Yes	0.966806
TGFBR1	mmu-let-7a	-0.2749	84.7039	-10.37	1.5	Yes	0.967928
MMD	mmu-miR-15b	-0.1956	57.0915	-12.97	1.5	Yes	0.969353
FOXJ2	mmu-miR-20b	-0.9741	84.9878	-9.48	0.895	Yes	0.960172
EFNB3	mmu-miR-138	-0.7746	82.2775	-15.67	0.489	Yes	0.953818
WAC	mmu-miR-539	-0.146	50	5.52	1.5	Yes	0.962065
RNF145	mmu-miR-499	-0.2996	53.1816	-8.93	0.402	Yes	0.966017
RREB1	mmu-miR-101a	-0.8119	95.6328	-10.18	0.439	Yes	0.953091
STC2	mmu-miR-24	-1.0591	95.6809	-9.72	0.84	Yes	0.954982
COL18A1	mmu-miR-128	-0.3735	62.7754	-10.99	0	Yes	0.974759
SOS1	mmu-miR-93	-0.9568	92.4197	-8.93	1.5	Yes	0.964422
HLF	mmu-let-7g	-0.288	87.7138	-9.01	1.5	Yes	0.970714
SLC1A2	mmu-miR-30c	-1.186	54.0724	-1.35	1.5	Yes	0.963869
ELL2	mmu-miR-103	-1.0174	57.4974	-10.63	1.5	Yes	0.968058
TXNIP	mmu-miR-291a	-0.3966	94.1252	-3.53	0.937	Yes	0.975107
PAFAH1B2	mmu-miR-93	-0.3344	66.4281	-10.95	1.5	Yes	0.982242
PPP1CB	mmu-miR-186	-0.3867	87.7289	-7.86	1.5	Yes	0.977631
DDX3X	mmu-miR-181b	-1.0778	99.7795	-10.11	1.5	Yes	0.959309
DDIT4	mmu-miR-222	-0.9325	71.9502	-2.14	1.5	Yes	0.972781
LTBP1	mmu-miR-148a	-0.4108	82.3808	-0.32	0.627	Yes	0.966036
ELL2	mmu-miR-155	-0.7784	52.4137	0.85	0.231	Yes	0.955607
FBXO11	mmu-miR-181c	-0.6768	50	-7.4	0.714	Yes	0.973907
ULK2	mmu-miR-98	-1.2049	91.4129	-8.03	1.5	Yes	0.965851
NPC1	mmu-miR-200b	-0.8891	82.337	-8.72	0.64	Yes	0.960032
ZDHHC20	mmu-miR-382	-0.2289	50.5092	-7.95	1.5	Yes	0.973836
SKP2	mmu-mir-302a	-0.1459	55.01	-7.86	1.5	N	0.871342
BPNT1	mmu-mir-874	-0.5849	69.1979	-8.09	1.5	N	0.816973
TSPAN11	mmu-mir-421	-0.1229	51.9638	-4.95	1.5	N	0.869574
CALN1	mmu-mir-592	-0.571	57.3554	-2.72	1.5	N	0.844798
TMEM56	mmu-mir-30c	-0.1578	60.9643	-3.64	1.5	N	0.856091
MTPN	mmu-mir-141	-0.1625	64.0064	-6.4	0.414	N	0.857252
ASPH	mmu-mir-135a	-0.3507	68.6308	-5.92	0.509	N	0.832715
CACNA1I	mmu-mir-592	-0.7757	58.9239	-8.27	1.5	N	0.85587
BAP1	mmu-mir-504	-0.2242	73.076	-8.09	1.5	N	0.857849
DCP1A	mmu-mir-148a	-0.5281	75.6593	-3.84	1.5	N	0.832237
PCP4L1	mmu-mir-135a	-0.241	57.2559	-1.88	0.645	N	0.893913
OXSR1	mmu-mir-326	-0.1876	78.681	-3.83	1.5	N	0.874396
ELAVL2	mmu-mir-488	-0.9138	50.6007	-7.12	1.5	N	0.875871
GJB2	mmu-mir-421	-0.7459	64.919	-9.24	1.5	N	0.842574
SEL1L	mmu-mir-495	-0.1704	71.0758	-2.34	1.5	N	0.869231
AMMECR1L	mmu-let-7a	-0.2979	77.5998	-7.93	1.5	N	0.861013
CAMTA2	mmu-mir-93	-0.2872	53.8237	-6.98	0.44	N	0.879461
MAPKAPK2	mmu-mir-362	-0.6608	73.0514	-6.4	1.5	N	0.820579
VSTM2A	mmu-mir-539	-0.8477	50	-6.55	1.5	N	0.8666
CEBPG	mmu-mir-224	-0.1875	59.6147	-8.88	1.5	N	0.864931
DCP1A	mmu-mir-92a	-0.3525	54.4176	-7.68	1.5	N	0.850092
IKZF2	mmu-mir-590	-0.147	64.9622	-9.09	1.5	N	0.853817
USP30	mmu-mir-328	-0.1839	66.7855	-7.75	1.5	N	0.836841
CUL4A	mmu-mir-495	-0.2868	55.7385	-4.91	1.5	N	0.845053
FOSL2	mmu-mir-363	-0.2215	58.9211	-4.99	1.5	N	0.841155
PAFAH1B2	mmu-mir-590	-0.115	72.0962	-6.34	1.5	N	0.844734
ACO1	mmu-mir-505	-0.3869	61.2658	-8.87	1.5	N	0.836467
GABRB3	mmu-mir-134	-0.1134	51.0105	-6.77	1.5	N	0.871193
ADCY7	mmu-mir-19b	-0.3606	61.2895	-5.84	1.5	N	0.80137
CHEK1	mmu-mir-322	-0.6862	61.2219	-7.55	0.902	N	0.837056
ZBTB5	mmu-mir-361	-0.5363	58.0669	-6.9	1.5	N	0.809867
ANAPC10	mmu-mir-30a	-0.6082	78.602	-3.58	1.5	N	0.853465
LANCL3	mmu-mir-590	-0.6497	59.603	-5.43	1.5	N	0.81312
HPS5	mmu-mir-590	-0.5132	79.9204	-3.09	1.5	N	0.850662
ELOVL3	mmu-mir-494	-0.6144	63.9645	-4.31	1.5	N	0.805299
INVS	mmu-mir-33	-0.9212	55.8734	-5.2	1.5	N	0.859532
PTEN	mmu-mir-590	-0.2762	77.2139	-7.49	1.5	N	0.857697
PTPN21	mmu-mir-20a	-0.9617	53.1762	-9.12	0.744	N	0.904256
CUL2	mmu-mir-30a	-0.5773	76.0249	-6.91	0.954	N	0.830314
N4BP2L2	mmu-mir-291a	-0.5213	51.3235	-7.97	1.5	N	0.843559
SLC4A10	mmu-mir-322	-0.5479	67.9338	-6.46	1.5	N	0.780593
PPFIBP2	mmu-mir-542	-0.6972	70.622	-3.22	1.5	N	0.843997
CD2AP	mmu-mir-410	-0.5766	62.5778	-9.1	1.5	N	0.82667
RHBDD1	mmu-mir-124	-0.4217	64.5664	-7.28	0.592	N	0.830056
PANK1	mmu-mir-27b	-0.773	58.1158	-7.72	1.5	N	0.852121
FRS2	mmu-mir-153	-0.8178	52.2756	-5.1	0.827	N	0.873559
ST5	mmu-mir-144	-0.683	52.8661	0.62	0.944	N	0.888783
PITPNC1	mmu-mir-32	-0.5789	59.7611	0.29	1.5	N	0.85589
ASPA	mmu-mir-377	-0.9039	65.9227	-3.72	1.5	N	0.844437
ATG2A	mmu-mir-93	-0.2693	61.4449	-7.15	1.5	N	0.830349
CNTFR	mmu-mir-592	-0.8453	61.8713	-4.7	1.5	N	0.839292
ITM2C	mmu-mir-124	-0.1495	57.2899	-1.43	0.884	N	0.891626
TRIM65	mmu-mir-376b	-0.3763	63.022	-8.73	1.5	N	0.829822
MYCBP	mmu-mir-10a	-0.4764	76.0793	3.07	0.649	N	0.888149
HMGB3	mmu-mir-106b	-0.4684	76.2864	-5.97	0.744	N	0.833723
SLC41A1	mmu-mir-32	-0.3248	72.8416	-3.18	1.5	N	0.851445
DDIT4	mmu-mir-384	-0.7478	61.2597	-1.17	0.475	N	0.889544
CAMK2D	mmu-mir-181b	-0.1251	59.6339	-4.05	1.5	N	0.858547
KPNA1	mmu-mir-15b	-0.4246	79.3027	-1.67	1.5	N	0.869619
COL19A1	mmu-mir-154	-0.1109	69.8945	-8.03	1.5	N	0.856822
WDR82	mmu-mir-410	-0.2356	72.9138	-6.09	1.5	N	0.832754
ROBO2	mmu-mir-101a	-0.9294	79.2618	-7.18	0.844	N	0.884916
RNF20	mmu-mir-494	-0.8	58.5346	-6.87	1.5	N	0.843689
PDGFRA	mmu-mir-421	-0.1319	70.8665	-9.71	1.5	N	0.873305
ADRB2	mmu-mir-136	-0.4999	65.2986	-6.15	1.5	N	0.761245
DIP2A	mmu-mir-130b	-0.5948	79.2527	-7.05	1.5	N	0.839618
RAD21	mmu-mir-20b	-0.5058	53.1286	-8.33	1.5	N	0.842344
AHDC1	mmu-mir-152	-0.9557	60.2313	0.82	1.5	N	0.888803
CD200	mmu-mir-26a	-0.8565	57.4753	-6.52	1.5	N	0.848812
GLRA2	mmu-mir-223	-0.1411	55.2162	-4.5	1.5	N	0.865474
NBEAL1	mmu-mir-542	-0.3156	61.4048	-5.55	1.5	N	0.811911
COPS8	mmu-mir-154	-0.7666	76.4412	-1.75	1.5	N	0.880556
MTUS1	mmu-mir-449a	-0.3756	58.4129	-9.96	1.5	N	0.857473
RNF139	mmu-mir-488	-0.5407	59.0843	-2.84	1.5	N	0.833685
ZXDC	mmu-mir-504	-0.6914	64.0994	-8.75	1.5	N	0.833123
TTL	mmu-mir-214	-0.3699	78.5424	-9.23	1.5	N	0.867519
MAP3K9	mmu-mir-592	-0.4356	77.2757	-3.04	1.5	N	0.852706
MFAP3L	mmu-mir-130b	-0.6516	51.082	-6.13	1.5	N	0.838484
PIGH	mmu-mir-708	-0.1638	61.7053	-7	1.5	N	0.839495
MEOX1	mmu-mir-214	-0.7101	77.4506	-5.41	1.5	N	0.842075
BNIP3L	mmu-mir-302a	-0.2781	70.7457	-2.89	1.5	N	0.852936
KRAS	mmu-mir-30e	-0.3296	58.3141	-8.27	1.5	N	0.847699
MARK1	mmu-mir-590	-0.111	67.0384	-5.25	1.5	N	0.829287
PHF20L1	mmu-mir-294	-0.1658	61.0798	-8.82	1.5	N	0.861712
JAK1	mmu-mir-181b	-0.4558	53.9611	0.87	1.5	N	0.871561
FRAS1	mmu-mir-19a	-0.2326	53.6527	-5.75	0.552	N	0.87409
MAP3K11	mmu-mir-351	-0.9174	64.9868	-7.53	0.936	N	0.845668
GREM2	mmu-mir-542	-0.2169	57.3785	-8.46	1.5	N	0.864984
ALCAM	mmu-mir-144	-0.1263	55.5456	-3.51	1.5	N	0.875462
MTM1	mmu-mir-450a	-0.3289	75.2244	-8.83	1.5	N	0.860354
2017-09-10	mmu-mir-212	-0.9352	60.0583	-9.01	1.5	N	0.872286
PRC1	mmu-mir-92a	-0.9019	56.5188	-3.03	1.5	N	0.877938
NKAIN2	mmu-mir-377	-0.9737	64.2481	-6.26	1.5	N	0.830896
MATR3	mmu-mir-200b	-0.9663	66.2175	-3.33	0.9	N	0.861637
TRIM39	mmu-mir-543	-0.1741	63.5736	-4.73	1.5	N	0.832576
FMR1	mmu-mir-30e	-0.1503	61.3471	-1.36	1.5	N	0.873937
GRK5	mmu-mir-539	-0.2078	73.8518	-7.54	1.5	N	0.855865
PACS2	mmu-let-7d	-0.2324	64.7904	-7.18	0.922	N	0.830297
PHIP	mmu-mir-30c	-0.3456	50	-8.22	1.5	N	0.866219
HIP1	mmu-mir-196a	-0.4056	78.9681	-8.66	0.864	N	0.869337
RNF11	mmu-mir-24	-0.8714	66.3106	-3.71	0.788	N	0.85956
CHRNA7	mmu-mir-302b	-0.2476	57.731	-6.36	1.5	N	0.836979
ABCB7	mmu-mir-590	-0.2481	51.4003	-4.17	1.5	N	0.868063
ITPKC	mmu-mir-128	-0.2489	78.361	-9.97	0.703	N	0.899961
KCNJ6	mmu-mir-30b	-0.1242	66.957	-3.39	1.5	N	0.850533
CCL22	mmu-mir-214	-0.4651	53.4361	-8.19	1.5	N	0.844694
INTU	mmu-mir-211	-0.6618	61.3539	-7.7	1.5	N	0.826084
CREBZF	mmu-mir-708	-0.8828	67.6617	-6.7	1.5	N	0.831349
GABPA	mmu-mir-590	-0.5854	72.5194	-5.68	1.5	N	0.80295
GRASP	mmu-mir-370	-0.4567	61.8283	-4.38	1.5	N	0.804956
PICALM	mmu-mir-590	-0.2694	68.3017	1.25	1.5	N	0.866593
HLF	mmu-mir-30e	-0.7769	62.6331	-6.93	0.707	N	0.849906
NFAT5	mmu-mir-32	-0.7659	56.4581	-4.54	0.619	N	0.874867
HERPUD1	mmu-mir-181b	-0.2379	70.5363	-1.18	1.5	N	0.869084
MTRR	mmu-mir-294	-0.3612	78.7084	-1.08	1.5	N	0.878166
TRPC4	mmu-mir-101b	-0.1195	72.5934	-7.72	1.5	N	0.861429
STXBP1	mmu-mir-218	-0.7096	62.4534	-2.8	0.949	N	0.848112
SERPINB11	mmu-mir-320	-0.3257	51.5792	-6.62	1.5	N	0.848135
SOCS3	mmu-mir-218	-0.4141	54.677	-8.76	0.844	N	0.865479
DIXDC1	mmu-mir-322	-0.1256	65.4377	-6.82	1.5	N	0.827516
SLC16A6	mmu-mir-148a	-0.1822	64.8783	0.96	0.606	N	0.890299
DAZL	mmu-mir-30e	-0.1488	50.8972	-5.54	1.5	N	0.863876
PEG10	mmu-mir-543	-0.3336	65.4495	-7.46	1.5	N	0.810022
RFX1	mmu-mir-92a	-0.8155	65.738	-8.64	1.5	N	0.842106
SP4	mmu-mir-494	-0.3734	60.3035	-7.75	1.5	N	0.828313
POLQ	mmu-mir-488	-0.7448	60.9906	-9.69	1.5	N	0.859084
CD164	mmu-mir-186	-0.1455	53.5245	-5.99	1.5	N	0.855905
SATB2	mmu-mir-27b	-0.6262	65.6403	-5.88	1.5	N	0.775769
SATB2	mmu-mir-590	-0.8696	59.2875	-3.39	1.5	N	0.864734
SKP2	mmu-mir-295	-0.1459	55.01	-8.63	1.5	N	0.87843
DMC1	mmu-mir-448	-0.6267	60.2743	-9.56	1.5	N	0.846294
TAF5	mmu-mir-320	-0.6956	79.2593	-9.93	1.5	N	0.878929
RHOBTB3	mmu-mir-186	-0.7153	61.0378	-6.75	1.5	N	0.822152
PAN3	mmu-mir-130a	-0.1442	60.7689	-6.6	0.973	N	0.841927
SMAD4	mmu-mir-431	-0.7243	54.2713	-7.58	1.5	N	0.856419
PDHX	mmu-mir-29b	-0.4748	58.1973	-6.82	0.876	N	0.821595
HS3ST2	mmu-mir-194	-0.5439	50	-8.79	0.54	N	0.882398
KCNJ2	mmu-mir-130a	-0.6582	64.3835	-8.53	1.5	N	0.824809
MYNN	mmu-mir-30a	-0.9185	50	-7.57	1.5	N	0.881285
SH3GLB1	mmu-mir-302a	-0.7726	51.0243	-3.71	1.5	N	0.873574
SAMD4B	mmu-mir-24	-0.2008	74.5139	-7.89	0.572	N	0.885531
FCHSD1	mmu-mir-185	-0.2225	52.7574	-6.51	1.5	N	0.856007
LRRC59	mmu-mir-592	-0.3266	52.7382	0.38	1.5	N	0.885922
PPP1R3D	mmu-mir-29b	-0.3687	60.8074	-6.3	1.5	N	0.806875
ARL5B	mmu-mir-543	-0.1966	62.5631	-5.16	1.5	N	0.828333
SBNO1	mmu-mir-186	-0.1727	61.7276	-6.28	1.5	N	0.829641
MALT1	mmu-mir-302a	-0.4163	52.4373	-8.06	1.5	N	0.851579
ARRDC4	mmu-mir-128	-0.462	59.069	-8.4	0.606	N	0.856755
CEP170	mmu-mir-590	-0.1777	63.0794	-3.65	1.5	N	0.847194
POLH	mmu-mir-489	-0.9488	50	-0.36	1.5	N	0.905583
CRNKL1	mmu-mir-551b	-0.5538	64.478	-3.43	1.5	N	0.806719
PGM3	mmu-mir-590	-0.6771	52.9579	-0.78	1.5	N	0.880867
CHCHD3	mmu-mir-335	-0.3886	51.3483	-0.45	1.5	N	0.880212
MNAT1	mmu-mir-329	-0.3557	55.8404	-8.93	1.5	N	0.858975
SRP19	mmu-mir-320	-0.8119	70.4772	-8.88	1.5	N	0.859405
RASGRP1	mmu-mir-224	-0.1393	65.4728	-8.61	1.5	N	0.848127
TOPORS	mmu-mir-448	-0.9376	72.4837	-5.8	1.5	N	0.844923
CHM	mmu-mir-448	-0.5105	65.0994	-9.92	1.5	N	0.81652
SHOC2	mmu-mir-218	-0.7608	58.0206	1.46	0.988	N	0.882601
AP3B1	mmu-mir-322	-0.7683	56.19	-9.08	1.5	N	0.870775
FRMD4B	mmu-mir-134	-0.8574	50	-9.21	1.5	N	0.890922
PRKACB	mmu-mir-200b	-0.4328	59.8285	-4.98	0.858	N	0.822643
POLK	mmu-mir-429	-0.808	71.9382	-5.91	1.5	N	0.83011
SLC30A1	mmu-mir-106b	-0.7022	57.186	-6.62	0.742	N	0.853808
WASF1	mmu-mir-22	-0.9013	53.2793	-6.95	0.624	N	0.889058
RAD21	mmu-mir-106b	-0.5023	53.1286	-8.01	0.73	N	0.859382
NKX2-2	mmu-mir-384	-0.4477	66.8922	-1.05	0.894	N	0.84248
RB1	mmu-mir-494	-0.7508	53.2059	-7.14	1.5	N	0.857146
SLITRK4	mmu-mir-342	-0.1816	69.0598	-3.94	1.5	N	0.846157
USF2	mmu-mir-875	-0.9636	76.1702	-7.58	1.5	N	0.873825
RAB38	mmu-mir-33	-0.1651	73.6873	0.03	1.5	N	0.887856
ADO	mmu-mir-181c	-0.3101	58.9105	-7.56	1.5	N	0.839693
TIAL1	mmu-mir-200c	-0.9406	57.6275	-9.27	1.5	N	0.88124
CNTN1	mmu-mir-421	-0.1376	56.7258	0.63	1.5	N	0.89294
RUFY3	mmu-mir-98	-0.4144	68.2722	-7.74	1.5	N	0.810955
RGS9	mmu-mir-346	-0.1494	68.5824	-9.17	1.5	N	0.861021
LRP8	mmu-mir-295	-0.3533	77.7615	-5.12	1.5	N	0.840377
DLGAP3	mmu-mir-101a	-0.175	50	-5.23	0.813	N	0.879014
MBTPS2	mmu-let-7c	-0.1953	60.4212	-9.93	1.5	N	0.870053
SLC28A3	mmu-mir-448	-0.933	64.2182	-5.08	1.5	N	0.83384
PIK3R3	mmu-mir-186	-0.1221	56.94	-3	1.5	N	0.876701
GPS1	mmu-mir-367	-0.3327	53.612	-0.91	1.5	N	0.879787
ATP8B1	mmu-mir-421	-0.5232	67.7765	-4.63	1.5	N	0.78741
ACTR3	mmu-mir-421	-0.1387	70.2426	-7.86	1.5	N	0.853973
BDP1	mmu-mir-495	-0.968	69.0511	-7.27	1.5	N	0.849449
ADCY7	mmu-mir-495	-0.3035	79.1799	-2.88	1.5	N	0.87326
FGF12	mmu-mir-320	-0.321	55.8409	-4.73	1.5	N	0.842613
ZZZ3	mmu-mir-495	-0.5573	69.4386	-9.78	1.5	N	0.833405
SOSTDC1	mmu-mir-203	-0.745	65.8939	-9.35	0.465	N	0.871174
DGKE	mmu-mir-329	-0.1805	61.9261	-6.19	1.5	N	0.826941
BCL11B	mmu-mir-294	-0.1028	79.4599	-6.01	0.736	N	0.880035
AP4E1	mmu-mir-130a	-0.7898	56.7456	1.02	1.5	N	0.887189
TSC1	mmu-mir-92a	-0.3605	78.5304	-6.55	1.5	N	0.839942
OSBPL8	mmu-mir-212	-0.1004	77.1617	-6.4	0.785	N	0.876425
LRRTM2	mmu-mir-130a	-0.3813	77.5878	-6.98	0.618	N	0.865305
HMGN2	mmu-mir-504	-0.8341	71.5994	-6.98	1.5	N	0.844342
ATXN1L	mmu-mir-135a	-0.1188	59.0903	-9.16	0.499	N	0.896833
HIF1AN	mmu-mir-295	-0.1241	69.2146	-6.19	0.945	N	0.836628
AGPAT3	mmu-mir-18b	-0.2099	73.557	-8.94	1.5	N	0.868878
B3GALT1	mmu-mir-370	-0.1547	60.036	-7.1	1.5	N	0.847436
KLHL20	mmu-mir-544	-0.1808	63.2397	-4.37	1.5	N	0.837664
HOXB6	mmu-mir-211	-0.4229	52.9689	-9.94	1.5	N	0.866669
HECW1	mmu-mir-542	-0.4458	59.0274	-8.18	1.5	N	0.828705
NRBP1	mmu-mir-93	-0.8157	57.7707	-5.06	1.5	N	0.846389
GCNT1	mmu-mir-141	-0.193	67.905	-5.48	1.5	N	0.821292
MTMR4	mmu-mir-411	-0.596	72.2706	-5.46	1.5	N	0.806591
MAPKAPK3	mmu-mir-128	-0.6073	54.3425	-8.16	0.796	N	0.864058
TTC14	mmu-mir-16	-0.2293	50.1795	-8.69	1.5	N	0.881622
ARHGAP12	mmu-let-7c	-0.2005	51.4511	-9.95	1.5	N	0.890605
PATL1	mmu-mir-148a	-0.1315	61.1152	-3.87	0.46	N	0.882173
ELK4	mmu-mir-342	-0.832	62.419	-7.43	1.5	N	0.840111
B3GNT7	mmu-let-7d	-0.3684	78.8811	-8.51	0.96	N	0.864728
TMCC3	mmu-mir-377	-0.2559	50	-0.66	1.5	N	0.89357
PTP4A1	mmu-mir-26a	-0.936	63.5201	-9.85	1.5	N	0.868719
NFE2L1	mmu-mir-384	-0.885	66.5224	-9.59	1.5	N	0.8597
BDP1	mmu-mir-30d	-0.7834	74.5518	-5.47	1.5	N	0.841417
MLX	mmu-mir-384	-0.8591	79.0252	-8.16	1.5	N	0.879063
MTMR4	mmu-mir-876	-0.3672	70.3724	-5.61	1.5	N	0.804866
SLC12A7	mmu-mir-125b	-0.5465	50	-5.2	1.5	N	0.832386
MBTPS2	mmu-mir-294	-0.4069	66.3251	-1.9	1.5	N	0.830358
EDEM3	mmu-let-7f	-0.5882	55.396	-7.87	1.5	N	0.839718
SEPP1	mmu-mir-136	-0.6164	59.9808	-6.38	1.5	N	0.806438
EIF2AK2	mmu-mir-448	-0.1169	57.1238	-4.93	1.5	N	0.857334
ARID4B	mmu-mir-130a	-0.6202	73.6904	-2.95	0.7	N	0.868446
TSC22D2	mmu-mir-379	-0.1307	73.3038	-7.12	1.5	N	0.856253
KLHL24	mmu-mir-29a	-0.1413	71.3279	-1.81	1.5	N	0.875774
ERLIN1	mmu-mir-148a	-0.2757	73.1307	-2.98	0.677	N	0.880091
LHFP	mmu-mir-411	-0.9026	55.8037	-4.08	1.5	N	0.870097
THTPA	mmu-mir-34b	-0.5535	71.2669	-6.47	1.5	N	0.797345
ARHGAP12	mmu-let-7f	-0.1986	51.4511	-8.15	1.5	N	0.877451
SPIN4	mmu-mir-376b	-0.2377	54.7826	-5.66	1.5	N	0.845124
SCARB1	mmu-mir-149	-0.2354	59.7894	-6.4	1.5	N	0.831379
DPF1	mmu-mir-495	-0.641	56.774	-8.62	1.5	N	0.850651
TRHDE	mmu-mir-340	-0.728	59.7809	-5.13	1.5	N	0.827807
SPRY4	mmu-mir-15b	-0.1231	65.7915	-6.11	1.5	N	0.818157
MYCBP	mmu-let-7c	-0.5158	51.2867	-7.54	1.5	N	0.837741
PLP2	mmu-mir-7a	-0.5929	74.3503	-4.82	0.478	N	0.855807
RALGPS2	mmu-mir-200a	-0.5734	52.223	-2.59	0.414	N	0.886997
SPTY2D1	mmu-mir-7a	-0.8831	78.4675	-9.93	0.54	N	0.911276
XPR1	mmu-mir-590	-0.1814	66.8931	-4.64	1.5	N	0.829854
PDE7A	mmu-mir-153	-0.9576	52.0053	-1.07	0.827	N	0.909904
SIDT1	mmu-mir-186	-0.6508	71.8826	-4.45	1.5	N	0.827206
VSIG1	mmu-mir-590	-0.1045	54.3021	-3.83	1.5	N	0.876781
PER2	mmu-mir-384	-0.5413	74.4885	-7.55	1.5	N	0.824476
IL13RA1	mmu-mir-22	-0.5068	64.7643	-8.27	0.663	N	0.827569
MIDN	mmu-mir-106a	-0.5447	69.5995	-7.07	0.952	N	0.802591
RAD23B	mmu-mir-495	-0.7838	55.5513	-6.99	1.5	N	0.852844
CD44	mmu-mir-539	-0.9801	79.446	-7.6	1.5	N	0.881603
ADCY5	mmu-mir-15a	-0.139	52.5678	3.59	1.5	N	0.902597
ME1	mmu-mir-30e	-0.2136	53.9162	1.58	0.629	N	0.911246
CCND3	mmu-mir-15a	-0.406	50	-7.95	0.86	N	0.867031
RBBP5	mmu-mir-224	-0.5691	52.4896	-7.52	1.5	N	0.841152
HOXC13	mmu-mir-141	-0.7987	68.8006	-7.48	0.486	N	0.866548
NGFR	mmu-mir-128	-0.2928	68.6783	-7.39	0.884	N	0.836445
LRRC59	mmu-mir-136	-0.5071	53.507	2.02	1.5	N	0.868894
TWSG1	mmu-mir-382	-0.4911	57.7135	-5.59	1.5	N	0.79994
GALNT4	mmu-mir-30c	-0.4175	57.2597	-5.2	1.5	N	0.818189
DDX6	mmu-mir-19b	-0.5252	78.6077	-5.64	1.5	N	0.817281
ABHD13	mmu-mir-590	-0.5651	68.4653	-4.96	1.5	N	0.791963
GLCCI1	mmu-mir-653	-0.1769	77.2598	-4.01	1.5	N	0.870455
[truncated: 9,610 more rows]

## Sheet: D3-1
Gene	miRNA	miRanda score	miRDB score	PITA score	Experimental result	Integrated confidence score
ULK1	mmu-miR-106b	-0.6991	80.6801	-6.01	Yes	0.952456
SIX2	mmu-miR-181b	-0.3181	66.6783	-13.36	Yes	0.944195
ABCA1	mmu-miR-17	-0.6767	81.0943	-10.45	Yes	0.922249
ABCA1	mmu-miR-301b	-0.59	72.9606	-10.85	Yes	0.942912
ACADM	mmu-miR-19b	-1.2369	92.9108	-8.34	Yes	0.903071
ACVR1	mmu-miR-301b	-0.9196	92.1689	-6.98	Yes	0.925813
ADAM22	mmu-miR-30e	-0.1713	50	-6.72	Yes	0.936845
ADRA2B	mmu-miR-1192	-0.6594	62.7399	-17.13	Yes	0.947628
ALDH3A2	mmu-miR-181a	-0.6071	75.963	-9.55	Yes	0.940126
ALDH3A2	mmu-miR-19b	-1.2667	84.087	-11.36	Yes	0.884988
ALDH3A2	mmu-miR-301b	-0.557	61.9804	-7.22	Yes	0.969327
ALDOA	mmu-miR-34b	-0.9062	72.0283	-12.7	Yes	0.915225
AP3S2	mmu-miR-882	-0.1188	56.0443	-15.71	Yes	0.908899
XIAP	mmu-miR-181a	-0.2526	51.2877	-4.55	Yes	0.937817
ZFHX3	mmu-miR-30e	-0.1294	61.7059	-6.05	Yes	0.960195
ATF2	mmu-miR-758	-1.1883	63.4072	-1.43	Yes	0.934036
NEUROD6	mmu-miR-27b	-0.4898	74.5181	-11.69	Yes	0.943692
ATP2B2	mmu-miR-7b	-0.9592	87.8128	-9.31	Yes	0.90082
ATP2B2	mmu-miR-410	-0.1371	61.925	-2.64	Yes	0.940049
ATP2B2	mmu-miR-301b	-0.2714	68.8403	-7.51	Yes	0.95317
ATP2B2	mmu-miR-882	-0.1011	52.1475	-12.1	Yes	0.900554
ATP6V1B2	mmu-miR-19b	-0.4929	82.9119	-7.35	Yes	0.953631
ATP7A	mmu-miR-15a	-0.9255	97.2484	-9.26	Yes	0.90151
BACH1	mmu-let-7b	-0.9293	89.8022	-13.83	Yes	0.886491
BCL2L2	mmu-miR-16	-0.4533	78.5829	-7.57	Yes	0.951207
BCL6	mmu-miR-34c	-1.0391	80.0163	-5.67	Yes	0.937691
BCL6	mmu-miR-34a	-1.0364	80.0163	-4.17	Yes	0.92056
PRDM1	mmu-miR-30e	-1.043	85.8675	-5.39	Yes	0.930741
BTG2	mmu-miR-92a	-0.7295	95.5938	-15.77	Yes	0.903756
BTG2	mmu-miR-32	-0.4885	95.5938	-11.61	Yes	0.931604
BTG2	mmu-miR-363	-0.5057	95.5938	-13.45	Yes	0.932029
BTG2	mmu-miR-367	-0.7184	95.5938	-7.07	Yes	0.937378
CALU	mmu-miR-34b	-0.4912	59.8097	-8.12	Yes	0.962693
CAPN7	mmu-miR-30e	-0.9808	96.336	-6.29	Yes	0.931764
CAPZA2	mmu-miR-15a	-1.1897	89.2344	-9.83	Yes	0.890653
CASP9	mmu-miR-7b	-0.2535	98.3309	-8.46	Yes	0.918759
CAV2	mmu-miR-29a	-1.018	67.2512	-5.59	Yes	0.958356
CAV2	mmu-miR-29c	-1.018	67.2512	-8.09	Yes	0.944165
CBFA2T3	mmu-miR-15a	-0.2113	72.2642	-7.11	Yes	0.945888
CBX4	mmu-miR-15a	-0.8232	78.4547	-8.09	Yes	0.926678
RB1CC1	mmu-miR-301b	-0.1179	88.0578	-7.16	Yes	0.924597
CCNE1	mmu-miR-16	-1.21	93.573	-15.9	Yes	0.876585
CCNE2	mmu-miR-30e	-0.966	92.3253	-7.37	Yes	0.919349
CCT7	mmu-miR-362	-1.1769	52.0534	-5.47	Yes	0.936563
CD59A	mmu-miR-214	-0.6264	62.2421	-11.58	Yes	0.950961
CD59A	mmu-miR-761	-0.6338	62.2421	-8.86	Yes	0.957362
CD69	mmu-miR-92a	-1.1699	99.2516	-13.83	Yes	0.877376
CD69	mmu-miR-25	-1.1662	99.2516	-9.57	Yes	0.891746
CD69	mmu-miR-32	-1.168	99.2516	-5.54	Yes	0.929354
CD69	mmu-miR-367	-1.2492	99.2516	-9.45	Yes	0.891952
CD69	mmu-miR-92b	-1.1699	99.2516	-12.93	Yes	0.878249
CDKN1A	mmu-miR-291a	-0.1851	68.246	-8.02	Yes	0.946974
CDKN1A	mmu-miR-294	-0.38	68.246	-7.76	Yes	0.959439
CDKN1A	mmu-miR-302d	-0.3771	68.246	-10.44	Yes	0.948356
CDKN1B	mmu-miR-222	-0.7103	79.2834	-11.43	Yes	0.917463
CFLAR	mmu-miR-1192	-0.1242	65.1533	0.017	Yes	0.939463
CFLAR	mmu-miR-544	-0.2119	52.9018	-8.73	Yes	0.924227
COL2A1	mmu-miR-29a	-0.9256	91.2925	-8.68	Yes	0.907068
COL3A1	mmu-miR-29a	-1.3286	97.5697	-8.83	Yes	0.897247
COL4A1	mmu-miR-29a	-0.3818	91.4545	-8.51	Yes	0.931649
COL4A2	mmu-miR-29b	-0.1873	98.6814	-1.31	Yes	0.899233
COL4A5	mmu-miR-29a	-1.0522	99.9948	-7.99	Yes	0.909168
CPEB1	mmu-miR-206	-1.1199	91.6954	-15.83	Yes	0.878175
CPLX1	mmu-miR-7b	-0.195	91.5837	-8.65	Yes	0.912768
CRKL	mmu-miR-10b	-0.2442	67.1988	-1.69	Yes	0.942675
CRMP1	mmu-miR-362	-0.5591	92.4102	-3.22	Yes	0.941614
DPYSL2	mmu-miR-17	-1.1076	79.9091	-12.69	Yes	0.88887
HAPLN1	mmu-miR-1192	-0.6163	55.7203	-10.94	Yes	0.938162
CTSL	mmu-miR-26a	-0.5093	80.865	-4.32	Yes	0.955437
DAG1	mmu-miR-30e	-0.9229	53.0471	-7.33	Yes	0.931676
DCLK1	mmu-miR-15a	-0.8383	58.9535	0.85	Yes	0.923672
GADD45A	mmu-miR-301b	-0.9845	63.236	-5.81	Yes	0.962266
DDN	mmu-let-7b	-0.2651	56.7153	-13.35	Yes	0.921878
DHCR7	mmu-miR-34b	-0.2003	66.0404	-11.19	Yes	0.940909
DLL1	mmu-miR-34a	-0.1976	74.074	-12.9	Yes	0.913537
DMD	mmu-let-7b	-0.9783	96.4823	-16.6	Yes	0.88223
DYNC1I1	mmu-miR-15a	-0.1011	94.4738	-3.84	Yes	0.914104
DNMT1	mmu-miR-148a	-1.1336	87.4016	-2.22	Yes	0.894067
DNMT1	mmu-miR-148b	-1.1168	87.4016	-0.72	Yes	0.88571
DNMT3B	mmu-miR-29b	-0.1527	56.8059	-6.42	Yes	0.948497
E2F1	mmu-miR-329	-0.1372	65.7973	-9.56	Yes	0.943693
E4F1	mmu-miR-1192	-0.9546	53.6939	-4.69	Yes	0.934169
EIF4G2	mmu-let-7b	-0.6331	90.7582	-8.77	Yes	0.931925
EOMES	mmu-miR-29b	-0.9871	97.1593	-7.94	Yes	0.911674
EPHA4	mmu-miR-181a	-0.1734	66.0783	-11.73	Yes	0.938555
EPHA7	mmu-miR-17	-0.9396	84.4028	-5.11	Yes	0.930785
EPHB2	mmu-miR-882	-0.147	54.9732	-16.1	Yes	0.907501
EPHB3	mmu-miR-377	-0.6395	50.5514	-7.28	Yes	0.947593
EPHB3	mmu-miR-330	-0.4149	64.4526	-14.42	Yes	0.955528
EZH1	mmu-miR-17	-1.0716	99.7208	-11.57	Yes	0.883032
EZH1	mmu-miR-301b	-0.5791	50	-5.84	Yes	0.962164
F3	mmu-miR-17	-1.2804	97.7364	-12.23	Yes	0.878495
FADD	mmu-miR-876	-0.1925	56.9748	-1.57	Yes	0.923377
FAF1	mmu-miR-1192	-0.7466	75.9414	-18.58	Yes	0.91577
FAS	mmu-miR-23b	-1.2532	86.5462	-3.64	Yes	0.906848
FGF1	mmu-miR-7b	-0.4913	67.0376	-5.35	Yes	0.974627
FGL2	mmu-miR-221	-0.2922	69.4908	-9.35	Yes	0.942339
FZD6	mmu-miR-495	-1.0623	83.2706	-9.54	Yes	0.898171
FZD6	mmu-miR-301b	-0.5182	58.2222	-7.14	Yes	0.96678
FZD6	mmu-miR-1192	-1.0597	83.2706	-16.08	Yes	0.883887
FZD7	mmu-miR-206	-1.0327	50.6221	-7.9	Yes	0.91875
GABRB2	mmu-miR-30e	-0.1228	56.6351	-9.12	Yes	0.924428
B4GALNT2	mmu-miR-24	-0.2419	62.0058	-12.15	Yes	0.937001
GATA6	mmu-miR-181a	-1.3522	60.244	-2.23	Yes	0.925939
NR6A1	mmu-let-7b	-0.4309	99.6987	-15.55	Yes	0.920952
GGPS1	mmu-miR-24	-0.6681	56.0948	-7.14	Yes	0.953007
GJA1	mmu-miR-206	-1.0858	88.5727	-7.75	Yes	0.912343
GJA1	mmu-miR-7b	-1.0833	59.2424	-6.94	Yes	0.944274
GLS	mmu-miR-181a	-0.6805	69.8127	-6.17	Yes	0.964656
GLUD1	mmu-miR-15a	-1.0455	87.2455	-8.02	Yes	0.910511
GNA13	mmu-miR-1192	-0.1637	97.9413	-17.84	Yes	0.889142
GNAI2	mmu-miR-30e	-0.6584	82.6957	-9.71	Yes	0.926306
GNG12	mmu-miR-19b	-0.118	58.8998	-8.21	Yes	0.936579
GPR12	mmu-miR-1192	-0.8971	77.5637	-9.44	Yes	0.912867
GRB10	mmu-miR-19b	-0.5067	88.1306	-7.22	Yes	0.954367
GRB10	mmu-miR-301b	-0.3934	80.0318	-9.79	Yes	0.930391
GRIA2	mmu-miR-30e	-0.899	93.7415	-5.74	Yes	0.937637
H2-T24	mmu-miR-122	-0.7141	61.6149	-12.25	Yes	0.941274
HAND2	mmu-miR-363	-1.2529	91.9157	-14.8	Yes	0.876677
HERC2	mmu-miR-30e	-0.2726	80.6915	-4.34	Yes	0.934859
HIF1A	mmu-miR-20b	-1.1284	78.9469	-2.05	Yes	0.90098
HMGA2	mmu-miR-196a	-0.149	75.9833	-14.91	Yes	0.904326
HOXC8	mmu-miR-882	-0.9259	82.9627	-12.98	Yes	0.891331
SLC6A4	mmu-miR-16	-0.2491	66.0883	-8.84	Yes	0.951
ELAVL1	mmu-miR-1192	-1.0813	99.432	-12.01	Yes	0.881593
HUS1	mmu-miR-15a	-0.3806	96.3843	-12.07	Yes	0.916067
IDS	mmu-miR-7b	-0.5907	64.0569	-10.2	Yes	0.960332
IFI204	mmu-miR-186	-1.2932	87.8797	-0.5	Yes	0.882815
IGF1R	mmu-miR-30e	-0.1144	53.5136	-3.67	Yes	0.925162
IGFBP3	mmu-miR-19b	-1.1182	98.9428	-3.72	Yes	0.907205
IL13	mmu-let-7e	-0.9025	82.6493	-15.92	Yes	0.891831
IL1RN	mmu-miR-125a	-0.192	66.8485	-3.58	Yes	0.949794
IL5RA	mmu-miR-448	-0.4447	52.4539	-6.93	Yes	0.956262
INHBB	mmu-miR-19b	-0.6916	63.7743	-3.15	Yes	0.957908
INHBB	mmu-miR-301b	-0.7883	52.7285	-5.31	Yes	0.946209
ITPR1	mmu-miR-15a	-1.0814	77.0067	-10.48	Yes	0.901248
JAG1	mmu-miR-34b	-0.9268	50	-3.78	Yes	0.920508
KCNC1	mmu-miR-329	-1.0333	61.2822	-5.33	Yes	0.953853
KCNC1	mmu-miR-362	-1.0333	61.2822	-7.85	Yes	0.942677
KCNJ10	mmu-miR-882	-0.1428	53.4299	-19.73	Yes	0.903311
KCNJ2	mmu-miR-15a	-0.8548	56.2613	-5.98	Yes	0.952407
KIF5A	mmu-miR-17	-0.4767	84.4559	-6.4	Yes	0.95848
KIT	mmu-miR-149	-0.1025	65.2657	-8.91	Yes	0.947075
KIT	mmu-miR-221	-1.1962	93.5248	-12.38	Yes	0.87915
KLC1	mmu-miR-15b	-0.2277	80.0495	-12.19	Yes	0.90508
KLC1	mmu-miR-16	-0.2256	80.0495	-6.28	Yes	0.943741
KPNA1	mmu-miR-15a	-0.4246	79.3027	-3.66	Yes	0.944127
KPNA2	mmu-miR-26b	-1.3307	94.0094	0.8	Yes	0.877873
KRAS	mmu-miR-1192	-0.4906	58.1114	-19.13	Yes	0.947532
LMNA	mmu-miR-129	-1.2982	89.6742	7.18	Yes	0.87664
M6PR	mmu-miR-17	-0.823	50	-13.76	Yes	0.90248
SMAD2	mmu-miR-18b	-1.0071	89.0356	-17.65	Yes	0.882075
SMAD7	mmu-miR-15a	-0.7503	97.5666	-6.48	Yes	0.940812
MAFF	mmu-miR-326	-1.0003	63.8984	-12.39	Yes	0.934172
MAN2A1	mmu-miR-15a	-0.6952	55.1367	-7.62	Yes	0.945915
MCF2L	mmu-miR-30e	-0.794	89.8171	-8.1	Yes	0.921526
MCL1	mmu-miR-29b	-0.9337	59.4509	-6.09	Yes	0.954722
MCL1	mmu-miR-29c	-0.9337	59.4509	-5.79	Yes	0.955601
MCL1	mmu-miR-17	-0.9773	70.1495	-6.45	Yes	0.950701
MDK	mmu-miR-7b	-0.7172	60.1274	-7.3	Yes	0.955788
MEOX2	mmu-miR-206	-1.113	87.5675	-12	Yes	0.882729
MEOX2	mmu-miR-130b	-0.4643	78.6947	-4.28	Yes	0.95264
MEOX2	mmu-miR-721	-0.4905	78.6947	-4.43	Yes	0.955948
MT2	mmu-miR-223	-1.2479	71.5882	-5.57	Yes	0.947284
MTF1	mmu-miR-125b	-0.839	70.9346	-7.56	Yes	0.944177
MTF2	mmu-miR-200c	-0.9578	72.1668	-7.19	Yes	0.940191
MTF2	mmu-miR-429	-0.9332	72.1668	-8	Yes	0.933831
NCAM1	mmu-miR-30e	-0.5226	75.3085	-6.35	Yes	0.96654
NF1	mmu-miR-15a	-0.3388	90.7156	-5.81	Yes	0.950213
NF2	mmu-miR-185	-0.1653	72.8955	-16.04	Yes	0.913493
NF2	mmu-miR-882	-0.1637	72.8955	-16.58	Yes	0.913364
NFATC3	mmu-miR-30b	-0.7979	87.9002	-7.64	Yes	0.926213
NFATC3	mmu-miR-30e	-0.7979	87.9002	-9.13	Yes	0.912826
NFATC3	mmu-miR-30c	-0.7979	87.9002	-6.13	Yes	0.942183
NFATC3	mmu-miR-30d	-0.7943	87.9002	-8.49	Yes	0.91836
NFATC3	mmu-miR-384	-0.787	87.9002	-6.93	Yes	0.934411
NFIB	mmu-miR-30e	-0.9799	65.9119	-12.7	Yes	0.933594
MYCN	mmu-let-7c	-0.1035	85.1431	-9.79	Yes	0.900111
NOS3	mmu-miR-129	-1.1745	70.1943	-15.18	Yes	0.913218
NOTCH1	mmu-miR-34a	-0.5485	99.2606	-13.92	Yes	0.928809
PNOC	mmu-miR-24	-0.7551	57.9303	-10.82	Yes	0.930087
NRAS	mmu-let-7b	-0.2067	77.3155	-18.59	Yes	0.905524
NRXN3	mmu-miR-1192	-1.2458	70.3439	-5.81	Yes	0.952005
NSG1	mmu-miR-30e	-1.2548	72.1639	-4.39	Yes	0.934566
NTRK2	mmu-miR-204	-1.255	76.0075	-7.88	Yes	0.921169
OAT	mmu-miR-181a	-1.172	60.9898	-5.7	Yes	0.955013
OMG	mmu-miR-30e	-1.2945	67.0415	-3.42	Yes	0.940733
OMG	mmu-miR-15a	-1.1953	84.2011	-9.16	Yes	0.898338
P2RY1	mmu-miR-1192	-0.7927	68.1572	-15.43	Yes	0.933532
P4HA2	mmu-miR-30e	-0.9753	61.6914	-4.55	Yes	0.94964
PAFAH1B1	mmu-miR-301b	-0.2702	73.2378	-4.82	Yes	0.94861
PAFAH1B2	mmu-miR-30e	-0.2097	91.7319	-7.09	Yes	0.929671
PCDH10	mmu-miR-106a	-0.2572	65.0405	-5.41	Yes	0.967422
PCDH10	mmu-miR-17	-0.2572	65.0405	-5.41	Yes	0.967422
PCDH10	mmu-miR-20b	-0.2572	65.0405	-5.41	Yes	0.967422
PFKFB2	mmu-miR-324	-0.3081	65.552	-9.02	Yes	0.954849
PFKFB2	mmu-miR-377	-0.5132	66.4695	-9.21	Yes	0.965997
PFN2	mmu-miR-17	-0.7799	86.1931	-6.9	Yes	0.935688
PIGA	mmu-let-7b	-0.2884	61.5871	-7.28	Yes	0.957386
PIK3R1	mmu-miR-15a	-0.1289	64.7692	-8.03	Yes	0.953787
PKIA	mmu-miR-34b	-0.3013	80.2892	-12.57	Yes	0.911787
PKIA	mmu-miR-425	-0.4401	56.7177	-1.72	Yes	0.944975
SERPINE1	mmu-miR-30e	-0.9089	90.0209	-4.15	Yes	0.919146
SERPINE1	mmu-miR-30d	-0.9056	90.0209	-3.45	Yes	0.911831
PLAUR	mmu-miR-495	-0.9542	61.2902	-6.6	Yes	0.953994
PLAUR	mmu-miR-1192	-1.058	61.2902	-12.44	Yes	0.923378
PLD3	mmu-let-7b	-0.2759	56.7847	-18.42	Yes	0.922302
PML	mmu-miR-124	-0.3831	76.2557	-14.54	Yes	0.926268
PML	mmu-miR-24	-0.3124	88.9581	-9.46	Yes	0.91791
PNN	mmu-miR-30e	-0.6451	83.3122	-5.13	Yes	0.949671
PPARG	mmu-miR-27a	-1.3374	99.0062	-8.53	Yes	0.900262
PPP3R1	mmu-miR-30e	-1.2095	97.7271	-5.83	Yes	0.93272
PPP3R1	mmu-miR-17	-1.1348	80.6371	-8.52	Yes	0.908388
PRKAR2A	mmu-miR-15a	-0.6095	98.8823	-9.49	Yes	0.930009
PRPF4B	mmu-miR-362	-0.2524	53.3456	-3.63	Yes	0.932465
PSME3	mmu-miR-882	-0.2731	83.4042	-14.18	Yes	0.904267
PTCRA	mmu-miR-329	-0.2399	51.0821	-0.49	Yes	0.910505
PTCRA	mmu-miR-362	-0.2525	51.0821	-3.69	Yes	0.929723
PTGFRN	mmu-miR-30e	-0.7061	98.3848	-8.05	Yes	0.929221
TWF1	mmu-miR-30c	-1.0909	99.7995	-5.59	Yes	0.930799
PTPRJ	mmu-miR-17	-0.5958	68.1822	-10.06	Yes	0.954453
PTPRJ	mmu-miR-362	-0.9082	73.8683	-3.93	Yes	0.932281
PTPRU	mmu-let-7b	-0.6212	60.472	-11.46	Yes	0.947225
RAB33B	mmu-miR-17	-0.6471	76.0012	-5.33	Yes	0.956496
RB1	mmu-miR-17	-0.7949	92.2483	-9.16	Yes	0.911991
RDX	mmu-let-7b	-1.068	68.1876	-16.58	Yes	0.922097
RET	mmu-miR-27b	-0.326	54.434	-9.33	Yes	0.932458
REV3L	mmu-miR-30e	-0.167	84.2363	-2.11	Yes	0.905475
RFXANK	mmu-miR-339	-0.1192	52.0066	-12.77	Yes	0.900252
RALBP1	mmu-miR-301b	-0.915	66.6636	-8.35	Yes	0.94664
XPR1	mmu-miR-30e	-0.3054	85.5765	-8.02	Yes	0.929206
RNF4	mmu-miR-34b	-0.1801	84.9694	-12.86	Yes	0.895037
ROBO1	mmu-miR-152	-1.2553	91.9537	-10.02	Yes	0.888225
ROBO1	mmu-miR-148b	-1.2553	91.9537	-9.95	Yes	0.888693
ROCK2	mmu-let-7b	-0.281	68.8849	-10.26	Yes	0.93967
RTN3	mmu-miR-15a	-0.2446	79.2657	-9.76	Yes	0.916018
NCOR1	mmu-miR-7b	-0.8447	53.0122	-8.9	Yes	0.921571
RYR2	mmu-miR-882	-0.2268	72.5844	-16.7	Yes	0.918752
ATXN1	mmu-miR-101b	-1.0445	62.6261	-9.42	Yes	0.936765
SCD1	mmu-miR-124	-0.1589	71.8838	-5.95	Yes	0.954355
SCD1	mmu-miR-9	-0.1477	69.636	-10.4	Yes	0.928879
SCD1	mmu-miR-181a	-0.4117	76.0114	-6.95	Yes	0.954641
SCN1A	mmu-miR-30e	-0.9799	96.1649	-6.55	Yes	0.92863
SCN1A	mmu-miR-17	-1.0158	77.1348	-11.54	Yes	0.898879
SCN8A	mmu-miR-30e	-0.1652	69.0838	-0.23	Yes	0.92852
CXCL12	mmu-miR-17	-1.296	53.1538	-6.29	Yes	0.937708
SEMA3C	mmu-miR-17	-0.7345	58.9441	-9.75	Yes	0.938097
SEMA4B	mmu-miR-34c	-0.283	63.0771	-9.43	Yes	0.949285
SEMA4B	mmu-miR-34b	-0.283	63.0771	-8.73	Yes	0.952304
SEMA4B	mmu-miR-449a	-0.2929	63.0771	-10.54	Yes	0.946425
SEMA4B	mmu-miR-449c	-0.2904	63.0771	-12.1	Yes	0.943596
SEMA4B	mmu-miR-449b	-0.283	63.0771	-11.58	Yes	0.943744
SEMA4F	mmu-let-7b	-0.6606	71.2915	-1.66	Yes	0.941501
ST3GAL3	mmu-miR-200a	-0.9262	92.579	-7.78	Yes	0.916199
ST8SIA3	mmu-miR-7b	-0.1603	61.6072	-12.98	Yes	0.930205
ST8SIA3	mmu-miR-301b	-0.1328	68.2242	-9.69	Yes	0.93548
SIX4	mmu-miR-30a	-0.6134	69.6007	-8.29	Yes	0.956812
SIX4	mmu-miR-30e	-0.6134	69.6007	-7.1	Yes	0.963274
SIX4	mmu-miR-222	-0.5258	79.7102	-7.3	Yes	0.95692
SKIL	mmu-miR-19b	-0.7491	93.497	-10.93	Yes	0.906955
SKIL	mmu-let-7b	-0.8657	70.5514	-19.39	Yes	0.920915
SKIL	mmu-miR-17	-0.1762	70.6654	-5.4	Yes	0.953673
SLC20A1	mmu-let-7b	-1.2186	93.8015	-4.07	Yes	0.910525
SLC31A1	mmu-miR-15a	-0.2261	55.7252	-7.77	Yes	0.938027
SMARCB1	mmu-miR-206	-0.56	61.1345	-6.77	Yes	0.970072
SNAI1	mmu-miR-30a	-1.1933	54.6458	-0.21	Yes	0.900826
SOD2	mmu-miR-495	-0.6511	61.3293	-2.98	Yes	0.954402
SOD2	mmu-miR-1192	-0.6511	61.3293	-4.64	Yes	0.963054
SALL3	mmu-miR-301b	-0.9383	71.2623	-5.8	Yes	0.953457
STAM	mmu-miR-19b	-0.1004	67.9768	-4.23	Yes	0.948057
STAM	mmu-miR-301b	-0.4285	83.9848	-6.08	Yes	0.957249
STAT2	mmu-let-7b	-0.1068	58.1991	-13.9	Yes	0.915464
STAT3	mmu-miR-106a	-0.4691	79.2152	-10.09	Yes	0.938862
STAT3	mmu-miR-20a	-0.4691	79.2152	-10.89	Yes	0.936504
STX3	mmu-let-7b	-0.9464	91.7208	1.23	Yes	0.885796
STXBP2	mmu-miR-329	-0.2463	55.9758	-3.8	Yes	0.938146
STXBP2	mmu-miR-7b	-0.399	51.1557	-9.53	Yes	0.934008
STXBP2	mmu-miR-362	-0.2592	55.9758	-9.17	Yes	0.930796
ABCC9	mmu-miR-194	-0.6528	69.5969	-7.4	Yes	0.958938
MED22	mmu-miR-34c	-0.1003	75.929	-4.78	Yes	0.93575
MED22	mmu-miR-449a	-0.1034	75.929	-5.51	Yes	0.943313
MED22	mmu-miR-449c	-0.1023	75.929	-8.12	Yes	0.924755
MED22	mmu-miR-449b	-0.1003	75.929	-5.4	Yes	0.942105
SYN2	mmu-miR-495	-0.5558	66.5894	-5.92	Yes	0.976703
SYN2	mmu-miR-1192	-0.5451	66.5894	-12.49	Yes	0.958631
ZEB1	mmu-miR-200b	-0.7919	99.9226	-10.85	Yes	0.902423
ZEB1	mmu-miR-200a	-0.9841	89.9208	-5.82	Yes	0.936193
ZEB1	mmu-miR-200c	-0.7919	99.9226	-14.59	Yes	0.89664
TEAD1	mmu-miR-882	-0.2605	67.1807	-12	Yes	0.939639
MORF4L1	mmu-miR-106a	-0.946	63.5848	-7.56	Yes	0.952618
MORF4L1	mmu-miR-106b	-0.921	63.5848	-6.79	Yes	0.958458
MORF4L1	mmu-miR-93	-0.9492	63.5848	-8.57	Yes	0.946254
MORF4L1	mmu-miR-17	-0.946	63.5848	-7.81	Yes	0.95097
MORF4L1	mmu-miR-20b	-0.9428	63.5848	-10.64	Yes	0.937804
TFAM	mmu-miR-1192	-0.613	56.6035	-17.98	Yes	0.936749
TGFB2	mmu-miR-1192	-0.9406	90.5826	-1.82	Yes	0.896394
TGFBR1	mmu-let-7b	-0.2749	84.7039	-10.7	Yes	0.909352
TGFBR3	mmu-let-7b	-0.895	75.5445	-14.85	Yes	0.904691
TGIF1	mmu-miR-19b	-1.3245	97.8645	-8.55	Yes	0.900113
THBS1	mmu-let-7b	-0.1618	60.9657	-15.79	Yes	0.927232
KLF10	mmu-miR-301b	-0.2925	50.941	-7	Yes	0.942282
TIMP2	mmu-miR-106a	-1.0394	58.631	-9.21	Yes	0.925299
TIMP2	mmu-miR-19b	-0.4455	50.2837	-6.34	Yes	0.958842
TIMP2	mmu-miR-20a	-1.0394	58.631	-8.97	Yes	0.926846
TIMP2	mmu-miR-17	-1.018	58.631	-9.99	Yes	0.921543
TIMP2	mmu-miR-20b	-1.0394	58.631	-9.88	Yes	0.921564
TIMP3	mmu-miR-181b	-0.3278	84.1343	-12.41	Yes	0.911593
TLE4	mmu-miR-15a	-1.1575	85.2425	-10.76	Yes	0.887514
TNFAIP1	mmu-miR-181a	-0.9416	82.2329	-6.8	Yes	0.930405
TRAF3	mmu-miR-15a	-0.5679	91.0475	-7.62	Yes	0.94714
TOB1	mmu-miR-26a	-1.3296	83.524	-6	Yes	0.93418
TRPC3	mmu-miR-26a	-1.3049	87.668	-5.45	Yes	0.928633
TSPYL1	mmu-miR-30e	-0.2735	63.8927	-10.54	Yes	0.947484
UBP1	mmu-miR-34c	-0.5183	93.1786	-6.23	Yes	0.961506
UBP1	mmu-miR-34a	-0.5183	93.1786	-4.93	Yes	0.957243
UBP1	mmu-miR-211	-0.9812	77.5436	-3.13	Yes	0.915283
UBP1	mmu-miR-449a	-0.5183	93.1786	-5.88	Yes	0.963793
UBP1	mmu-miR-449c	-0.5218	93.1786	-7.83	Yes	0.950145
UBP1	mmu-miR-449b	-0.5183	93.1786	-4.43	Yes	0.953766
UNC5C	mmu-miR-30e	-0.3761	88.2655	-9.58	Yes	0.924703
USF2	mmu-miR-362	-0.1001	52.7639	-7.85	Yes	0.925646
VCL	mmu-miR-34c	-0.7328	77.0765	-9.81	Yes	0.924151
VEGFA	mmu-miR-15a	-1.0793	86.7971	-8.08	Yes	0.909273
VEGFA	mmu-miR-16	-1.0718	86.7971	-11.19	Yes	0.886471
WEE1	mmu-miR-15a	-0.1186	97.5778	-7.08	Yes	0.924565
ZMAT3	mmu-miR-301b	-0.1794	85.1816	-7.32	Yes	0.926905
WNT3A	mmu-miR-15a	-1.0549	78.6015	-6.41	Yes	0.935385
YWHAG	mmu-miR-34c	-0.1491	86.1365	-7.9	Yes	0.918538
ZFP36	mmu-miR-29a	-0.3398	66.6661	-11.34	Yes	0.947729
ZFPM2	mmu-miR-130a	-0.955	90.006	-4.33	Yes	0.919229
ZFPM2	mmu-miR-19b	-0.7138	71.9051	-3.81	Yes	0.946631
ZFPM2	mmu-miR-20a	-1.2707	96.0244	-0.88	Yes	0.882915
ZFPM2	mmu-miR-17	-1.2717	96.0244	-0.98	Yes	0.883369
ZFPM2	mmu-miR-200c	-0.785	85.7817	-9.9	Yes	0.9098
AKT3	mmu-miR-29c	-0.556	94.2753	-9.06	Yes	0.938915
AKT3	mmu-miR-17	-0.7202	71.9108	-11.68	Yes	0.930553
PDE10A	mmu-miR-23a	-0.2558	98.8867	-10.15	Yes	0.907074
SGCB	mmu-miR-19b	-0.4689	71.9181	-10.22	Yes	0.949121
SGCB	mmu-miR-301b	-0.2573	99.2867	-9.13	Yes	0.913622
SPRY1	mmu-miR-29c	-1.0297	77.8152	-7.3	Yes	0.926891
UBL3	mmu-miR-301b	-1.2454	97.3235	-8.1	Yes	0.905442
XRN1	mmu-miR-17	-1.2111	99.3562	-7.89	Yes	0.908079
ZEB2	mmu-miR-141	-0.3047	98.6563	-10.34	Yes	0.91144
ZEB2	mmu-miR-200b	-0.9307	99.9883	-9.75	Yes	0.897518
ZEB2	mmu-miR-19b	-0.5164	95.009	-5.05	Yes	0.958179
ZEB2	mmu-miR-200c	-0.9307	99.982	-10.7	Yes	0.892135
ZEB2	mmu-miR-429	-0.5168	99.9883	-9.44	Yes	0.941528
MAP3K1	mmu-miR-18b	-1.1289	92.7351	-6.82	Yes	0.922528
MAP3K12	mmu-miR-301a	-0.3558	95.0009	-4.68	Yes	0.940778
MAP3K12	mmu-miR-130b	-0.3501	95.0009	-10.9	Yes	0.914901
MAP3K12	mmu-miR-19b	-0.4759	92.1055	-5.73	Yes	0.959905
MAP3K12	mmu-miR-721	-0.3755	95.0009	-7.59	Yes	0.938152
MAP3K12	mmu-miR-301b	-0.9894	95.0009	-8.41	Yes	0.906596
MAPK3	mmu-miR-15a	-0.1621	75.5936	-3.99	Yes	0.931171
NBEA	mmu-miR-17	-0.5964	88.6267	-5.96	Yes	0.957783
PCLO	mmu-miR-24	-0.2404	54.6654	-3.93	Yes	0.936357
B3GALT2	mmu-miR-17	-0.9729	98.3458	-6.11	Yes	0.934097
COPS7B	mmu-miR-362	-0.1852	61.873	-15.9	Yes	0.931598
SERINC3	mmu-miR-15a	-0.5689	79.2163	-8.49	Yes	0.945786
EIF4E2	mmu-miR-329	-0.1649	59.4504	-8.85	Yes	0.935672
EIF4E2	mmu-miR-362	-0.1758	59.4504	-9.91	Yes	0.930692
SH3D19	mmu-miR-19b	-0.7375	73.7964	-3.39	Yes	0.938236
SH3D19	mmu-miR-301b	-0.1124	98.0503	-11.5	Yes	0.889795
ZFP275	mmu-miR-15a	-0.4587	95.5435	-10.89	Yes	0.929214
ZFP275	mmu-miR-301b	-0.241	82.9269	-9.37	Yes	0.914242
CARS	mmu-miR-30e	-0.7789	67.7796	1.64	Yes	0.936176
ABCC5	mmu-let-7b	-0.6337	50	-0.73	Yes	0.927142
RABGAP1L	mmu-miR-30e	-0.69	53.1297	-4.17	Yes	0.943555
RABGAP1L	mmu-miR-17	-0.1097	50	-10.45	Yes	0.902403
NDRG2	mmu-miR-181a	-1.0372	53.0545	-10.65	Yes	0.902621
RNF11	mmu-miR-19b	-1.2144	96.4611	-9.15	Yes	0.894862
MLF2	mmu-miR-15a	-0.6076	78.761	-8.33	Yes	0.94325
APLN	mmu-miR-15a	-0.1043	51.5592	-12.93	Yes	0.898333
TOR2A	mmu-miR-125b	-0.6142	56.1619	-7.39	Yes	0.955455
USP25	mmu-miR-26a	-0.9262	92.6862	-6.58	Yes	0.930263
LATS2	mmu-miR-302a	-1.0616	91.5381	-10.48	Yes	0.888406
SIRT6	mmu-miR-1192	-0.9892	67.2788	-16.2	Yes	0.927315
FBXL3	mmu-miR-302a	-1.1313	78.6235	-7.9	Yes	0.917484
FBXL3	mmu-miR-302b	-1.1313	78.6235	-4.63	Yes	0.925923
FBXL3	mmu-miR-302d	-1.1313	78.6235	-6.97	Yes	0.927904
ACSL4	mmu-miR-181a	-1.1444	96.1364	-5.41	Yes	0.927991
PPP1R10	mmu-miR-34a	-0.3533	81.368	-14.06	Yes	0.91573
ZFP644	mmu-let-7b	-0.2598	66.8949	-10.49	Yes	0.943302
NCALD	mmu-miR-19b	-0.6846	64.0499	-5.11	Yes	0.968651
BRMS1L	mmu-miR-17	-0.1071	91.2229	-5.19	Yes	0.930404
CBX7	mmu-miR-181b	-0.1045	96.8902	-13.17	Yes	0.886181
TSPYL2	mmu-miR-301b	-0.1716	88.062	-5.78	Yes	0.940358
GRAMD1A	mmu-miR-17	-1.1385	75.6259	-4.98	Yes	0.934273
RGS7BP	mmu-miR-212	-0.9246	84.8785	-8.28	Yes	0.913112
UBE2K	mmu-miR-26a	-0.145	65.107	-7.37	Yes	0.957519
USP2	mmu-miR-30e	-0.2454	87.0485	-5.35	Yes	0.939957
USP2	mmu-miR-7b	-0.3737	73.0776	-10.59	Yes	0.936183
STK39	mmu-miR-26a	-1.0929	87.4775	-6.05	Yes	0.933468
CD164	mmu-miR-30e	-0.2855	54.3023	-3.66	Yes	0.936756
GRIA3	mmu-miR-149	-0.7965	77.1504	-5.87	Yes	0.950614
GRIA3	mmu-miR-24	-0.2625	57.8936	-12.57	Yes	0.92555
CELSR2	mmu-miR-17	-0.1307	71.7087	-10.15	Yes	0.92268
SLC7A10	mmu-miR-129	-1.0009	73.2777	3.39	Yes	0.90601
RCAN3	mmu-miR-17	-0.2491	89.0476	-7.25	Yes	0.931032
RNF5	mmu-let-7b	-1.0962	78.5502	-15.45	Yes	0.889896
ARL6IP1	mmu-miR-301b	-0.3877	90.6445	-14.57	Yes	0.915615
GABBR1	mmu-miR-7b	-0.1372	61.5668	-10.34	Yes	0.933806
NFAT5	mmu-miR-181a	-1.1902	93.1323	-10.94	Yes	0.883605
NFAT5	mmu-miR-30e	-0.1776	85.5353	-13.54	Yes	0.893823
SYT6	mmu-miR-7b	-0.6118	74.7845	-4.86	Yes	0.957058
NAP1L3	mmu-miR-301b	-0.8049	60.7436	-6.87	Yes	0.95554
SOCS6	mmu-miR-17	-0.6403	82.7643	-8.08	Yes	0.938594
SOCS6	mmu-miR-301b	-0.2315	62.4698	0	Yes	0.938298
PLAGL2	mmu-miR-17	-0.6492	55.0576	-7.43	Yes	0.950821
OLFM1	mmu-miR-200a	-0.9437	71.2601	-2.61	Yes	0.927394
SCAMP4	mmu-miR-34b	-0.1613	86.6484	-11.53	Yes	0.895136
MRPL19	mmu-miR-129	-0.3146	67.572	-8.96	Yes	0.950533
MYCBP	mmu-let-7b	-0.5123	51.2867	-7.64	Yes	0.956278
ARL2	mmu-miR-16	-0.1881	93.8078	-11.41	Yes	0.895887
ARL2	mmu-miR-322	-0.1812	93.8078	-14.6	Yes	0.891176
KCNJ1	mmu-miR-383	-0.4488	50	-13.89	Yes	0.930021
SPEN	mmu-miR-129	-0.8471	55.3172	2.5	Yes	0.911328
B4GALT6	mmu-miR-30e	-0.3665	87.1281	-9.76	Yes	0.92293
SYNCRIP	mmu-let-7b	-0.6795	65.7525	-12.18	Yes	0.950196
PDCD10	mmu-miR-206	-1.3268	92.6132	-6.22	Yes	0.929069
RRAD	mmu-miR-30a	-1.2492	93.4497	-7.54	Yes	0.912369
RRAD	mmu-miR-30e	-1.2515	93.4497	-5.74	Yes	0.931582
RRAD	mmu-miR-30c	-1.2515	93.4497	-8.59	Yes	0.900251
RRAD	mmu-miR-30d	-1.2492	93.4497	-8.33	Yes	0.903053
RRAD	mmu-miR-384	-1.2515	93.4497	-10.75	Yes	0.883905
RRAD	mmu-miR-1192	-1.0101	51.9702	-6.57	Yes	0.93566
RGS17	mmu-miR-34c	-0.8484	69.9689	-6.87	Yes	0.951374
RGS17	mmu-miR-34a	-0.8719	69.9689	-8.47	Yes	0.938375
RGS17	mmu-miR-449c	-0.8719	69.9689	-9.77	Yes	0.931031
RGS17	mmu-miR-449b	-0.8753	69.9689	-7.87	Yes	0.942499
GSK3B	mmu-miR-1192	-0.4706	68.2756	-4.99	Yes	0.970136
SLC15A1	mmu-miR-339	-1.1695	59.2593	-8.54	Yes	0.930006
SLC15A1	mmu-miR-1192	-1.1354	99.8178	-18.17	Yes	0.877153
PNKD	mmu-miR-30e	-1.0034	96.0485	-5.45	Yes	0.930796
PNKD	mmu-let-7b	-0.1441	51.6307	-13.66	Yes	0.900268
SCAMP5	mmu-miR-7b	-0.3794	70.6861	-9.62	Yes	0.945294
GMEB1	mmu-miR-7b	-0.2322	55.9115	-7.29	Yes	0.942794
TERF2IP	mmu-miR-499	-0.4704	57.9239	-7.58	Yes	0.96089
JMY	mmu-miR-301b	-0.1343	87.7726	-7.5	Yes	0.921549
TNIP1	mmu-miR-19b	-0.4686	62.492	-4.13	Yes	0.967777
HIC2	mmu-let-7b	-0.1026	98.232	-16.41	Yes	0.884816
TRPM7	mmu-miR-7b	-0.6963	83.1199	-10.78	Yes	0.917057
PMAIP1	mmu-miR-30e	-0.8048	61.8791	-7.4	Yes	0.954311
ARPP19	mmu-miR-30e	-0.8029	67.1583	-5.71	Yes	0.964465
ARPP19	mmu-let-7b	-0.324	60.6919	-8.94	Yes	0.948037
FIGN	mmu-miR-181a	-1.2663	99.8214	-7.63	Yes	0.910909
TGIF2	mmu-miR-34a	-0.7824	86.7505	-10.95	Yes	0.904842
TRP53INP1	mmu-miR-155	-0.6385	83.8255	-13.43	Yes	0.919426
TRP53INP1	mmu-miR-26a	-0.1914	60.9682	-8.23	Yes	0.944923
DUSP10	mmu-miR-1192	-1.0038	89.9845	-15.03	Yes	0.88215
UBE4B	mmu-miR-15a	-1.0661	98.6726	-7.34	Yes	0.916663
SMOC2	mmu-miR-19b	-1.2715	82.247	-7.19	Yes	0.920575
SMOC2	mmu-miR-17	-1.2769	93.1107	-10.07	Yes	0.887616
SMOC2	mmu-miR-301b	-1.2593	98.6865	-5.43	Yes	0.927444
SV2B	mmu-miR-30e	-0.2263	58.0025	-6.4	Yes	0.95377
POLR1E	mmu-miR-24	-0.142	54.9718	-6.68	Yes	0.942512
DIP2A	mmu-miR-17	-0.6631	86.6418	-5	Yes	0.945914
SUV39H2	mmu-miR-10b	-0.6958	76.8622	-6.02	Yes	0.955638
CLDN12	mmu-let-7b	-0.817	98.9533	-11.72	Yes	0.897282
PPIH	mmu-miR-129	-0.1329	81.3227	-9.63	Yes	0.906067
PPIH	mmu-miR-495	-1.0933	62.2281	-7.53	Yes	0.946865
PPIH	mmu-miR-1192	-1.0885	62.2281	-11.58	Yes	0.927612
ATG10	mmu-miR-362	-0.772	55.6679	-4.94	Yes	0.947947
DNAJC10	mmu-miR-7b	-0.7153	55.5999	-12.41	Yes	0.924882
RIOK3	mmu-miR-495	-0.4361	50.3832	-11.27	Yes	0.931603
RIOK3	mmu-miR-1192	-0.818	50.3832	-16.11	Yes	0.902936
LMAN2	mmu-miR-342	-0.2352	53.573	-5.39	Yes	0.947496
WWP2	mmu-miR-25	-1.0032	89.864	-5.36	Yes	0.930224
GOLT1B	mmu-miR-301b	-1.1214	78.7386	-9.7	Yes	0.901587
EDEM3	mmu-miR-1192	-1.048	73.7559	-5.6	Yes	0.945025
DDX17	mmu-miR-34b	-1.0728	96.2792	-11.87	Yes	0.882273
CTNNBIP1	mmu-miR-29b	-0.2512	61.1227	3.95	Yes	0.933307
TRAK1	mmu-miR-181a	-0.483	93.8011	-7	Yes	0.953296
NRARP	mmu-miR-301b	-0.2925	53.4491	-6.4	Yes	0.950456
MTDH	mmu-miR-30a	-0.9412	98.9871	-4.3	Yes	0.918762
MTDH	mmu-miR-30c	-0.9412	98.9871	-5.27	Yes	0.930389
SMARCA2	mmu-miR-19b	-1.1494	94.5097	-6.55	Yes	0.925625
MBOAT2	mmu-miR-181a	-0.4359	91.968	-4.42	Yes	0.946247
CLTC	mmu-miR-19b	-1.0234	81.2869	-7.04	Yes	0.926003
CLTC	mmu-miR-301b	-1.04	74.5799	-7.06	Yes	0.934635
STK35	mmu-miR-19b	-1.1944	95.0978	-7.56	Yes	0.91236
MMD	mmu-miR-206	-0.8754	76.2223	-11.03	Yes	0.909146
FGFR1OP2	mmu-miR-301a	-0.5822	58.1551	-4.86	Yes	0.963635
FGFR1OP2	mmu-miR-301b	-0.5822	58.1551	-4.56	Yes	0.961877
SAMD8	mmu-miR-30e	-0.5137	93.2556	-8.5	Yes	0.946269
SAMD8	mmu-miR-1192	-0.1806	79.6875	-12.31	Yes	0.901387
SLC38A2	mmu-miR-7b	-0.9241	98.4777	-13.49	Yes	0.886091
RGS8	mmu-miR-30e	-0.3131	94.1792	-3.73	Yes	0.92812
PPP6C	mmu-miR-17	-0.9223	77.968	-9.97	Yes	0.907562
MESDC2	mmu-miR-30a	-0.5211	64.6595	-3.97	Yes	0.973025
MESDC2	mmu-miR-30e	-0.5141	64.6595	-6.26	Yes	0.978937
MESDC2	mmu-miR-30c	-0.5071	64.6595	0.89	Yes	0.963497
MESDC2	mmu-miR-30d	-0.5176	64.6595	-5.76	Yes	0.979901
MESDC2	mmu-miR-384	-0.5176	64.6595	-2.86	Yes	0.969639
BCAS2	mmu-miR-544	-1.2673	50	-8.78	Yes	0.906203
SLC25A22	mmu-miR-15a	-0.2041	67.1054	-9.72	Yes	0.942035
KDELC2	mmu-miR-10b	-0.1832	57.1076	-6.92	Yes	0.945812
KDELC2	mmu-miR-339	-0.4601	56.8835	-5.93	Yes	0.968435
KDELC2	mmu-miR-10a	-0.1832	57.1076	-4.42	Yes	0.942058
KDELC2	mmu-miR-1192	-1.1176	67.0092	-18.08	Yes	0.9258
ADIPOR2	mmu-miR-34b	-0.5679	63.0882	-4.14	Yes	0.968578
WIPF2	mmu-miR-7b	-0.1973	85.027	-13.5	Yes	0.895865
ARL8A	mmu-miR-1192	-1.1243	71.0997	-19.35	Yes	0.910343
DUS1L	mmu-miR-125b	-1.1971	93.2839	-7.04	Yes	0.919027
PHTF2	mmu-miR-19b	-1.198	99.6986	-5.19	Yes	0.924666
ELOVL5	mmu-miR-425	-1.0207	86.647	-6.06	Yes	0.934789
CNOT8	mmu-miR-7b	-0.7376	52.1848	-14.28	Yes	0.914243
RHOBTB1	mmu-miR-1192	-0.8559	99.7148	-16.26	Yes	0.890248
TTC9	mmu-miR-17	-0.2797	69.8819	-4.75	Yes	0.954834
ANTXR1	mmu-miR-425	-0.131	66.9127	-10.56	Yes	0.936464
PCGF3	mmu-let-7b	-0.9299	97.1141	-15.21	Yes	0.885012
LNP	mmu-miR-329	-0.1667	73.7597	-6.82	Yes	0.943631
LNP	mmu-miR-362	-0.1	73.7597	-10.09	Yes	0.915773
LNP	mmu-miR-425	-0.2618	55.551	-7.36	Yes	0.943329
DPH5	mmu-miR-329	-0.5134	63.3625	-4.54	Yes	0.973419
MLLT3	mmu-miR-1192	-0.219	86.1817	-9	Yes	0.91312
ZFP619	mmu-miR-340	-0.9222	50.5337	-2.51	Yes	0.910358
PLSCR3	mmu-miR-9	-0.4123	61.3794	-4.55	Yes	0.964495
KCTD2	mmu-miR-425	-0.9848	83.0574	-3.82	Yes	0.915287
CALML3	mmu-miR-1192	-1.0523	72.6054	-15.99	Yes	0.906582
MEGF10	mmu-miR-495	-0.5249	61.9073	-7.64	Yes	0.969271
MEGF10	mmu-miR-1192	-0.4052	61.9073	-13.61	Yes	0.948529
RNF167	mmu-miR-19b	-1.0201	85.7901	-5.27	Yes	0.929789
VCPIP1	mmu-miR-19b	-0.8502	79.9281	-6.65	Yes	0.937809
TSPAN2	mmu-miR-19b	-1.0585	79.9599	-8.14	Yes	0.914359
TSPAN2	mmu-miR-7b	-0.313	73.4898	-8.2	Yes	0.941458
KYNU	mmu-miR-194	-0.7494	74.8468	-7.54	Yes	0.941895
ANKIB1	mmu-miR-19b	-1.243	75.4768	-2.89	Yes	0.913051
SCARA5	mmu-miR-30e	-1.106	85.9568	-5.73	Yes	0.93386
MFAP3L	mmu-miR-301b	-0.6591	51.082	-5.7	Yes	0.956215
ARHGAP21	mmu-miR-19b	-0.514	97.6901	-7.62	Yes	0.951698
ARHGAP21	mmu-miR-301b	-1.0923	91.1074	-3.74	Yes	0.908415
FLRT3	mmu-miR-653	-0.1054	95.9411	-3.51	Yes	0.910697
OSBPL3	mmu-miR-181a	-1.3082	98.195	-2.75	Yes	0.895447
OSBPL3	mmu-miR-181c	-1.3082	98.195	-1.55	Yes	0.886181
ING3	mmu-miR-340	-1.0725	64.8003	0.7	Yes	0.935857
2017-03-08	mmu-miR-17	-0.8353	85.4134	-12.09	Yes	0.897436
PITPNC1	mmu-miR-34b	-0.1065	97.4257	-19.34	Yes	0.885036
SLC25A18	mmu-let-7b	-0.5278	74.8506	-9.6	Yes	0.94978
ANTXR2	mmu-miR-125a	-0.2133	55.8996	-3.69	Yes	0.935073
TOM1L1	mmu-miR-124	-1.1727	81.6007	-8.6	Yes	0.906066
TOM1L1	mmu-miR-181a	-1.0831	68.7124	-2.56	Yes	0.931546
CDCA4	mmu-miR-15a	-1.1066	96.5941	-14.91	Yes	0.878098
PEX13	mmu-miR-495	-0.6267	93.8479	-11.61	Yes	0.920498
PEX13	mmu-miR-1192	-0.6156	93.8479	-17.62	Yes	0.919135
ZFP157	mmu-miR-382	-0.2903	62.5698	-8.86	Yes	0.950849
TBC1D5	mmu-miR-30a	-0.443	62.7377	-5.44	Yes	0.972892
TBC1D5	mmu-miR-30b	-0.4333	62.7377	-2.03	Yes	0.957959
TBC1D5	mmu-miR-30d	-0.443	62.7377	-5.44	Yes	0.972892
KCNK10	mmu-miR-181a	-0.2831	67.6814	-3.32	Yes	0.950809
WDR44	mmu-miR-30a	-1.2796	87.1554	3.01	Yes	0.878039
WDR44	mmu-miR-30e	-1.2778	87.1554	2.37	Yes	0.878307
WDR44	mmu-miR-30c	-1.2778	87.1554	0.35	Yes	0.88076
WDR44	mmu-miR-30d	-1.2805	87.1554	2.73	Yes	0.87813
REEP4	mmu-miR-329	-0.3961	53.3014	-7.23	Yes	0.951016
ZFP248	mmu-let-7b	-0.8061	80.4324	-11.06	Yes	0.907216
SETD5	mmu-miR-7b	-0.9251	87.3069	-8.89	Yes	0.906188
CCNT2	mmu-miR-15a	-0.768	93.1804	-10.04	Yes	0.90885
SLC17A7	mmu-miR-17	-0.8163	79.81	-9.08	Yes	0.917357
SLC22A23	mmu-let-7b	-0.1869	66.2558	-14.61	Yes	0.936744
SLC22A23	mmu-miR-7b	-0.3463	69.3722	-9.17	Yes	0.947479
TMED5	mmu-let-7b	-0.3024	93.7943	-21.34	Yes	0.903681
DCBLD2	mmu-miR-19b	-0.4513	60.4223	-8.77	Yes	0.957937
DCBLD2	mmu-miR-17	-0.2242	70.9519	-10.92	Yes	0.927716
DCBLD2	mmu-miR-301b	-0.4847	89.5773	-9.46	Yes	0.938283
HBP1	mmu-miR-20a	-0.6392	97.4134	-6.31	Yes	0.95101
HBP1	mmu-miR-17	-0.6355	97.4134	-5.97	Yes	0.954201
RNF38	mmu-miR-301b	-0.4899	84.0653	-7.68	Yes	0.95064
SPEER4B	mmu-miR-149	-0.8025	71.0367	-14.17	Yes	0.92394
MS4A6C	mmu-miR-328	-0.1676	66.0757	-6.97	Yes	0.958582
CST6	mmu-miR-329	-0.1042	60.6548	-7.63	Yes	0.945077
HERC3	mmu-miR-15a	-0.1634	75.4463	-13.16	Yes	0.907396
ARPP21	mmu-let-7b	-0.1065	96.6438	-6.37	Yes	0.932551
ACBD5	mmu-miR-130b	-1.1772	95.7301	-9.67	Yes	0.890979
ACBD5	mmu-miR-721	-1.1772	95.7301	-5.01	Yes	0.922602
ACBD5	mmu-miR-301b	-1.1717	95.7301	-6.28	Yes	0.928804
AHCYL2	mmu-miR-15a	-0.4121	98.2972	-9.94	Yes	0.926429
LONRF3	mmu-miR-15a	-0.2665	70.3128	-6.37	Yes	0.958114
ZSWIM5	mmu-let-7b	-0.9578	91.7593	-18.02	Yes	0.883724
CDS1	mmu-miR-19b	-0.1084	52.0753	-6.92	Yes	0.934469
CDS1	mmu-miR-301b	-0.119	94.7417	-8.94	Yes	0.904968
DDIT4	mmu-miR-30e	-0.7588	61.2597	-2.56	Yes	0.944801
DUSP18	mmu-miR-329	-0.2448	85.2479	-12.12	Yes	0.901965
DUSP18	mmu-miR-362	-0.1576	85.2479	-8.18	Yes	0.916565
ARHGAP12	mmu-miR-329	-0.5967	58.538	-7.44	Yes	0.960106
CUL5	mmu-miR-1192	-1.1587	58.5957	-6.62	Yes	0.945046
ZDHHC20	mmu-miR-30e	-0.8181	74.1365	-6.63	Yes	0.946909
RAB30	mmu-miR-17	-0.6459	65.2631	-2.38	Yes	0.959177
MGEA5	mmu-miR-30e	-0.9023	70.7845	-3.97	Yes	0.939944
MGEA5	mmu-miR-30c	-0.8922	70.7845	-8.57	Yes	0.934624
MGEA5	mmu-miR-30d	-0.9023	70.7845	-4.17	Yes	0.941558
MGEA5	mmu-miR-384	-0.9023	70.7845	-1.7	Yes	0.925772
GPR165	mmu-miR-34b	-1.0981	85.1784	-8.92	Yes	0.901145
NDFIP2	mmu-miR-19b	-0.1026	98.623	-6.77	Yes	0.92758
RAB2B	mmu-miR-425	-0.5965	65.6509	-2.88	Yes	0.963322
SLC24A2	mmu-miR-17	-0.1413	96.9912	-8.77	Yes	0.907669
SLC24A2	mmu-miR-301b	-0.1697	85.8756	-10.97	Yes	0.898004
SNX27	mmu-miR-152	-0.3958	92.1457	-2.54	Yes	0.9284
SNX27	mmu-miR-301a	-0.4142	80.3291	-6.23	Yes	0.956651
SNX27	mmu-miR-148b	-0.3958	92.1457	-0.044	Yes	0.91902
SNX27	mmu-miR-721	-0.4142	80.3291	-5.9	Yes	0.959167
SNX27	mmu-miR-301b	-0.4142	80.3291	-7.54	Yes	0.946416
SNIP1	mmu-miR-301b	-0.7128	73.7309	-6.19	Yes	0.956923
GOLGA1	mmu-miR-181a	-0.9385	86.5449	-12.04	Yes	0.889483
CHST1	mmu-miR-19b	-0.7858	62.6308	-10.75	Yes	0.941679
CHST1	mmu-miR-301b	-1.0283	84.2808	-8.16	Yes	0.910884
WDR82	mmu-miR-30e	-0.3008	89.6085	-5.85	Yes	0.948084
HEG1	mmu-miR-301b	-1.0786	94.2702	-5.4	Yes	0.92877
MYH10	mmu-miR-200a	-0.8397	96.3698	-12.24	Yes	0.894171
USP45	mmu-miR-10a	-0.2008	59.7128	-7.34	Yes	0.948608
POLQ	mmu-miR-17	-0.3808	84.107	-9.57	Yes	0.926903
YIPF6	mmu-miR-15a	-0.3786	59.4167	-6.44	Yes	0.963856
TTYH3	mmu-miR-19b	-0.3101	57.9043	-10.1	Yes	0.935072
TTYH3	mmu-miR-301b	-0.2457	52.8809	-11.08	Yes	0.914783
ZFP449	mmu-miR-218	-1.1144	50.2554	-11.3	Yes	0.892858
STXBP5	mmu-miR-17	-0.2329	87.3212	-12.36	Yes	0.899327
GMIP	mmu-miR-495	-1.0123	62.3635	-6.44	Yes	0.956563
GMIP	mmu-miR-1192	-0.9659	62.3635	-11.97	Yes	0.930167
IGSF3	mmu-miR-17	-0.1908	79.6164	-3.36	Yes	0.921114
OSBPL5	mmu-miR-7b	-0.6496	82.8784	-6.45	Yes	0.951131
ABTB1	mmu-miR-125b	-0.7639	83.4911	-4.7	Yes	0.936197
TRIM2	mmu-miR-181b	-0.1596	84.3569	-15.7	Yes	0.892441
TRIM2	mmu-miR-181c	-0.1596	84.3569	-8.19	Yes	0.917071
TRIM2	mmu-miR-181d	-0.1611	84.3569	-10.94	Yes	0.898428
GPR63	mmu-miR-17	-1.1802	75.5933	-8.29	Yes	0.918439
SGPP1	mmu-miR-181b	-1.1367	92.1019	-6.85	Yes	0.922119
SGPP1	mmu-miR-181c	-1.1408	92.1019	-9.46	Yes	0.893441
SGPP1	mmu-miR-181d	-1.1367	92.1019	-5.79	Yes	0.933041
ANKRD17	mmu-miR-30e	-1.3073	98.6596	-10.15	Yes	0.886618
ANKRD17	mmu-miR-17	-1.1814	79.1393	-7.96	Yes	0.91559
SMARCD1	mmu-miR-7b	-0.288	80.8807	-1.7	Yes	0.916569
NEDD4L	mmu-miR-20a	-0.2299	87.3992	-13.16	Yes	0.897994
NEDD4L	mmu-miR-93	-0.2257	87.3992	-12.08	Yes	0.899082
NEDD4L	mmu-miR-17	-0.2299	87.3992	-14.96	Yes	0.897084
NEDD4L	mmu-miR-20b	-0.2299	87.3992	-12.06	Yes	0.899532
TMEM2	mmu-let-7b	-0.8245	93.1231	-12.89	Yes	0.894843
PHIP	mmu-miR-15a	-0.3523	90.7234	-6.86	Yes	0.942926
ENPP5	mmu-miR-19b	-0.9475	85.5837	-6.2	Yes	0.935401
ENPP5	mmu-miR-301b	-1.2231	98.8674	-9.33	Yes	0.893142
AFF4	mmu-miR-30e	-0.2341	66.7553	-6.82	Yes	0.960461
AFF4	mmu-miR-425	-0.3759	94.6996	-5.89	Yes	0.953325
SMARCA5	mmu-miR-99a	-1.1236	88.6504	-7.14	Yes	0.919189
RNF111	mmu-miR-19b	-0.9625	97.0973	-10.39	Yes	0.892058
B3GALT5	mmu-miR-362	-0.1379	61.8322	-3.58	Yes	0.945308
TRIM6	mmu-let-7b	-0.8421	92.7323	-16.75	Yes	0.891838
CSMD1	mmu-miR-301b	-0.7539	99.228	-8.34	Yes	0.922088
TNFRSF21	mmu-miR-17	-1.2742	99.8513	-10.46	Yes	0.884915
ARID4B	mmu-miR-30e	-0.4426	68.3608	-8.3	Yes	0.960841
ARID4B	mmu-miR-19b	-0.3621	56.2961	-6.29	Yes	0.959328
ARID4B	mmu-miR-20b	-0.9006	99.3266	-8.49	Yes	0.909713
SLC24A3	mmu-miR-19b	-1.0736	80.9309	-5.25	Yes	0.931461
SGSM2	mmu-miR-1192	-0.9713	54.2481	-2.72	Yes	0.916681
SMAP1	mmu-miR-30e	-1.1652	70.2261	-8.41	Yes	0.931308
RDH10	mmu-let-7b	-1.2256	74.8775	-7.16	Yes	0.931059
RDH10	mmu-miR-429	-1.3025	78.4605	2.09	Yes	0.888382
ZNFX1	mmu-miR-17	-0.1463	99.4515	-22.01	Yes	0.887732
CERCAM	mmu-miR-339	-0.9563	61.6042	-4.96	Yes	0.953006
SALL4	mmu-let-7c	-1.2176	86.6797	-9.72	Yes	0.892168
WDR47	mmu-miR-301b	-0.7084	84.0362	-8.41	Yes	0.928461
TMEM56	mmu-miR-141	-0.7032	99.4928	-8.08	Yes	0.929229
TMEM56	mmu-miR-425	-0.169	57.2299	-3.79	Yes	0.9364
MDN1	mmu-miR-26a	-1.2197	68.645	-7.34	Yes	0.944049
CAMTA1	mmu-miR-155	-0.6431	73.6665	-5.25	Yes	0.958965
CAMTA1	mmu-miR-129	-0.9562	60.1011	-1.98	Yes	0.928966
CAMTA1	mmu-miR-15a	-0.1233	82.8895	-3.6	Yes	0.916252
CAMTA1	mmu-miR-17	-0.5084	64.7807	-10.45	Yes	0.96599
TMEM64	mmu-miR-17	-0.7621	54.8427	-8.28	Yes	0.935319
RELL1	mmu-miR-129	-1.2464	78.6149	-3.28	Yes	0.910486
MAPRE3	mmu-miR-17	-1.0307	88.235	-10.6	Yes	0.889588
TMEM168	mmu-miR-181a	-0.7406	50	-4.73	Yes	0.940966
ZDHHC7	mmu-miR-181a	-0.6069	84.0367	-9.27	Yes	0.933859
MAPKAPK3	mmu-miR-15a	-0.949	74.7346	-6.43	Yes	0.942868
GSTT3	mmu-miR-124	-1.1535	92.4296	-11.74	Yes	0.881344
ARRDC3	mmu-miR-152	-0.6682	98.933	-10.88	Yes	0.916685
ARRDC3	mmu-let-7b	-0.3551	96.331	-7.15	Yes	0.940134
ARRDC3	mmu-miR-148b	-0.697	98.933	-8.6	Yes	0.925593
GOLM1	mmu-miR-758	-0.406	96.0671	-5.04	Yes	0.948437
STK38	mmu-miR-15a	-0.4009	61.8064	-6.15	Yes	0.970371
LGR4	mmu-miR-34b	-0.7344	71.2235	3.08	Yes	0.928858
SCAMP1	mmu-miR-425	-1.2231	76.4878	-3.4	Yes	0.915535
CELSR3	mmu-miR-30a	-0.5248	99.9941	-16.12	Yes	0.931701
CELSR3	mmu-miR-34b	-0.3986	83.9903	-8.86	Yes	0.933145
POM121	mmu-miR-26a	-0.4192	87.3884	-4	Yes	0.941916
GRM5	mmu-miR-181a	-0.9474	87.9007	-10.54	Yes	0.893516
GRM5	mmu-miR-30e	-0.3952	80.8228	-4.65	Yes	0.94765
RNF216	mmu-miR-19b	-1.028	70.5439	-5.5	Yes	0.950529
RNF216	mmu-miR-301b	-0.9365	95.138	-3.2	Yes	0.907175
GALNT7	mmu-miR-30e	-1.2419	92.4457	-5.99	Yes	0.932218
SEMA3D	mmu-miR-15a	-0.1786	84.1222	-2.98	Yes	0.912901
CCDC88A	mmu-miR-301b	-0.1571	72.7256	-12.96	Yes	0.914545
SEPHS1	mmu-miR-301b	-0.6951	91.9065	-4.99	Yes	0.942321
CHD9	mmu-let-7b	-0.1451	70.3742	-13.78	Yes	0.920786
CHD9	mmu-miR-425	-0.945	84.3675	-6.31	Yes	0.934712
KIF24	mmu-miR-339	-0.2935	67.6613	-8.03	Yes	0.953815
TSPAN9	mmu-miR-17	-0.2047	78.6772	-5.38	Yes	0.942765
LMO3	mmu-miR-181a	-1.0134	78.4747	-9.52	Yes	0.905747
CALD1	mmu-miR-17	-0.9683	67.8325	-6.46	Yes	0.955805
ABR	mmu-miR-34b	-0.1605	97.7659	-12.8	Yes	0.890512
PIGH	mmu-miR-30e	-0.6462	60.8508	-4.73	Yes	0.963026
PIGH	mmu-miR-30d	-0.6388	60.8508	-3.93	Yes	0.958982
FOXP2	mmu-miR-1192	-0.3858	52.0081	-13.4	Yes	0.92486
RASA2	mmu-miR-7b	-0.6486	56.0555	-7.4	Yes	0.952556
VSX1	mmu-miR-326	-0.5492	75.6616	-12.02	Yes	0.940766
STIM2	mmu-miR-301b	-1.2122	87.9966	-8.81	Yes	0.899405
DERL2	mmu-miR-17	-0.9056	50	-12.23	Yes	0.897938
TGS1	mmu-let-7b	-0.7183	67.0785	-18.19	Yes	0.942224
BOC	mmu-miR-495	-0.1411	75.9602	-3.72	Yes	0.927025
BOC	mmu-miR-1192	-0.1467	75.9602	-11.39	Yes	0.907992
UBE4A	mmu-miR-1192	-0.853	97.7617	-11.68	Yes	0.894203
NPHS2	mmu-miR-544	-0.6766	78.0624	-9.3	Yes	0.931042
SNX18	mmu-miR-30e	-0.4658	86.483	-5.96	Yes	0.960355
ZNRF1	mmu-miR-30e	-0.5255	97.334	-7.7	Yes	0.950511
USP33	mmu-miR-301b	-0.3903	80.6223	-7.13	Yes	0.947295
IL17RD	mmu-miR-7b	-0.2085	64.0761	-8.92	Yes	0.950206
BMF	mmu-miR-29b	-0.7106	63.9758	-4.94	Yes	0.966401
BMF	mmu-miR-125b	-0.5141	98.7785	-11.84	Yes	0.934547
ASH1L	mmu-miR-15a	-1.3413	97.2464	-9.19	Yes	0.893842
ASH1L	mmu-miR-96	-1.1954	79.339	-9.93	Yes	0.898184
LUC7L2	mmu-miR-291a	-0.7223	76.9223	-5.12	Yes	0.948509
LUC7L2	mmu-miR-294	-0.7186	76.9223	-5.55	Yes	0.952455
LUC7L2	mmu-miR-295	-0.726	76.9223	-4.36	Yes	0.941654
LUC7L2	mmu-miR-329	-0.767	71.3907	-6.88	Yes	0.952243
LUC7L2	mmu-miR-302d	-0.726	76.9223	-3.24	Yes	0.932772
ARHGDIA	mmu-miR-15a	-0.1565	96.8232	-12.67	Yes	0.890412
REPS2	mmu-miR-301b	-0.3077	59.4092	-12.51	Yes	0.933765
MLXIP	mmu-miR-329	-0.2509	84.3354	-1.57	Yes	0.909327
DIRAS1	mmu-miR-7b	-0.273	87.4643	-9.54	Yes	0.913713
HDAC4	mmu-miR-29a	-0.9928	98.3449	-8.96	Yes	0.900983
HDAC4	mmu-miR-29c	-0.9928	98.3449	-10.36	Yes	0.890821
CPEB3	mmu-miR-882	-0.8275	94.2176	-10.18	Yes	0.902388
CPEB3	mmu-miR-1192	-0.4613	83.3935	-6.16	Yes	0.959358
HMGCLL1	mmu-miR-30e	-0.9851	50	-6.44	Yes	0.935448
TBC1D12	mmu-miR-17	-0.7791	79.1412	-2.77	Yes	0.921752
TBC1D12	mmu-miR-301b	-0.4771	79.9166	-10.23	Yes	0.938665
FRMD4A	mmu-miR-34b	-0.1921	63.5537	-11.56	Yes	0.93988
TMC7	mmu-miR-15a	-0.6245	64.3729	-5.41	Yes	0.973429
SLC35F3	mmu-miR-17	-0.7728	59.8727	-7.28	Yes	0.952284
SLC35F3	mmu-miR-301b	-0.5819	60.1726	-9.11	Yes	0.956067
LPP	mmu-miR-1192	-0.7213	87.0839	6	Yes	0.906229
IRGQ	mmu-miR-362	-0.2112	83.5758	-8.93	Yes	0.914512
PANK3	mmu-miR-30e	-0.1654	76.7853	-6.84	Yes	0.938603
ADO	mmu-miR-1192	-0.5751	63.8179	-10.05	Yes	0.961291
SPSB4	mmu-miR-15a	-0.5913	63.109	-9.68	Yes	0.959543
SPSB4	mmu-miR-16	-0.5987	63.109	-6.62	Yes	0.971595
SPSB4	mmu-miR-322	-0.1396	63.109	-8.99	Yes	0.944364
INPP5A	mmu-miR-181a	-0.6145	56.2622	-7.23	Yes	0.956627
PHF3	mmu-miR-301b	-1.1059	65.5572	-4.45	Yes	0.952971
FSTL5	mmu-miR-301b	-0.8749	66.7847	-13.93	Yes	0.933692
ARMC2	mmu-miR-185	-0.4023	63.6335	-13.97	Yes	0.95259
TNRC6B	mmu-miR-17	-0.1458	53.1913	-9.34	Yes	0.916283
TMPRSS13	mmu-miR-329	-0.8354	52.2109	-4.26	Yes	0.932785
TMPRSS13	mmu-miR-362	-0.2226	52.2109	-6.33	Yes	0.945678
RCOR3	mmu-miR-101b	-0.5033	94.3969	-5.05	Yes	0.957091
CSNK1G1	mmu-miR-30e	-0.2732	91.8344	-5.43	Yes	0.941843
SEMA6D	mmu-miR-30e	-0.1952	68.1226	-3.93	Yes	0.948906
SEMA6D	mmu-miR-15a	-0.7687	91.5888	-11.95	Yes	0.902228
SLC35F1	mmu-miR-1192	-0.8699	99.1914	-14.15	Yes	0.889546
RASSF2	mmu-miR-181a	-0.1876	86.8961	-5.44	Yes	0.937682
NAV1	mmu-miR-34b	-0.7969	74.1841	-11.38	Yes	0.918668
ZMAT1	mmu-miR-1192	-0.8409	73.6459	-7.55	Yes	0.938413
CCDC28A	mmu-miR-15a	-0.2659	71.9015	-1.53	Yes	0.930348
NHSL1	mmu-miR-19b	-1.005	61.4763	-3.62	Yes	0.941553
EEA1	mmu-let-7b	-0.7475	84.1409	-8.65	Yes	0.922737
PAPOLG	mmu-miR-30e	-0.8197	50.8739	-7.52	Yes	0.931921
FNIP1	mmu-let-7b	-0.9814	83.9293	-11.12	Yes	0.891725
CHD3	mmu-miR-7b	-0.3142	80.7625	-9.02	Yes	0.92539
UTP6	mmu-miR-362	-0.1433	53.3822	-5.61	Yes	0.945271
STAC2	mmu-miR-34b	-0.4266	54.8687	-5.63	Yes	0.962821
CDC27	mmu-miR-15a	-0.4254	55.9842	-5.88	Yes	0.965578
TNRC6C	mmu-miR-30e	-0.5678	59.7384	-7.09	Yes	0.965899
STXBP6	mmu-miR-181a	-0.4501	87.6413	-3.41	Yes	0.94087
MYLIP	mmu-miR-19b	-1.1254	59.7725	-7.33	Yes	0.941693
CDC14B	mmu-miR-9	-0.7971	80.6926	-9.22	Yes	0.916883
FCHO2	mmu-miR-17	-0.6438	99.1487	-10.56	Yes	0.92093
FCHO2	mmu-miR-301b	-0.6049	58.6352	-11.15	Yes	0.944995
MIER3	mmu-miR-30e	-0.1963	74.9726	-8.61	Yes	0.927305
RARB	mmu-miR-206	-0.6227	51.8851	-10.96	Yes	0.931033
FERMT2	mmu-miR-15a	-1.3124	96.2027	-7.16	Yes	0.916775
MTMR6	mmu-miR-200a	-0.9149	95.3038	-10.15	Yes	0.896075
ANKS1	mmu-miR-26a	-1.1064	93.4668	-7.3	Yes	0.916694
ENPP4	mmu-miR-301b	-0.5421	84.8134	-6.06	Yes	0.961879
ENPP4	mmu-miR-362	-0.1542	75.4574	-6.99	Yes	0.9386
PLCL2	mmu-miR-181a	-0.6892	82.5371	-9.47	Yes	0.924193
FBXO11	mmu-miR-181a	-0.6805	50	-8.82	Yes	0.931755
APBB3	mmu-let-7b	-1.0366	82.0902	-7.08	Yes	0.924565
PATL1	mmu-miR-7b	-0.3463	62.2073	-6.09	Yes	0.968681
ZBTB41	mmu-miR-294	-1.2236	81.2753	-8.23	Yes	0.909766
ZBTB41	mmu-miR-302d	-1.2222	97.4123	-7.93	Yes	0.907571
KLHL20	mmu-miR-17	-0.7991	70.0194	-10.41	Yes	0.932628
SLC39A10	mmu-miR-30e	-0.2182	72.1318	-2.8	Yes	0.932597
C1QL3	mmu-miR-15a	-0.8408	77.0927	-4.23	Yes	0.93259
ZER1	mmu-miR-15a	-0.2424	50.5974	-3.75	Yes	0.928903
RABGAP1	mmu-miR-362	-0.5784	57.4696	-8.14	Yes	0.955886
EPC2	mmu-miR-301b	-1.1766	87.8272	-4.17	Yes	0.913128
ATP5G3	mmu-miR-489	-0.6292	54.1785	-7.42	Yes	0.951325
ZDHHC5	mmu-miR-362	-0.8898	55.7242	-5.4	Yes	0.946729
ARHGAP1	mmu-miR-34b	-0.157	97.1589	-2.1	Yes	0.901536
CSTF3	mmu-miR-377	-0.8208	66.0393	-5.42	Yes	0.964092
PRRG4	mmu-miR-1192	-0.2961	97.9063	-7.53	Yes	0.931235
ARHGAP11A	mmu-miR-211	-0.8719	96.8171	-11.52	Yes	0.893159
BTBD3	mmu-miR-181a	-1.1091	96.801	-8.26	Yes	0.905068
YTHDF3	mmu-miR-17	-0.7313	56.958	-12.19	Yes	0.92691
SYT11	mmu-miR-19b	-0.3555	79.8808	-4.19	Yes	0.941078
ZBTB5	mmu-miR-29c	-0.1231	95.4366	-6.78	Yes	0.928387
MEGF9	mmu-miR-181a	-0.6984	62.4887	-12.91	Yes	0.944493
MEGF9	mmu-miR-7b	-1.2348	82.4875	-3.54	Yes	0.90848
CPEB2	mmu-miR-15a	-0.4085	95.6727	-3.58	Yes	0.936665
SLC10A4	mmu-miR-1192	-1.0897	72.383	-11.13	Yes	0.911052
YTHDC1	mmu-miR-30e	-0.6694	60.4634	-2.6	Yes	0.949391
CNOT6L	mmu-miR-17	-0.1806	95.4312	0.86	Yes	0.892498
FICD	mmu-miR-17	-1.029	74.9585	-6.8	Yes	0.936847
FBXO21	mmu-miR-16	-0.2536	77.0771	-12.15	Yes	0.912403
FBXO21	mmu-miR-17	-0.9609	83.5634	-7.44	Yes	0.921458
PPP4R2	mmu-miR-200a	-0.8777	75.0743	-5.39	Yes	0.945159
CREBL2	mmu-miR-15a	-0.987	98.3729	-11.24	Yes	0.887115
BLOC1S3	mmu-miR-329	-0.1727	50.7219	0.43	Yes	0.902271
BLOC1S3	mmu-miR-362	-0.1824	50.7219	-2.76	Yes	0.916675
CREBZF	mmu-miR-181a	-0.2095	78.0832	-4.08	Yes	0.930832
TNRC6A	mmu-miR-30a	-0.3169	99.9252	-12.7	Yes	0.906752
WHSC1L1	mmu-miR-301b	-1.2221	87.7695	-6.45	Yes	0.927301
PSD3	mmu-let-7b	-0.1083	72.5782	-14.65	Yes	0.911443
PSD3	mmu-miR-301b	-1.1693	94.9994	-8.37	Yes	0.903132
HEATR3	mmu-miR-34b	-0.5777	62.8883	-9.47	Yes	0.960688
DYNC1LI2	mmu-miR-17	-0.5018	64.2186	-6.48	Yes	0.977019
FHOD1	mmu-miR-200b	-0.964	60.1134	-1.02	Yes	0.925055
FHOD1	mmu-miR-429	-0.964	60.1134	-2.97	Yes	0.934223
ADAMTS15	mmu-let-7b	-0.2923	98.2741	-16.63	Yes	0.902251
USP3	mmu-miR-17	-1.2722	96.4562	-8.1	Yes	0.905339
PLSCR4	mmu-miR-15a	-0.7226	75.3426	-4.63	Yes	0.946326
USP32	mmu-let-7b	-0.5638	78.0337	-11.39	Yes	0.936748
USP32	mmu-miR-301b	-0.7181	98.5271	-9.39	Yes	0.91772
AOC2	mmu-miR-362	-0.2621	54.5681	0.56	Yes	0.917233
DOCK4	mmu-miR-26a	-0.9252	74.265	-9.25	Yes	0.919614
BTBD7	mmu-miR-301b	-1.2052	97.2736	-10.28	Yes	0.886517
TNPO1	mmu-miR-301b	-0.2335	84.502	-14.23	Yes	0.899237
ERC2	mmu-miR-200a	-1.0084	80.639	-0.98	Yes	0.895528
SLC2A13	mmu-miR-26a	-0.1977	89.1779	-6.25	Yes	0.93861
CADM2	mmu-miR-17	-0.9734	58.9603	-3.55	Yes	0.934764
ZFP760	mmu-miR-376c	-0.8587	51.4521	-6.47	Yes	0.941087
DMXL1	mmu-miR-26a	-0.55	96.2225	-7.84	Yes	0.94711
TOR1AIP2	mmu-miR-9	-1.0405	87.7073	-3.21	Yes	0.904708
TOR1AIP2	mmu-let-7b	-0.1449	84.1637	-14.51	Yes	0.891742
ZBTB34	mmu-miR-425	-0.2267	62.8942	-6.35	Yes	0.963366
LRRC55	mmu-miR-17	-1.1469	96.1729	-3.21	Yes	0.901291
D430041D05RIK	mmu-miR-362	-0.1447	87.9591	-5.53	Yes	0.936422
CCDC144B	mmu-miR-329	-0.1138	65.844	-5.41	Yes	0.961747
GABBR2	mmu-miR-17	-1.123	85.7211	-7.26	Yes	0.918699
SLC1A7	mmu-miR-876	-0.1358	62.7546	-6.71	Yes	0.957795
STARD13	mmu-miR-301b	-0.2999	50	-9.22	Yes	0.923942
PPM1K	mmu-miR-10a	-0.7724	86.974	-6.21	Yes	0.943107
PPM1K	mmu-miR-1192	-0.2966	99.9858	-16.8	Yes	0.902735
KBTBD8	mmu-miR-17	-0.6237	90.0747	-9.79	Yes	0.927318
DLGAP2	mmu-miR-30e	-1.0482	52.6414	-12.24	Yes	0.89677
ERLIN2	mmu-miR-16	-0.6275	92.7989	-7.63	Yes	0.940902
PPP1R3B	mmu-miR-106b	-1.1178	78.0492	-6.03	Yes	0.939444
PPP1R3B	mmu-miR-17	-1.1178	78.0492	-6.74	Yes	0.931437
PPP1R3B	mmu-miR-20b	-1.12	78.0492	-6.94	Yes	0.929127
LONRF1	mmu-miR-19b	-0.8976	98.4599	-7.33	Yes	0.922396
NPAT	mmu-miR-17	-0.2597	51.1345	-11.66	Yes	0.911524
NPAT	mmu-miR-301b	-1.1685	67.0897	-7.59	Yes	0.946525
TBX22	mmu-miR-448	-1.1374	74.3607	-7.74	Yes	0.926797
TBC1D8B	mmu-miR-17	-1.0527	92.6336	-10.19	Yes	0.890119
CNKSR2	mmu-miR-19b	-0.6861	80.0249	-14.15	Yes	0.916347
FAT2	mmu-miR-17	-0.4754	93.7339	-9.2	Yes	0.938038
ONECUT3	mmu-miR-495	-0.6129	51.5033	-3.49	Yes	0.943729
ONECUT3	mmu-miR-1192	-0.5709	51.5033	-11.77	Yes	0.935193
ATPAF2	mmu-miR-362	-0.2961	51.3086	-5.33	Yes	0.947999
TOX	mmu-miR-181a	-1.2047	72.088	-8.84	Yes	0.922363
GGA3	mmu-let-7b	-0.3429	85.1822	-16.07	Yes	0.911152
CDC42EP3	mmu-miR-101b	-0.6095	90.254	-7.69	Yes	0.942482
PLEKHG3	mmu-miR-329	-0.282	50.0653	-10.35	Yes	0.916311
TTC26	mmu-miR-10b	-0.1722	73.301	-4.54	Yes	0.940956
TTC26	mmu-miR-10a	-0.1844	73.301	-4.61	Yes	0.942141
ANKRD13B	mmu-miR-15a	-0.1686	50	-6.93	Yes	0.934495
RAB11FIP4	mmu-let-7b	-0.8305	90.5519	-9.42	Yes	0.90732
BAHCC1	mmu-miR-329	-0.6349	75.6317	-8.91	Yes	0.940915
BAHCC1	mmu-miR-362	-0.6386	75.6317	-9.22	Yes	0.938903
TOX4	mmu-miR-10b	-0.2195	81.9823	-10.57	Yes	0.906658
MTMR12	mmu-miR-301b	-0.6168	50.9798	-8.16	Yes	0.943613
ABAT	mmu-miR-30e	-0.718	53.2032	-8.18	Yes	0.936852
STK32A	mmu-miR-181a	-1.1774	54.9358	-9.44	Yes	0.911354
STK32A	mmu-miR-181c	-1.1774	54.9358	-6	Yes	0.943997
STK32A	mmu-miR-181d	-1.1757	54.9358	-5.86	Yes	0.944901
LRIG2	mmu-let-7b	-0.1564	91.6167	-18.53	Yes	0.889094
MPHOSPH9	mmu-miR-22	-0.1904	75.4318	-6.82	Yes	0.941933
SLC35E1	mmu-miR-10b	-0.1325	82.0212	-6.54	Yes	0.935068
OGFOD1	mmu-miR-339	-0.2282	59.2106	-3.59	Yes	0.942675
FAT3	mmu-miR-200a	-0.4595	79.4082	-7.85	Yes	0.949203
KLHL18	mmu-miR-15a	-0.3786	81.7894	-8.25	Yes	0.936528
SMTNL2	mmu-miR-10b	-0.583	73.8877	-4.09	Yes	0.955456
SMTNL2	mmu-miR-876	-0.1228	57.0213	2.7	Yes	0.912275
TRP53I11	mmu-miR-342	-0.1523	77.1269	-2.72	Yes	0.917284
FNDC3A	mmu-let-7b	-0.8232	84.8295	-12.19	Yes	0.898696
CXXC4	mmu-miR-1192	-0.6584	93.3136	-15.71	Yes	0.913269
RAB9B	mmu-miR-15a	-0.5139	97.4063	-9.7	Yes	0.940209
RC3H2	mmu-miR-30e	-0.3423	61.8692	-9.66	Yes	0.949303
DSEL	mmu-miR-301b	-1.2763	97.4751	-5.97	Yes	0.9321
ERCC6	mmu-let-7b	-0.5006	96.0714	-13.83	Yes	0.931153
CASC4	mmu-miR-17	-0.9094	54.5179	-7.35	Yes	0.934483
SIDT1	mmu-miR-15a	-0.2935	71.0961	-5.17	Yes	0.95639
ZBTB39	mmu-miR-30e	-0.1057	91.1416	-7.77	Yes	0.916446
PTPN7	mmu-miR-125a	-0.7386	65.881	-10.06	Yes	0.949523
ZDHHC17	mmu-miR-34b	-0.9444	71.0764	-12.36	Yes	0.916943
SENP5	mmu-miR-1192	-1.0706	96.1831	-18.55	Yes	0.878744
FUBP3	mmu-miR-1192	-0.1574	56.5986	-10.04	Yes	0.920968
RASGEF1B	mmu-miR-15a	-1.2303	98.0932	-8.21	Yes	0.904255
ALG6	mmu-miR-1192	-0.9016	68.9603	-13.43	Yes	0.925104
CHD7	mmu-miR-30e	-0.9237	65.2252	-2.79	Yes	0.947031
ITGB8	mmu-miR-17	-1.3098	75.3057	-11.21	Yes	0.90017
APOL10B	mmu-miR-495	-0.9779	51.2101	-6.12	Yes	0.940409
APOL10B	mmu-miR-1192	-1.0929	75.5061	-10.9	Yes	0.902777
EP300	mmu-miR-132	-0.7085	85.7039	-14.07	Yes	0.908895
TRIM65	mmu-miR-210	-0.2203	85.6174	-14.92	Yes	0.897013
PCDHAC1	mmu-miR-15a	-0.8671	62.2103	-9.93	Yes	0.938565
SERF2	mmu-let-7b	-0.5489	58.23	-11.4	Yes	0.949262
TAGAP1	mmu-miR-92a	-1.0521	87.0632	-8.63	Yes	0.903975
TAGAP1	mmu-miR-25	-1.0574	63.0041	-6.93	Yes	0.953764
TAGAP1	mmu-miR-32	-1.0652	63.0041	-7.93	Yes	0.946432
TAGAP1	mmu-miR-363	-1.0626	63.0041	-4.43	Yes	0.95065
TAGAP1	mmu-miR-367	-1.0677	63.0041	-4.28	Yes	0.949496
TAGAP1	mmu-miR-92b	-1.0521	87.0632	-8.63	Yes	0.903975
CCNJL	mmu-miR-15a	-0.6764	65.4722	-10.75	Yes	0.953118
LRCH1	mmu-miR-23b	-1.2601	66.9809	-4.1	Yes	0.945821
LRCH1	mmu-miR-17	-1.0285	97.0652	-13.26	Yes	0.88125
LRCH1	mmu-miR-301b	-0.9057	59.9869	-8.83	Yes	0.935672
ZFP408	mmu-miR-329	-0.4441	58.8666	-5.45	Yes	0.967638
ZFP408	mmu-miR-362	-0.4376	58.8666	-7.14	Yes	0.962472
XKR8	mmu-let-7b	-0.4157	73.2286	-16.16	Yes	0.935795
PRPMP5	mmu-miR-495	-1.1891	92.5445	-7.27	Yes	0.91623
PRPMP5	mmu-miR-1192	-1.3006	92.5445	-14.3	Yes	0.876493
BAZ2B	mmu-miR-30e	-1.1319	54.4817	-8.58	Yes	0.917386
GJA6	mmu-miR-30e	-1.1056	50	0.099	Yes	0.890983
APCDD1	mmu-miR-301b	-0.4925	51.5633	-4.1	Yes	0.954564
BDP1	mmu-miR-30e	-0.7907	70.2245	-9.43	Yes	0.936582
PARP14	mmu-miR-26a	-0.243	71.7878	-9.33	Yes	0.933046
KCTD21	mmu-let-7b	-0.6125	84.9671	-15.01	Yes	0.921785
TRIM71	mmu-let-7a	-1.2627	88.0697	-14.29	Yes	0.877901
TRIM71	mmu-let-7e	-1.1974	88.0697	-17.71	Yes	0.877967
FRMPD1	mmu-miR-30e	-0.9947	64.2451	-7.21	Yes	0.955644
FRMPD1	mmu-miR-15a	-1.2511	69.1017	-10.57	Yes	0.922502
ITGA5	mmu-miR-25	-1.0106	78.3002	-13.23	Yes	0.89378
CCND2	mmu-miR-15b	-0.7611	61.9663	-11.31	Yes	0.940115
SYNGR3	mmu-miR-30c	-1.2169	73.2615	-2.81	Yes	0.918104
TXNIP	mmu-miR-302a	-0.3762	94.1252	-2.74	Yes	0.927177
LUZP1	mmu-miR-708	-0.1272	71.2225	-9.9	Yes	0.925073
ASF1B	mmu-miR-15b	-0.8623	58.8258	-8.09	Yes	0.939453
LBR	mmu-let-7e	-1.1213	74.9233	-5.91	Yes	0.944889
FASL	mmu-miR-92a	-0.6228	54.086	-5.02	Yes	0.956528
CCND2	mmu-miR-29b	-0.2075	75.4747	-3.93	Yes	0.933326
STRN3	mmu-miR-34a	-1.149	94.0885	-9.51	Yes	0.892693
MAN1A2	mmu-miR-30d	-1.1067	93.0973	-5.54	Yes	0.930202
SIRT1	mmu-miR-181c	-1.0494	59.123	-10.22	Yes	0.921388
CCM2	mmu-miR-27b	-0.4029	85.7199	-4.58	Yes	0.945466
KPNB1	mmu-miR-10b	-0.6839	51.33	-7.27	Yes	0.944652
MMD	mmu-miR-30b	-0.9467	92.5536	-4.38	Yes	0.919788
M6PR	mmu-miR-93	-0.8301	50	-13.36	Yes	0.902132
AMPD3	mmu-miR-20a	-0.9735	74.7133	-7.26	Yes	0.933877
MORC3	mmu-miR-363	-1.0225	99.1154	-2.99	Yes	0.901617
IRF9	mmu-miR-20a	-1.2892	88.7662	-11.44	Yes	0.881907
SPOPL	mmu-miR-106b	-1.1587	88.1911	-3	Yes	0.90024
SYNGR3	mmu-miR-30a	-1.2198	73.2615	-3.41	Yes	0.922947
ZFP36L1	mmu-miR-181c	-1.2216	66.319	-4.22	Yes	0.948647
P4HA2	mmu-miR-30b	-0.9753	61.6914	-3.37	Yes	0.941143
POLQ	mmu-miR-291a	-0.5176	82.9659	-6.95	Yes	0.958277
FMO5	mmu-miR-143	-0.5503	63.668	-9.69	Yes	0.963621
PGAM1	mmu-miR-92a	-1.2204	53.2908	-9.35	Yes	0.90774
FBXO11	mmu-miR-26b	-1.1761	95.2716	-8.19	Yes	0.905039
GRAMD1A	mmu-miR-20a	-1.1364	75.6259	-5.68	Yes	0.941815
PSAP	mmu-miR-19b	-1.0779	93.9516	-8.57	Yes	0.902523
GOLGA7	mmu-let-7a	-0.1166	50	-5.41	Yes	0.938405
RTN4	mmu-miR-148b	-0.608	77.3324	-11.79	Yes	0.931627
GRIA3	mmu-miR-27b	-0.9498	63.0963	-4.07	Yes	0.950321
ATP1A2	mmu-miR-26b	-0.5912	75.9369	-3.26	Yes	0.94701
VPS4B	mmu-miR-125a	-0.9456	94.789	-10.16	Yes	0.894322
TMPRSS2	mmu-let-7g	-0.6919	96.4019	-12.78	Yes	0.909825
ITGA5	mmu-miR-92b	-1.0078	78.3002	-8.03	Yes	0.919002
TIMP3	mmu-miR-222	-0.5483	81.8321	-8.09	Yes	0.948453
MDH1	mmu-miR-92b	-1.0652	55.4555	-2.11	Yes	0.912909
DGKE	mmu-miR-19b	-0.8517	94.5738	-7.6	Yes	0.922047
FOXJ2	mmu-miR-29b	-0.8977	79.3713	-9.48	Yes	0.909674
LBR	mmu-let-7i	-1.1213	74.9233	-7.51	Yes	0.92812
SLC1A2	mmu-miR-30e	-1.1877	91.317	-6.25	Yes	0.929381
B4GALT5	mmu-miR-148b	-1.1905	98.1114	-5.86	Yes	0.933193
GALNT1	mmu-let-7g	-0.5204	77.5271	-5.91	Yes	0.967579
HIPK1	mmu-miR-539	-0.1757	73.5674	-5.01	Yes	0.944886
DGKE	mmu-miR-17	-0.745	53.1433	-8.25	Yes	0.933999
TBC1D8	mmu-miR-30e	-0.1139	51.0613	-0.58	Yes	0.901458
UGP2	mmu-miR-92b	-1.3065	94.7886	-8.54	Yes	0.90042
CD274	mmu-miR-93	-0.5847	55.8178	-7.77	Yes	0.954952
SCN4A	mmu-miR-125b	-0.1237	90.4101	-7.83	Yes	0.916758
ZFP40	mmu-miR-322	-0.8055	52.1487	-1.84	Yes	0.916452
ESR1	mmu-miR-222	-1.0183	87.0359	-8.17	Yes	0.909667
GRAMD3	mmu-miR-92a	-1.1224	97.4181	-12.39	Yes	0.879937
APC	mmu-miR-30d	-0.1731	90.5266	-5.7	Yes	0.939154
TMPRSS2	mmu-let-7b	-0.6919	96.4019	-16.38	Yes	0.908503
GTF2H1	mmu-miR-10b	-0.6492	58.3377	-7.32	Yes	0.956757
PAFAH1B2	mmu-miR-30c	-0.2136	91.7319	-3.78	Yes	0.920372
DNAJA2	mmu-miR-291a	-1.0896	61.9269	-6.55	Yes	0.953813
CPSF6	mmu-miR-351	-0.9934	74.1774	-16.51	Yes	0.90344
CUL3	mmu-miR-181d	-0.5281	66.1364	-5.89	Yes	0.978571
ARID1A	mmu-miR-30c	-1.0535	85.0401	-1.3	Yes	0.891175
ALDH3A2	mmu-miR-181c	-0.6071	75.963	-8.89	Yes	0.94332
MMD	mmu-miR-92b	-1.1185	59.6204	-8.75	Yes	0.930073
KPNA6	mmu-miR-26b	-0.5921	93.4824	-7.38	Yes	0.946396
NFIB	mmu-miR-30b	-0.9799	65.1629	-4.78	Yes	0.95778
CBX2	mmu-miR-125a	-0.1006	60.1717	-14.25	Yes	0.921824
PLEKHA3	mmu-miR-20a	-1.2214	98.617	-8.41	Yes	0.902087
ARVCF	mmu-miR-29b	-0.1801	72.9547	-3.48	Yes	0.933145
DNAJB9	mmu-miR-25	-1.3404	99.6631	-6.21	Yes	0.928895
ZIM1	mmu-miR-92a	-0.9741	62.3992	-7.68	Yes	0.948088
PRKAR1A	mmu-miR-25	-1.0497	90.5203	-4.81	Yes	0.922261
NCLN	mmu-miR-22	-0.198	88.5131	-7.53	Yes	0.924659
PLEKHM1	mmu-miR-363	-0.8911	55.0204	-5.72	Yes	0.94857
NFAT5	mmu-miR-30d	-0.1776	85.5353	-11.62	Yes	0.896761
LUZP1	mmu-miR-20a	-0.2448	94.251	-6.06	Yes	0.942797
CUL3	mmu-miR-181c	-0.5352	66.1364	-1.63	Yes	0.963249
MAP3K11	mmu-miR-106a	-0.3641	63.8579	-6.55	Yes	0.969661
ARL5B	mmu-miR-34c	-0.1988	70.063	-7.67	Yes	0.945578
PNPLA6	mmu-miR-16	-1.0159	86.425	-9.68	Yes	0.896381
ARID1A	mmu-miR-30a	-1.0535	85.0401	-2.6	Yes	0.899994
PAFAH1B2	mmu-miR-17	-0.3317	66.4281	-10.76	Yes	0.948833
IGF1R	mmu-let-7c	-0.1332	88.7027	-9.38	Yes	0.903151
CTDSPL	mmu-miR-99a	-1.0302	54.1173	-9.88	Yes	0.909102
GRAMD1A	mmu-miR-20b	-1.1364	75.6259	-5.98	Yes	0.942987
TMPO	mmu-miR-101a	-0.6623	98.265	-5.14	Yes	0.946215
ERGIC1	mmu-let-7d	-0.1263	63.1358	-10	Yes	0.939596
ALDH3A2	mmu-miR-148a	-0.3805	60.7787	-2.47	Yes	0.95093
RHOC	mmu-miR-20a	-1.1916	90.0253	-6.3	Yes	0.928904
TBL1XR1	mmu-miR-34c	-0.2334	95.476	-14.94	Yes	0.895914
TFAM	mmu-miR-19b	-0.7182	65.725	-9.07	Yes	0.954615
LTBP1	mmu-miR-10b	-0.3834	63.0837	-0.94	Yes	0.952376
RAF1	mmu-miR-19b	-0.361	51.7024	-8.3	Yes	0.938104
NOX4	mmu-miR-99a	-0.7942	66.7396	-9.46	Yes	0.945956
EIF4G2	mmu-let-7i	-0.6331	90.7582	-7.96	Yes	0.937855
ULK2	mmu-let-7i	-1.2065	91.4129	-10.63	Yes	0.885156
USP32	mmu-let-7i	-0.5638	78.0337	-9.39	Yes	0.942855
HACL1	mmu-miR-140	-0.5815	63.1166	-6.94	Yes	0.97099
MPZL2	mmu-miR-539	-0.4831	67.9629	-6.43	Yes	0.972955
NFAT5	mmu-miR-25	-0.7733	56.4581	-12.27	Yes	0.921725
NFAT5	mmu-miR-181c	-1.1902	83.3714	-10.42	Yes	0.890308
HELB	mmu-miR-186	-0.8318	92.6452	-3.66	Yes	0.918167
MAP3K2	mmu-miR-93	-1.0146	99.0158	-10.27	Yes	0.890467
ATP6V0D1	mmu-miR-30d	-0.7657	54.5347	-2.42	Yes	0.927333
ARPC5	mmu-miR-25	-0.9526	65.3521	-4.44	Yes	0.955584
TGFBR1	mmu-miR-181c	-0.6808	98.2188	-7.36	Yes	0.937871
BRF1	mmu-miR-449a	-0.2548	68.4435	-14.69	Yes	0.933739
CLPX	mmu-miR-93	-0.7603	57.0484	-5.63	Yes	0.956443
RFX5	mmu-miR-15a	-0.9083	57.0207	-9.93	Yes	0.92094
HERPUD2	mmu-miR-92a	-1.2596	90.7611	-8.71	Yes	0.899353
MDM4	mmu-miR-30e	-0.2862	51.9722	-6.42	Yes	0.948228
IRF9	mmu-miR-106a	-1.29	88.7662	-8.59	Yes	0.900917
STK4	mmu-miR-18b	-0.1201	87.7122	-9.14	Yes	0.904586
BCL6B	mmu-miR-181a	-0.2279	78.3935	-9.4	Yes	0.918005
NARF	mmu-miR-29b	-0.2171	53.6535	-14.17	Yes	0.90974
IRF9	mmu-miR-106b	-1.29	88.7662	-9.8	Yes	0.890303
CAPNS1	mmu-miR-15b	-0.5772	77.2669	-6.45	Yes	0.96034
VAMP2	mmu-miR-449a	-0.6819	99.7468	-13.05	Yes	0.910791
EVI5	mmu-miR-92a	-0.9536	52.8764	-6.74	Yes	0.936521
REV3L	mmu-miR-25	-1.2575	81.9239	-7.01	Yes	0.923093
AP1M1	mmu-miR-18a	-0.1961	54.9223	-8.52	Yes	0.928608
TGFBR1	mmu-miR-148b	-0.3459	61.283	-7.23	Yes	0.960275
NFAT5	mmu-miR-92a	-0.7659	56.4581	-11.37	Yes	0.923944
EIF4G2	mmu-let-7e	-0.6331	90.7582	-9.06	Yes	0.930061
CCM2	mmu-miR-19b	-1.0392	82.1589	-3.22	Yes	0.908267
LNP	mmu-miR-30b	-0.2542	83.7418	-7.38	Yes	0.931896
GRM3	mmu-miR-30a	-1.004	94.8053	-5.8	Yes	0.93505
USP32	mmu-let-7e	-0.5674	78.0337	-7.34	Yes	0.95433
DDC	mmu-miR-92b	-1.2117	94.5473	-7.68	Yes	0.910787
PDHX	mmu-miR-29a	-0.4748	58.1973	-6.22	Yes	0.969185
CROT	mmu-miR-539	-0.5929	76.836	-10.9	Yes	0.935908
RCN1	mmu-miR-26b	-0.8558	64.4184	-4.56	Yes	0.959334
RNF5	mmu-let-7a	-1.0962	78.5502	-12.85	Yes	0.891309
PDIA6	mmu-miR-181c	-0.4513	54.6641	-6.52	Yes	0.961786
PNPLA6	mmu-miR-15a	-1.0215	86.425	-11.68	Yes	0.88663
KLF6	mmu-miR-181b	-0.5982	97.4177	-11.43	Yes	0.924596
NLK	mmu-miR-25	-1.1187	88.1415	-5.96	Yes	0.934086
2017-09-07	mmu-miR-30e	-1.1332	64.1697	-1.93	Yes	0.938867
LUC7L2	mmu-miR-7b	-0.1584	79.5762	-8.42	Yes	0.919099
PLEKHA3	mmu-miR-106b	-1.2214	98.617	-7.4	Yes	0.91404
BRMS1L	mmu-miR-20a	-0.1071	91.2229	-4.65	Yes	0.923983
LNP	mmu-miR-30d	-0.2564	83.7418	-12.58	Yes	0.90346
ATXN7L1	mmu-miR-542	-0.4589	59.869	-10.97	Yes	0.950991
GRM3	mmu-miR-30c	-1.004	94.8053	-0.11	Yes	0.885223
DDIT4	mmu-miR-181c	-0.819	67.6703	-7.21	Yes	0.955069
LUZP1	mmu-miR-322	-0.1077	99.9477	-8.14	Yes	0.911982
ATP6V0D1	mmu-miR-30b	-0.7731	54.5347	-2.97	Yes	0.930181
BRAF	mmu-miR-125a	-0.1961	73.2633	-19.03	Yes	0.91447
KLF4	mmu-miR-92a	-1.2981	93.964	-7.71	Yes	0.910027
ACSL1	mmu-miR-34c	-0.4735	71.6707	-6.12	Yes	0.969322
YEATS4	mmu-let-7d	-0.8783	63.3293	-11.49	Yes	0.937501
UTRN	mmu-miR-98	-0.9856	74.1513	-9.03	Yes	0.91912
EIF4G2	mmu-let-7a	-0.6331	90.7582	-9.06	Yes	0.930061
MYB	mmu-miR-181d	-0.351	57.0139	-3.82	Yes	0.947826
GRM3	mmu-miR-30e	-0.9982	94.8053	-6.9	Yes	0.923858
GOLGA7	mmu-miR-98	-0.1166	50	-6.07	Yes	0.941535
ARPC5	mmu-miR-92b	-0.9557	65.3521	-2.84	Yes	0.946033
CROT	mmu-miR-93	-1.2086	83.8999	-5.9	Yes	0.935575
GRAMD3	mmu-miR-25	-1.1224	97.4181	-5.84	Yes	0.933529
LAMP2	mmu-let-7b	-0.8673	53.5	-6.84	Yes	0.939607
NPEPPS	mmu-miR-27b	-0.7293	85.5867	-9.04	Yes	0.920868
VAMP2	mmu-miR-329	-0.7231	63.4143	-9.74	Yes	0.950743
RBM14	mmu-miR-882	-1.1681	56.0865	-7.22	Yes	0.933603
STXBP5	mmu-miR-30b	-0.6468	92.4534	-9.08	Yes	0.928138
USP40	mmu-miR-7a	-0.58	73.3512	-10.95	Yes	0.943004
ULK2	mmu-miR-26b	-1.126	99.492	-13.97	Yes	0.877993
RMND5A	mmu-miR-34c	-0.6886	56.5303	-12.25	Yes	0.92997
BTG2	mmu-miR-125a	-0.1554	70.0886	-11.7	Yes	0.924411
CIC	mmu-miR-92b	-1.3127	92.261	-5.2	Yes	0.92463
HLF	mmu-miR-17	-0.4883	89.5562	-10.46	Yes	0.934867
CDC42	mmu-miR-15a	-0.8377	52.143	-4.93	Yes	0.939157
DBT	mmu-miR-29b	-0.4479	72.7138	-6	Yes	0.967277
HBP1	mmu-miR-106b	-1.0697	97.4134	-7.95	Yes	0.909293
TGFBR1	mmu-let-7e	-0.2749	84.7039	-10.91	Yes	0.908585
ERGIC1	mmu-let-7g	-0.1263	63.1358	-10.69	Yes	0.937444
PSAP	mmu-miR-181b	-0.4188	83.9463	3.96	Yes	0.922053
2017-09-07	mmu-miR-30a	-1.1289	64.1697	-3.23	Yes	0.945244
XPO1	mmu-miR-30e	-1.0195	83.7743	-4.21	Yes	0.918115
CTCF	mmu-miR-222	-0.4473	73.5941	-11.09	Yes	0.941674
ZFP655	mmu-miR-362	-0.6424	96.1857	-14.02	Yes	0.915668
USP32	mmu-let-7c	-0.5674	78.0337	-9.41	Yes	0.942373
DGKQ	mmu-miR-181b	-0.2362	63.1587	-11.25	Yes	0.941574
HLF	mmu-let-7b	-0.2741	50.9896	-9.77	Yes	0.919567
ELL2	mmu-miR-30c	-1.248	92.5224	-12.45	Yes	0.878692
PAFAH1B2	mmu-miR-30d	-0.2078	91.7319	-12.09	Yes	0.896222
RNF5	mmu-let-7d	-1.0962	78.5502	-13.05	Yes	0.891076
ABHD3	mmu-miR-125b	-1.2124	87.9363	-7.27	Yes	0.916915
PAPOLG	mmu-miR-181d	-1.0316	57.4327	-9.94	Yes	0.917736
ARHGEF18	mmu-miR-106b	-0.8183	53.1494	-9.13	Yes	0.921999
GRAMD1A	mmu-miR-106a	-1.1385	75.6259	-4.98	Yes	0.934273
TGFBR1	mmu-let-7f	-0.2749	84.7039	-6.97	Yes	0.937089
FOXJ2	mmu-miR-20a	-0.9741	84.9878	-7.58	Yes	0.918575
DRG1	mmu-miR-18b	-0.5092	69.27	-14.59	Yes	0.954056
WDR1	mmu-miR-19b	-0.1029	91.0102	-6.66	Yes	0.929341
CARS	mmu-miR-30b	-0.7789	67.7796	0.0006	Yes	0.937653
REV3L	mmu-miR-92b	-1.2597	81.9239	-7.03	Yes	0.92284
BNIP2	mmu-miR-106b	-0.1457	71.7376	-1.47	Yes	0.922715
PLEKHA3	mmu-miR-93	-1.2243	98.617	-6.44	Yes	0.926349
DDX3X	mmu-miR-92a	-1.2775	89.0573	-12.23	Yes	0.879747
DNAJB9	mmu-miR-93	-1.0229	83.4412	-4.19	Yes	0.918017
ELL2	mmu-miR-30a	-1.2492	92.5224	-8.44	Yes	0.901955
CROT	mmu-miR-20b	-1.2055	83.8999	-5.06	Yes	0.92567
CROT	mmu-miR-708	-1.1185	89.3797	-5.74	Yes	0.932971
ITGA5	mmu-miR-27b	-0.4456	61.3696	-5.77	Yes	0.972769
CROT	mmu-miR-106a	-1.2055	83.8999	-4.39	Yes	0.917388
MAP2K7	mmu-miR-27b	-0.4544	50	-12.53	Yes	0.931604
GRAMD1A	mmu-miR-93	-1.1343	75.6259	-8.98	Yes	0.912857
UBP1	mmu-miR-181d	-1.0681	86.4252	-4.82	Yes	0.923058
IRF9	mmu-miR-17	-1.29	88.7662	-11.54	Yes	0.881578
SEMA4F	mmu-miR-125b	-0.5142	83.7664	-4.42	Yes	0.955211
LTBP1	mmu-miR-148b	-0.4108	82.3808	-1.61	Yes	0.928886
METAP1	mmu-miR-181c	-1.1818	79.9293	-1.16	Yes	0.893649
CCNE1	mmu-miR-322	-1.2145	93.573	-14.29	Yes	0.876942
CD274	mmu-miR-106b	-0.5738	55.8178	-8.27	Yes	0.953015
PLEKHM1	mmu-miR-32	-0.8978	55.0204	-6.37	Yes	0.945327
GRIA3	mmu-miR-181b	-0.1646	70.5533	-7.79	Yes	0.941966
XPO1	mmu-miR-30a	-1.0223	83.7743	-6.4	Yes	0.931887
SEMA4F	mmu-let-7i	-0.6569	71.2915	-7.79	Yes	0.953129
ASF1B	mmu-miR-15a	-0.8588	58.8258	-10.06	Yes	0.928106
LBR	mmu-let-7b	-1.1213	74.9233	-6.61	Yes	0.937599
IHH	mmu-miR-15a	-0.711	77.4731	0.071	Yes	0.919231
MMD	mmu-miR-30a	-0.9404	92.5536	-8.78	Yes	0.905227
TAL1	mmu-miR-7b	-0.3171	76.0545	-8.44	Yes	0.935651
AP4E1	mmu-miR-181a	-0.874	68.5855	-11.98	Yes	0.929118
ERGIC1	mmu-let-7e	-0.1263	63.1358	-10.09	Yes	0.939279
ANGPTL4	mmu-miR-29b	-0.4976	53.2961	-4.44	Yes	0.958715
MMD	mmu-miR-30d	-0.9436	92.5536	-9.93	Yes	0.896053
EZH1	mmu-miR-106b	-1.0716	99.7208	-7.41	Yes	0.915673
MYO18A	mmu-miR-125b	-0.2761	84.6802	-1.3	Yes	0.910416
ULK2	mmu-let-7d	-1.208	91.4129	-8.03	Yes	0.906968
CHORDC1	mmu-miR-322	-0.7938	67.085	-6.37	Yes	0.962934
HSP90B1	mmu-miR-181d	-1.2939	88.0426	-2.02	Yes	0.890885
LUZP1	mmu-miR-106b	-0.2448	94.251	-7.83	Yes	0.924145
RBPMS2	mmu-miR-32	-0.9637	91.7178	-3.16	Yes	0.905883
LUZP1	mmu-miR-93	-0.2448	94.251	-6.25	Yes	0.94081
SYNGR3	mmu-miR-30d	-1.2212	73.2615	-2.44	Yes	0.915448
NPEPPS	mmu-miR-181a	-1.1929	63.121	-3.58	Yes	0.943898
TNPO1	mmu-miR-181c	-0.2493	71.9444	-6.07	Yes	0.956823
MAP3K11	mmu-miR-20b	-0.3612	63.8579	-6.65	Yes	0.969002
VPS54	mmu-miR-92b	-1.1602	72.799	-1.47	Yes	0.911863
MAN1A2	mmu-miR-30e	-1.1067	93.0973	-7.25	Yes	0.917346
MMD	mmu-miR-30c	-0.9467	92.5536	-8.68	Yes	0.90587
TMPRSS2	mmu-let-7i	-0.6956	96.4019	-15.02	Yes	0.908155
UBE2Z	mmu-miR-92b	-0.7377	95.5837	-7.13	Yes	0.93519
PLEKHA3	mmu-miR-181d	-0.9929	57.2544	-8.72	Yes	0.92585
PCX	mmu-miR-143	-0.9399	96.1436	-9.74	Yes	0.897207
INSR	mmu-miR-15b	-0.1417	96.5637	-9.05	Yes	0.905266
FBXO11	mmu-miR-181b	-0.6805	50	-12.15	Yes	0.919205
GABRA1	mmu-miR-221	-1.1879	99.3417	-4.21	Yes	0.91225
STAT3	mmu-miR-20b	-0.4691	81.5155	-13.09	Yes	0.931279
HBP1	mmu-miR-29a	-1.1492	96.6272	-12.7	Yes	0.878975
BCL2L11	mmu-miR-148b	-1.0508	88.2799	-6.34	Yes	0.930395
PLEKHA3	mmu-miR-20b	-1.2214	98.617	-10.45	Yes	0.885356
M6PR	mmu-miR-106b	-0.7951	50	-8.22	Yes	0.926119
WDR37	mmu-miR-181d	-0.3525	97.9486	-6.05	Yes	0.950096
CARS	mmu-miR-30d	-0.7789	67.7796	2.67	Yes	0.935832
GRAMD3	mmu-miR-16	-0.1258	54.0746	-6.71	Yes	0.940172
CRKL	mmu-miR-34c	-0.3265	91.0155	-6.51	Yes	0.944117
NCAN	mmu-miR-125b	-0.1807	74.7107	-4.69	Yes	0.940153
USP32	mmu-miR-106b	-0.9571	90.1152	-13.33	Yes	0.885204
REEP3	mmu-miR-291a	-0.6086	98.1252	-7.09	Yes	0.947024
CADM3	mmu-let-7b	-0.3628	53.9298	-12.54	Yes	0.926107
EZH1	mmu-miR-106a	-1.0968	99.7208	-10.94	Yes	0.884725
KLF6	mmu-miR-181d	-0.6019	97.4177	-9.54	Yes	0.930724
RNMT	mmu-miR-181d	-0.8006	98.115	-6.45	Yes	0.937781
RNF5	mmu-miR-98	-1.0962	78.5502	-10.75	Yes	0.896656
UGP2	mmu-miR-92a	-1.3065	94.7886	-10.66	Yes	0.883931
ZBTB4	mmu-miR-93	-0.3225	92.8226	-3.81	Yes	0.929828
ERRFI1	mmu-miR-200b	-0.7862	98.7318	1.74	Yes	0.897796
ZFP36L1	mmu-miR-18b	-0.404	82.0725	-11.39	Yes	0.924558
GABRA2	mmu-miR-221	-1.2499	75.2665	-7.67	Yes	0.924818
FASL	mmu-miR-92b	-0.6228	54.086	-5.2	Yes	0.957828
CIC	mmu-miR-25	-1.3121	92.261	-8	Yes	0.906675
PLEKHA3	mmu-miR-17	-1.2214	98.617	-7.83	Yes	0.908738
UBE2B	mmu-miR-181d	-1.1082	97.4123	-9.82	Yes	0.890852
HK2	mmu-miR-322	-0.5101	54.9013	-1.56	Yes	0.948603
FASL	mmu-miR-25	-0.6228	54.086	-5.31	Yes	0.95862
PHF3	mmu-miR-148b	-1.2307	97.4557	-7.98	Yes	0.906924
ULK2	mmu-let-7b	-1.2065	91.4129	-11.43	Yes	0.881822
CNTNAP1	mmu-miR-449a	-0.513	68.8066	-10.01	Yes	0.959557
SRI	mmu-miR-125a	-0.3627	50.8089	-16.03	Yes	0.919622
MCM5	mmu-miR-34c	-0.5377	74.8048	-10.16	Yes	0.947018
GIGYF1	mmu-miR-141	-0.7164	52.562	-3.3	Yes	0.933904
PGAM1	mmu-miR-92b	-1.2204	53.2908	-11.75	Yes	0.896587
TIAM1	mmu-miR-20a	-0.8932	75.1642	-8.52	Yes	0.924477
HOXA10	mmu-miR-322	-1.1594	82.2878	-13.28	Yes	0.883971
HBP1	mmu-miR-19b	-0.1742	99.0894	-6.4	Yes	0.935089
PAFAH1B2	mmu-miR-20b	-0.311	66.4281	-11.16	Yes	0.946583
ELL2	mmu-miR-30d	-1.2492	92.5224	-9.67	Yes	0.89065
ITSN2	mmu-miR-181d	-1.3531	87.1096	-8.29	Yes	0.904508
TMPRSS2	mmu-let-7c	-0.6882	96.4019	-17.53	Yes	0.908962
CROT	mmu-miR-20a	-1.2055	83.8999	-4.17	Yes	0.914739
FOXJ2	mmu-miR-17	-0.9771	62.0957	-6.58	Yes	0.955485
HNRNPA2B1	mmu-miR-146b	-0.948	90.04	-6.48	Yes	0.930979
KLF6	mmu-miR-181c	-0.6056	97.4177	-6.91	Yes	0.948806
2017-09-07	mmu-miR-30c	-1.1289	64.1697	0.16	Yes	0.93361
ARID1A	mmu-miR-30d	-1.0535	85.0401	-2.6	Yes	0.899994
ERGIC1	mmu-let-7i	-0.125	63.1358	-11.57	Yes	0.935498
SEMA4F	mmu-let-7c	-0.6606	71.2915	-4.89	Yes	0.958798
ZFP36L1	mmu-miR-181d	-1.2187	66.319	-5.08	Yes	0.955076
MCM5	mmu-miR-34a	-0.569	74.8048	-10.26	Yes	0.94341
NPC2	mmu-miR-24	-0.1654	60.1057	-14.89	Yes	0.924587
KLF4	mmu-miR-7a	-1.2339	97.7876	-11.47	Yes	0.880837
RHOC	mmu-miR-20b	-1.1916	90.0253	-6.4	Yes	0.927642
CADM3	mmu-let-7i	-0.3628	53.9298	-8.29	Yes	0.941358
PSME3	mmu-miR-7b	-0.6499	86.9151	-14.66	Yes	0.915885
OSBPL8	mmu-miR-25	-0.556	85.1319	-4.06	Yes	0.948776
EPHA2	mmu-miR-302a	-0.7285	61.6185	-2.11	Yes	0.945915
LBR	mmu-miR-98	-1.1213	74.9233	-7.11	Yes	0.932292
TGFBR1	mmu-miR-98	-0.2749	84.7039	-9.88	Yes	0.913148
CAPNS1	mmu-miR-322	-0.5845	77.2669	-7.02	Yes	0.955792
TNPO1	mmu-miR-181d	-0.2646	71.9444	-8.48	Yes	0.939234
ARID1A	mmu-miR-30b	-1.0535	85.0401	-1.31	Yes	0.891227
ATP2B1	mmu-miR-181c	-0.4829	86.0762	-2.75	Yes	0.941025
CAPNS1	mmu-miR-16	-0.5736	77.2669	-9.07	Yes	0.94417
GRAMD3	mmu-miR-15b	-0.1373	54.0746	-7.67	Yes	0.931198
ITGA5	mmu-miR-148b	-0.3642	90.2767	-3.79	Yes	0.934068
HIPK1	mmu-miR-222	-1.3041	99.1988	-7.8	Yes	0.908694
GOLGA1	mmu-miR-106b	-0.8091	80.9798	-9.48	Yes	0.913844
USP32	mmu-let-7d	-0.5638	78.0337	-6.99	Yes	0.957025
LBR	mmu-miR-148a	-0.4626	80.117	-11.39	Yes	0.933724
MAP3K11	mmu-miR-17	-0.3641	63.8579	-6.55	Yes	0.969661
GRAMD3	mmu-miR-92b	-1.1224	97.4181	-16.79	Yes	0.877496
ABCA1	mmu-miR-93	-0.6842	81.0943	-9.19	Yes	0.927558
CALU	mmu-miR-30e	-1.1436	78.5061	-0.65	Yes	0.894474
IL7R	mmu-miR-15a	-0.6407	73.6075	-9.23	Yes	0.942113
CAPNS1	mmu-miR-15a	-0.5736	77.2669	-8.54	Yes	0.946967
ARID3A	mmu-miR-98	-0.2957	61.3285	-8.96	Yes	0.947575
NFAT5	mmu-miR-30c	-0.1618	85.5353	-7.21	Yes	0.926994
NCOA7	mmu-miR-211	-1.2683	96.1162	-8.99	Yes	0.895997
MED28	mmu-miR-106b	-0.132	61.9038	-6.99	Yes	0.953756
UBE2Z	mmu-miR-25	-0.7377	95.5837	-7.9	Yes	0.927672
ECT2	mmu-miR-291a	-0.9758	62.1875	-7.27	Yes	0.950501
UGP2	mmu-miR-25	-1.3065	94.7886	-11.27	Yes	0.881284
NFAT5	mmu-miR-92b	-0.7659	56.4581	-10.24	Yes	0.927348
TUBB5	mmu-miR-7a	-0.2424	69.8038	-6.74	Yes	0.955193
PAFAH1B2	mmu-miR-181c	-0.6327	55.0769	-2	Yes	0.938885
ACOX1	mmu-miR-93	-0.3587	55.1914	-0.69	Yes	0.930576
IL7R	mmu-miR-15b	-0.6444	91.6779	-14.36	Yes	0.915619
CD164	mmu-miR-30d	-0.2806	54.3023	-6.49	Yes	0.950039
CROT	mmu-miR-17	-1.2055	83.8999	-5.36	Yes	0.92939
TMPRSS2	mmu-let-7e	-0.6882	96.4019	-12.68	Yes	0.910421
AP4E1	mmu-miR-29b	-0.6361	85.7906	-9.78	Yes	0.926969
NFAT5	mmu-miR-30a	-0.1759	85.5353	-11.62	Yes	0.896624
DDX3X	mmu-miR-25	-1.2775	89.0573	-10.58	Yes	0.885487
SCRN3	mmu-miR-106b	-0.7938	61.3737	-4.01	Yes	0.951258
LNP	mmu-miR-30a	-0.2564	83.7418	-9.58	Yes	0.913694
WDR82	mmu-miR-200b	-0.6291	76.8854	-4.7	Yes	0.952148
FBXO11	mmu-miR-181d	-0.6843	50	-9.75	Yes	0.925995
RFX5	mmu-miR-15b	-0.9083	57.0207	-6.96	Yes	0.943002
SAR1A	mmu-miR-34c	-0.2513	88.4249	-9.4	Yes	0.912229
FMR1	mmu-miR-19b	-0.9346	92.5526	-7.05	Yes	0.924328
EFR3A	mmu-miR-25	-0.9234	96.6373	-9.45	Yes	0.900167
EFR3A	mmu-miR-92b	-0.9266	96.6373	-7.85	Yes	0.91514
CEP97	mmu-miR-106b	-1.062	97.1958	-7.11	Yes	0.919645
PLS3	mmu-miR-200c	-1.2808	80.6508	-5.4	Yes	0.931862
2017-09-07	mmu-miR-19b	-1.0703	91.3115	-8.65	Yes	0.902196
STK4	mmu-miR-10b	-0.3518	71.6823	-10.84	Yes	0.936557
USP32	mmu-miR-20b	-0.9571	79.1419	-10.04	Yes	0.903516
ALDH3A2	mmu-miR-148b	-0.3805	60.7787	-6.44	Yes	0.966104
YPEL2	mmu-miR-29a	-0.4018	95.4881	-6.47	Yes	0.950348
EIF4G2	mmu-miR-26b	-0.2572	85.0529	-6.35	Yes	0.942056
LNP	mmu-miR-30c	-0.2542	83.7418	-8.2	Yes	0.924048
HBP1	mmu-miR-20b	-0.6392	77.1729	-9.44	Yes	0.935469
DNAJB9	mmu-miR-92b	-1.3404	99.6631	-2.37	Yes	0.891952
SPAG9	mmu-miR-10b	-0.4823	86.9734	-10.59	Yes	0.934273
HSP90B1	mmu-miR-148b	-0.9197	74.1159	-0.37	Yes	0.910672
PNPLA6	mmu-miR-148b	-0.7486	74.1977	2.47	Yes	0.919845
RHOC	mmu-miR-17	-1.1916	90.0253	-6.4	Yes	0.927642
PLS3	mmu-miR-429	-1.2808	80.6508	-4.6	Yes	0.922219
RNF5	mmu-let-7f	-1.0986	78.5502	-10.05	Yes	0.900123
KLF6	mmu-miR-18b	-0.2579	52.1283	-4.2	Yes	0.935975
STAT5B	mmu-miR-141	-0.8522	81.2739	-3.89	Yes	0.923675
D10WSU102E	mmu-miR-339	-1.1628	68.3931	-14.19	Yes	0.920363
PLOD1	mmu-miR-34c	-0.1794	72.7805	-14.46	Yes	0.914991
2017-09-07	mmu-miR-30d	-1.1289	64.1697	-2.73	Yes	0.942511
IL6ST	mmu-miR-148b	-0.5484	50	-9.89	Yes	0.941001
VPS54	mmu-miR-25	-1.1602	72.799	-0.47	Yes	0.908222
FKBP10	mmu-miR-29b	-0.4384	77.2949	-9.48	Yes	0.93998
KLF6	mmu-miR-25	-0.2026	58.9778	-5.12	Yes	0.952546
LNP	mmu-miR-30e	-0.2587	83.7418	-8.73	Yes	0.919927
HK2	mmu-miR-16	-0.5067	54.9013	-2.88	Yes	0.953004
HERPUD2	mmu-miR-92b	-1.2596	90.7611	-10.24	Yes	0.887034
GPD1	mmu-miR-125a	-0.1261	91.649	-5.7	Yes	0.937041
IRF9	mmu-miR-93	-1.2908	88.7662	-11	Yes	0.883556
DDIT4	mmu-miR-181d	-0.8225	67.6703	-9.51	Yes	0.941561
HLF	mmu-let-7i	-0.2905	58.5366	-7.41	Yes	0.950332
RAB11A	mmu-miR-30d	-1.1051	57.3942	-7.92	Yes	0.930592
ATAD5	mmu-miR-30b	-0.7765	62.7962	-3.59	Yes	0.953
SYNGR3	mmu-miR-30e	-1.2169	73.2615	-5.24	Yes	0.940819
ARHGEF18	mmu-miR-20b	-0.8219	53.1494	-10.93	Yes	0.91286
SIAE	mmu-miR-26b	-0.7207	62.9928	-2.58	Yes	0.951826
ARID1A	mmu-miR-221	-1.2808	88.4707	-8.07	Yes	0.906728
WDR37	mmu-miR-181c	-0.3497	97.9486	-6.95	Yes	0.941488
PLEKHA3	mmu-miR-181b	-0.9899	57.2544	-12.37	Yes	0.911115
TNRC6C	mmu-miR-148b	-0.6721	89.5686	-9.28	Yes	0.924332
IGF1R	mmu-let-7i	-0.1332	88.7027	-9.53	Yes	0.902049
DCBLD1	mmu-miR-25	-1.1809	79.2548	-3.17	Yes	0.908926
OSBPL8	mmu-miR-499	-0.1005	53.578	-0.87	Yes	0.90683
MYB	mmu-miR-181c	-0.351	57.0139	-3.53	Yes	0.945945
VRK3	mmu-miR-708	-1.2055	70.3852	-7.5	Yes	0.938153
SLC1A2	mmu-miR-30d	-1.1894	91.317	-3.36	Yes	0.902866
MDH1	mmu-miR-25	-1.0652	55.4555	-2.36	Yes	0.914483
MYO1B	mmu-miR-25	-0.8161	97.4958	-7.01	Yes	0.930681
ELOVL2	mmu-let-7b	-0.2061	70.5745	-15.47	Yes	0.923409
SCRN3	mmu-miR-93	-0.8047	61.3737	-3.71	Yes	0.948786
MAP3K11	mmu-miR-20a	-0.3612	63.8579	-5.25	Yes	0.969671
KPNA6	mmu-miR-19b	-0.3991	99.4886	-12.92	Yes	0.917478
METAP1	mmu-miR-362	-0.2124	88.4141	-13.25	Yes	0.895833
TRIB2	mmu-miR-99a	-0.8053	81.8991	-1.99	Yes	0.911379
DDX5	mmu-miR-93	-0.8821	80.3418	-5.86	Yes	0.943789
TMPRSS2	mmu-let-7a	-0.6882	96.4019	-15.38	Yes	0.909078
KPNA6	mmu-miR-18b	-0.8336	94.1855	-9.35	Yes	0.907127
E2F2	mmu-miR-302a	-0.1419	81.0833	-10.1	Yes	0.904065
PKNOX1	mmu-miR-20b	-0.6817	74.31	-5.66	Yes	0.958636
TRIB2	mmu-miR-29a	-0.2954	79.088	-9.75	Yes	0.92105
GRAMD1A	mmu-miR-106b	-1.1385	75.6259	-2.26	Yes	0.908908
HMGCR	mmu-miR-148b	-0.9439	90.6725	-10.62	Yes	0.89252
DGKQ	mmu-miR-181c	-0.2486	63.1587	-9.03	Yes	0.949211
ARHGEF18	mmu-miR-17	-0.8183	53.1494	-10.33	Yes	0.91541
EPHA2	mmu-miR-26b	-0.6238	71.6702	-6.41	Yes	0.963667
ELL2	mmu-miR-27b	-1.0596	95.0302	-8.28	Yes	0.905918
POLDIP2	mmu-miR-27b	-0.9677	79.8387	-13.71	Yes	0.892448
LUZP1	mmu-miR-17	-0.2448	94.251	-6.14	Yes	0.941964
ANKRD52	mmu-miR-106b	-0.2966	94.2406	-9.41	Yes	0.915806
MAP3K11	mmu-miR-93	-0.3612	63.8579	-9.45	Yes	0.956211
ELL2	mmu-miR-30b	-1.248	92.5224	-7.8	Yes	0.909284
ERGIC1	mmu-miR-362	-0.3318	55.9671	-7.17	Yes	0.950232
UBL3	mmu-miR-181b	-1.3518	70.7798	-8.65	Yes	0.927084
MAP3K11	mmu-miR-125b	-0.9207	64.9868	-8.84	Yes	0.948491
WDR82	mmu-miR-181c	-0.4679	88.3936	-8.65	Yes	0.940864
CCNE1	mmu-miR-15b	-1.2145	93.573	-12.66	Yes	0.878469
IMPDH1	mmu-miR-19b	-0.5096	90.4541	-10.57	Yes	0.937101
METAP1	mmu-miR-181d	-1.1801	79.9293	-4.6	Yes	0.923533
GCNT2	mmu-miR-125b	-0.1316	50.3241	-5.33	Yes	0.938414
PDCD1LG2	mmu-miR-93	-0.6732	97.1999	-9.92	Yes	0.919981
AKAP1	mmu-miR-211	-1.0294	68.5152	-9.25	Yes	0.932892
DCBLD1	mmu-miR-92b	-1.1791	79.2548	-4.97	Yes	0.928669
CNN2	mmu-miR-133a	-1.1538	95.9069	-5.11	Yes	0.924086
PAFAH1B2	mmu-miR-30a	-0.2097	91.7319	-9.12	Yes	0.909961
ARPP19	mmu-miR-26b	-0.3892	65.8875	-8.32	Yes	0.962026
GRAMD3	mmu-miR-322	-0.14	54.0746	-1.13	Yes	0.911065
SYN2	mmu-miR-181b	-0.8169	76.6935	-9.4	Yes	0.919889
PAFAH1B2	mmu-miR-322	-0.5408	71.3685	-4.55	Yes	0.964807
PDIA3	mmu-miR-148b	-1.0492	84.962	-3.58	Yes	0.909595
CROT	mmu-miR-106b	-1.2055	83.8999	-4.82	Yes	0.922684
HERPUD2	mmu-miR-25	-1.2574	90.7611	-4.56	Yes	0.916779
FMR1	mmu-miR-92a	-1.3053	93.9799	-8.47	Yes	0.901232
GRIA3	mmu-miR-27a	-0.9498	63.0963	-3.21	Yes	0.94488
ATAD5	mmu-miR-10b	-1.0707	57.4729	-4.71	Yes	0.939228
ELK3	mmu-miR-93	-0.9565	99.4873	-10.74	Yes	0.890561
TRIM25	mmu-miR-15a	-0.2075	56.4171	-3.42	Yes	0.933748
CANX	mmu-miR-148b	-1.1592	89.0105	-12.51	Yes	0.880333
ETV3	mmu-miR-222	-0.6672	75.978	-6.78	Yes	0.952455
CARS	mmu-miR-30c	-0.7789	67.7796	-1.69	Yes	0.941581
MMD	mmu-miR-16	-0.1956	57.0915	-14.57	Yes	0.916925
GOLGA2	mmu-miR-20a	-0.1679	74.278	-4.67	Yes	0.940132
NLK	mmu-miR-92b	-1.1057	88.1415	-12.16	Yes	0.882276
MYCN	mmu-miR-34b	-1.0193	96.9818	-9.87	Yes	0.892864
SRI	mmu-miR-181a	-0.6969	51.1749	-5.67	Yes	0.953476
USP32	mmu-let-7g	-0.5674	78.0337	-6.29	Yes	0.961557
SLC41A1	mmu-miR-93	-0.3102	92.5495	-9.88	Yes	0.914656
NFIB	mmu-miR-30d	-0.9799	65.1629	-9.5	Yes	0.943408
PPM1D	mmu-miR-29a	-1.1434	88.505	-7.37	Yes	0.91612
UBE2W	mmu-miR-363	-1.1765	76.2309	-10	Yes	0.904033
IL13	mmu-miR-98	-0.9025	82.6493	-14.93	Yes	0.891983
SLC38A3	mmu-miR-214	-0.635	93.419	-10.59	Yes	0.922197
GATA3	mmu-miR-34c	-1.1335	73.0454	-14.78	Yes	0.903782
MMD	mmu-miR-92a	-1.1185	59.6204	-9.75	Yes	0.924081
PAFAH1B2	mmu-miR-181d	-0.629	55.0769	-2.28	Yes	0.940447
LUZP1	mmu-miR-20b	-0.2448	94.251	-6.13	Yes	0.942068
DGKQ	mmu-miR-181a	-0.2362	63.1587	-11.45	Yes	0.941225
LBR	mmu-let-7c	-1.1213	74.9233	-6.61	Yes	0.937599
METAP1	mmu-miR-34a	-0.5918	85.6659	-15.3	Yes	0.924282
STRN3	mmu-miR-34c	-1.149	80.9395	-9.45	Yes	0.899718
APAF1	mmu-miR-10b	-0.3031	68.5243	-8.05	Yes	0.952296
OSBPL8	mmu-miR-92b	-0.5596	85.1319	-4.56	Yes	0.952013
GRM3	mmu-miR-30d	-1.004	94.8053	-5.1	Yes	0.926523
DDX3X	mmu-miR-29b	-1.2905	65.2945	-8.36	Yes	0.945924
SUV39H1	mmu-miR-351	-0.663	77.6343	-10.2	Yes	0.928883
ULK2	mmu-let-7e	-1.2049	91.4129	-10.03	Yes	0.888637
BRAF	mmu-miR-136	-0.2553	92.8145	-10.14	Yes	0.9074
DENND2C	mmu-miR-136	-0.1152	50	-5.08	Yes	0.934756
HSP90B1	mmu-miR-181c	-1.2931	88.0426	-4.95	Yes	0.9222
PPP1R12C	mmu-mir-367	-0.648	78.8391	-0.24	N	0.813727
OGFOD1	mmu-mir-16	-0.2879	63.2792	-6.94	N	0.709267
STARD13	mmu-mir-135b	-0.9846	51.6703	-6.86	N	0.801232
SV2B	mmu-mir-200a	-0.4768	53.4298	-3.6	N	0.750817
TMEM110	mmu-mir-721	-0.1482	75.8208	-3.54	N	0.806001
OTX1	mmu-mir-322	-0.2005	52.5292	-6.03	N	0.768666
HOXA1	mmu-mir-10b	-0.7306	57.6762	-5.95	N	0.721807
LIG1	mmu-mir-329	-0.2361	55.1339	-8.28	N	0.789974
LIMS1	mmu-mir-107	-0.4176	60.295	-8.48	N	0.730752
CHRNB2	mmu-mir-148b	-0.2281	67.8265	-5.83	N	0.710946
ISOC1	mmu-mir-322	-0.1989	62.5041	-7.74	N	0.74823
STK38L	mmu-mir-34a	-0.2782	60.6561	-9.72	N	0.776451
RABGAP1L	mmu-mir-204	-0.3561	58.9378	-5.73	N	0.702438
SMO	mmu-mir-96	-0.3986	69.8752	1.09	N	0.77987
KLF8	mmu-mir-30d	-0.9156	59.8075	-9.07	N	0.794717
AKR1C12	mmu-mir-338	-0.2881	54.492	-7.07	N	0.763339
HSPA4	mmu-mir-1192	-0.8496	68.5045	0.77	N	0.806946
CLP1	mmu-let-7g	-0.5293	72.8853	-9.76	N	0.754882
IRAK4	mmu-mir-294	-0.3432	53.7098	-9.15	N	0.790602
DDT	mmu-mir-485	-0.3924	57.9525	-8.71	N	0.754331
ZFP619	mmu-mir-181d	-0.5646	60.3738	-8.03	N	0.709315
CHSY1	mmu-mir-23b	-0.8842	77.1763	-5.52	N	0.779757
UNK	mmu-mir-708	-0.1019	70.3829	-7.52	N	0.775117
CEP68	mmu-mir-200c	-0.6785	67.0192	-2.34	N	0.747457
TTC33	mmu-mir-329	-0.4352	50.7491	-5.16	N	0.739997
KIF5B	mmu-mir-92b	-0.8255	50.6666	-6.63	N	0.783838
PCDHB11	mmu-mir-143	-0.3892	63.1363	-5.96	N	0.661212
RPS6KL1	mmu-mir-761	-0.6012	58.3268	-4.29	N	0.719369
GCC2	mmu-mir-29c	-0.1872	55.757	-3.89	N	0.787907
EDA	mmu-mir-93	-0.1748	66.3611	-2.46	N	0.774438
AHCTF1	mmu-mir-20a	-0.3126	59.7381	-7.6	N	0.740031
CLCN6	mmu-mir-326	-0.7398	69.7844	-4.33	N	0.740593
CASC4	mmu-mir-106a	-0.9094	54.5179	-7.04	N	0.787097
ZFP617	mmu-let-7g	-0.8912	71.3721	-7.03	N	0.767102
ZFP607	mmu-mir-16	-0.2685	50.0283	-8.92	N	0.811308
STRN4	mmu-mir-29c	-0.1161	52.0181	-7.16	N	0.799047
CBLB	mmu-mir-152	-0.8171	74.7983	-7.06	N	0.77424
DPYSL2	mmu-mir-29c	-0.5703	77.5246	-2.67	N	0.774473
PRKAA1	mmu-mir-152	-0.8211	78.7978	-5.43	N	0.778159
GALNT14	mmu-mir-133b	-0.5401	56.2457	-2.26	N	0.755959
TNFSF10	mmu-mir-181d	-0.6398	63.2107	-9.69	N	0.739117
MED13L	mmu-mir-26b	-0.3205	79.4228	-5.62	N	0.757825
ARFGEF1	mmu-mir-148b	-0.9583	65.8369	-7.53	N	0.753816
NEK3	mmu-let-7g	-0.8105	66.2985	-8.76	N	0.758585
GNPTAB	mmu-let-7i	-0.961	60.8746	-4.84	N	0.758433
SPAG7	mmu-mir-15b	-0.2289	50	-3.15	N	0.813054
DUSP1	mmu-mir-101b	-0.8987	57.23	-3.79	N	0.789228
CASP2	mmu-mir-200c	-0.6536	51.8661	-2.64	N	0.79066
ELOVL4	mmu-let-7d	-0.6287	62.851	-7.63	N	0.699228
HEATR6	mmu-mir-30a	-0.8919	53.0095	-6.45	N	0.781568
FKBP6	mmu-mir-132	-0.4456	72.831	-3.74	N	0.737344
COLEC10	mmu-mir-139	-0.7173	55.1883	-7.88	N	0.769567
RAD23B	mmu-mir-30c	-0.7808	60.9801	-0.61	N	0.792092
CABLES2	mmu-mir-761	-0.1042	64.0543	-7.42	N	0.746838
GRIA3	mmu-mir-489	-0.8808	74.4475	-3.96	N	0.793861
CEACAM14	mmu-let-7g	-0.8436	52.1953	-0.99	N	0.832572
RUNDC3B	mmu-mir-30c	-0.2157	71.0251	-6.17	N	0.738057
MAN2A1	mmu-mir-15b	-0.6952	55.1367	-7.12	N	0.751334
CXCR4	mmu-mir-212	-0.8858	65.0563	-4.02	N	0.745375
USP30	mmu-mir-34c	-0.2321	64.7063	-1.51	N	0.770072
RGP1	mmu-mir-16	-0.1168	57.5858	-6.38	N	0.76191
DIRC2	mmu-mir-291a	-0.7742	73.4495	-5.68	N	0.742688
TBC1D4	mmu-mir-15b	-0.5641	71.6834	-8.66	N	0.737694
LIPA	mmu-mir-30d	-0.2918	76.0273	-7.59	N	0.776057
STK39	mmu-mir-363	-0.9895	60.0818	-9.93	N	0.809303
CHFR	mmu-let-7c	-0.273	50	-6.04	N	0.765534
RAB34	mmu-mir-761	-0.3804	52.3066	-7.03	N	0.753667
MAPKBP1	mmu-mir-29b	-0.1531	56.4904	-5.71	N	0.757713
DIP2A	mmu-mir-146b	-0.7642	60.0376	-4.77	N	0.735202
FBXO34	mmu-mir-30c	-0.544	56.74	-4.57	N	0.710199
TOR1AIP2	mmu-mir-15b	-0.2786	63.0471	-7.37	N	0.722255
BCAP29	mmu-mir-200c	-0.3617	71.922	-7.42	N	0.738171
MYADM	mmu-mir-34c	-0.2434	59.3817	-7.4	N	0.751875
ZFP568	mmu-mir-212	-0.7074	58.2621	-2.94	N	0.768112
STMN4	mmu-mir-135b	-0.6896	57.3277	0.12	N	0.79814
TBP	mmu-mir-429	-0.2396	61.9475	-8.52	N	0.758747
RASSF6	mmu-mir-876	-0.3078	69.4829	-2.98	N	0.760848
RBM11	mmu-mir-376c	-0.5223	55.3665	-9.05	N	0.750267
SEMA3F	mmu-let-7b	-0.364	60.9791	-8.17	N	0.732584
EHD4	mmu-mir-125b	-0.167	55.1738	-8.84	N	0.806921
ADIPOQ	mmu-mir-137	-0.7333	56.658	-6.6	N	0.741028
MYO1C	mmu-mir-18b	-0.4625	62.7957	-6.24	N	0.649538
HRK	mmu-mir-590	-0.1464	54.1225	-7.39	N	0.791885
PAN3	mmu-mir-301b	-0.1456	60.7689	-9.9	N	0.796906
ZRANB2	mmu-mir-1192	-0.6428	60.407	-1.45	N	0.763224
UBR1	mmu-mir-18b	-0.4694	61.9442	-6.04	N	0.649336
ATP11C	mmu-mir-302b	-0.6268	79.9413	-2.61	N	0.792911
ABI1	mmu-mir-93	-0.3614	56.1179	-8.44	N	0.765824
ACSL1	mmu-mir-449b	-0.4735	71.6707	-6.62	N	0.692635
IFI44	mmu-mir-181a	-0.6892	54.044	-9.41	N	0.792522
KCNJ2	mmu-mir-301b	-0.6656	64.3835	-7.06	N	0.685138
CXADR	mmu-mir-30b	-0.1065	61.6081	-3.7	N	0.771602
PIN1	mmu-mir-200c	-0.2366	62.9142	-6.08	N	0.704382
RIC3	mmu-mir-384	-0.5727	51.5997	-8.9	N	0.773585
COL4A5	mmu-mir-376c	-0.1515	75.4935	-1.06	N	0.830256
VEGFA	mmu-mir-876	-0.2183	66.238	-9.03	N	0.763229
CHRNB3	mmu-mir-361	-0.8752	61.4874	-9.19	N	0.783602
LRFN2	mmu-mir-30e	-0.869	57.8472	-7.42	N	0.773106
TNKS	mmu-mir-29b	-0.1238	54.8033	-2.91	N	0.813112
MPP1	mmu-mir-449a	-0.6104	69.8854	-4.46	N	0.708704
RTP4	mmu-mir-346	-0.5368	68.883	-8.17	N	0.703786
CNTN1	mmu-mir-200a	-0.9587	63.4733	-3.91	N	0.761486
SOX6	mmu-mir-23b	-0.1687	59.5003	-5.01	N	0.751289
ATG12	mmu-mir-30c	-0.8403	60.7383	-6.44	N	0.733909
MESP1	mmu-mir-329	-0.9684	59.6914	-0.74	N	0.817958
THOC1	mmu-mir-155	-0.7453	58.554	-9.58	N	0.783877
EIF4E2	mmu-mir-200b	-0.4242	55.8221	-4.2	N	0.738
WIF1	mmu-mir-429	-0.8094	56.6837	-5.3	N	0.753029
TSR1	mmu-mir-302d	-0.5382	71.0081	-5.93	N	0.66662
MANSC1	mmu-mir-24	-0.6644	68.7924	-9.87	N	0.76037
SLC38A2	mmu-mir-181b	-0.5014	71.453	0.18	N	0.766087
RAB6B	mmu-let-7i	-0.1103	60.8993	-9.36	N	0.793881
TGFBR2	mmu-mir-23b	-0.4948	66.7455	-8.92	N	0.705394
KRT6A	mmu-mir-29b	-0.6839	75.1912	-8.79	N	0.781758
SORBS2	mmu-mir-20a	-0.2025	76.8314	-6.39	N	0.773371
CHD9	mmu-mir-148b	-0.2268	67.0009	-9.75	N	0.775541
IL21R	mmu-mir-30e	-0.9713	62.2225	-4.57	N	0.757003
ABCC10	mmu-let-7a	-0.7861	76.9054	-5.45	N	0.765401
DDX46	mmu-mir-1192	-0.82	70.469	-2.04	N	0.79454
TAF8	mmu-mir-15b	-0.2519	67.1563	-2.11	N	0.771132
LEMD2	mmu-mir-29a	-0.2893	66.2804	-7.9	N	0.729646
MMP9	mmu-mir-7a	-0.3182	62.5645	-8.19	N	0.733598
ARMC2	mmu-mir-495	-0.5858	54.7087	0.45	N	0.792925
KCTD17	mmu-let-7a	-0.3437	67.1207	-5.95	N	0.678604
MACROD2	mmu-mir-326	-0.1564	54.525	-8.19	N	0.801621
ZFP174	mmu-mir-146b	-0.1895	51.861	-3.96	N	0.801416
SIGLECH	mmu-mir-876	-0.9163	52.3116	-2.87	N	0.822583
PLEKHO2	mmu-mir-30a	-0.2815	58.7672	-6.95	N	0.739268
GPR158	mmu-mir-135b	-0.1925	71.7124	-2.03	N	0.803095
PFKP	mmu-mir-291a	-0.6188	56.3536	-8.16	N	0.748803
PLCD3	mmu-mir-449c	-0.2632	78.9453	-7.47	N	0.789179
WBSCR17	mmu-mir-149	-0.1685	73.0735	-0.79	N	0.821541
GPBP1	mmu-mir-181c	-0.1589	70.1471	-7.46	N	0.766038
TOR1AIP2	mmu-mir-92b	-0.1962	58.6163	-3.4	N	0.780863
ENOX2	mmu-mir-30d	-0.9332	63.7857	-0.86	N	0.796536
UBTD2	mmu-mir-18a	-0.6723	79.9787	-9.98	N	0.80978
PRKG1	mmu-mir-322	-0.6464	62.2844	-5.47	N	0.676233
RALBP1	mmu-mir-301a	-0.915	66.6636	-7.86	N	0.759657
SPHK2	mmu-mir-19b	-0.7029	52.3163	-8.5	N	0.788885
GUCY1A2	mmu-mir-410	-0.1366	57.0499	-3.59	N	0.792934
MR1	mmu-mir-190b	-0.8571	62.5604	-9.24	N	0.776603
ACSF2	mmu-mir-495	-0.978	61.7666	-7.21	N	0.760248
ZFP384	mmu-mir-335	-0.3548	63.0113	-9.21	N	0.741404
BTBD1	mmu-mir-211	-0.4926	54.0752	-9.91	N	0.771492
COMMD2	mmu-mir-29c	-0.1348	69.7749	2.38	N	0.820086
NRAS	mmu-mir-29c	-0.2107	65.7588	-4.43	N	0.73065
NADK	mmu-mir-30d	-0.1798	72.4096	-6.32	N	0.754676
TMEM185B	mmu-mir-1192	-0.9884	55.5138	-0.35	N	0.837294
ZC3H7B	mmu-mir-107	-0.1973	59.5084	-9.05	N	0.786334
HEY1	mmu-mir-1192	-0.5056	59.7506	-1.82	N	0.739377
SPTLC2	mmu-mir-302d	-0.649	53.5513	-6.26	N	0.732519
DENND1B	mmu-mir-1192	-0.9628	73.9536	-4.91	N	0.78446
RAB11FIP2	mmu-mir-181c	-0.5065	76.9626	-5.14	N	0.717097
TBC1D10B	mmu-mir-30a	-0.9569	77.6328	-5.87	N	0.783668
ZBTB4	mmu-mir-302a	-0.3185	50.8699	-6.36	N	0.759455
GLCE	mmu-mir-449c	-0.1152	72.1221	-7.31	N	0.778965
GJA1	mmu-mir-301b	-0.8031	65.2509	-8.42	N	0.745861
KCNT1	mmu-mir-330	-0.1073	59.9829	-9.77	N	0.803103
ARHGEF10	mmu-mir-295	-0.5646	59.5335	-7.43	N	0.701463
SLC25A37	mmu-mir-181d	-0.795	78.3867	-8.43	N	0.806056
BNC2	mmu-mir-132	-0.6684	70.9074	-8.32	N	0.74921
CPNE1	mmu-mir-322	-0.1746	53.3926	-8.89	N	0.813232
DNM2	mmu-mir-130b	-0.1713	64.617	-5.91	N	0.702978
ZP3R	mmu-mir-411	-0.6085	65.1278	2.45	N	0.752245
BFAR	mmu-mir-15a	-0.1369	63.0961	-2.77	N	0.775522
DPY19L4	mmu-mir-200a	-0.961	60.2625	-4.62	N	0.76585
RGS16	mmu-mir-98	-0.3159	71.1184	-2.62	N	0.773619
RASL12	mmu-mir-30d	-0.1856	61.121	0.13	N	0.804375
MDC1	mmu-mir-20a	-0.1504	66.2348	-9.89	N	0.784071
PRTG	mmu-mir-10b	-0.1348	54.7154	-2.8	N	0.813744
ESRRA	mmu-mir-135a	-0.2754	69.4842	-2.09	N	0.779351
FLOT2	mmu-mir-107	-0.4732	74.9868	-9.47	N	0.767154
DLX3	mmu-mir-19b	-0.5452	61.3359	-8.1	N	0.699785
CTXN1	mmu-mir-15a	-0.1742	50	-8.98	N	0.823977
POM121	mmu-mir-377	-0.1719	59.2564	-5.99	N	0.737901
GALR1	mmu-mir-291a	-0.6757	71.5467	-6.23	N	0.71214
RNF145	mmu-mir-29b	-0.4245	51.5616	1.73	N	0.810556
G3BP2	mmu-mir-181c	-0.9014	78.1405	-3.7	N	0.81295
WDR37	mmu-mir-30e	-0.7134	56.54	-6.55	N	0.736488
CD274	mmu-mir-15a	-0.2264	54.9704	-6.3	N	0.758284
MPP1	mmu-mir-25	-0.951	68.3188	-5.41	N	0.744552
CLPX	mmu-mir-17	-0.7492	57.0484	-8.37	N	0.774704
UBE4A	mmu-mir-322	-0.1085	78.5694	-7.31	N	0.805131
ZDHHC17	mmu-mir-291a	-0.7226	52.1094	-3.62	N	0.787653
SLC5A1	mmu-mir-26b	-0.1988	56.8568	-4.92	N	0.763042
ALDH1L2	mmu-mir-101b	-0.703	63.7374	-4.37	N	0.706887
ANXA7	mmu-mir-19b	-0.2299	63.4686	-8.91	N	0.758777
HSPA1A	mmu-mir-449b	-0.2023	61.8794	-9.86	N	0.783967
RPL18A	mmu-mir-362	-0.9077	55.9942	-7.47	N	0.787577
RIC3	mmu-mir-30e	-0.5727	51.5997	-6.62	N	0.731427
GLA	mmu-let-7f	-0.189	72.4619	-9.32	N	0.802129
RC3H2	mmu-mir-410	-0.7374	51.9622	-5.3	N	0.761933
MKNK2	mmu-mir-106a	-0.7642	74.8275	-5.1	N	0.758455
RAVER1	mmu-mir-133b	-0.2253	55.1711	0.018	N	0.823891
KANK1	mmu-mir-200c	-0.1207	76.7483	-5.16	N	0.787075
MAPT	mmu-mir-132	-0.3771	72.3852	-3.96	N	0.745327
PCX	mmu-let-7f	-0.3535	53.8629	4.69	N	0.815837
PHTF2	mmu-mir-30a	-0.873	65.205	-7.14	N	0.731879
ITGB1	mmu-mir-29b	-0.5411	71.4159	-6.57	N	0.68523
PDCD1LG2	mmu-mir-301b	-0.8316	55.8647	-8.98	N	0.80175
PITX2	mmu-mir-876	-0.6939	54.3675	-4.65	N	0.754889
SORBS2	mmu-mir-106a	-0.2007	76.8314	-7.11	N	0.785642
BNC1	mmu-mir-204	-0.2823	78.3058	-5.48	N	0.763805
RAB11FIP5	mmu-mir-291a	-0.5346	72.1494	1.02	N	0.773263
HOOK1	mmu-let-7e	-0.9512	69.6721	-2.84	N	0.795692
GALNT7	mmu-mir-125b	-0.6127	57.4022	-9.39	N	0.762258
SGPP1	mmu-mir-1192	-0.996	61.6244	-3.34	N	0.783629
MMP17	mmu-mir-193b	-0.1174	68.9074	-3.58	N	0.777289
MTMR2	mmu-mir-18b	-0.6373	70.3578	-4.85	N	0.70971
SLC10A5	mmu-mir-200a	-0.1828	51.9458	-5.43	N	0.778421
CTSF	mmu-mir-29b	-0.5232	74.2008	-9.13	N	0.751622
CDAN1	mmu-mir-384	-0.5045	56.6165	-1.99	N	0.75542
PARS2	mmu-let-7a	-0.2052	51.6599	-9.11	N	0.817688
TXNDC12	mmu-mir-429	-0.7946	76.3853	-2.49	N	0.810634
PPHLN1	mmu-mir-494	-0.5527	79.6051	-9.77	N	0.786631
UNK	mmu-mir-302b	-0.8342	73.6297	-6.02	N	0.75306
NMNAT3	mmu-mir-211	-0.8294	67.1788	-3.4	N	0.759747
EYA1	mmu-mir-23b	-0.4718	64.4322	-8.73	N	0.696749
ADAMTS5	mmu-mir-294	-0.5753	71.9789	-8.72	N	0.742854
LANCL1	mmu-mir-200a	-0.2493	63.807	-7.99	N	0.736788
PPIH	mmu-mir-196a	-0.3377	62.1892	-4.18	N	0.718988
SLC35C1	mmu-mir-30e	-0.4998	71.9621	2.43	N	0.774358
ARL16	mmu-mir-302d	-0.1524	62.9131	-6.78	N	0.733973
PFKFB4	mmu-mir-148a	-0.5396	50	-3.71	N	0.758835
FCGR4	mmu-mir-133a	-0.2441	56.7042	-3.09	N	0.787793
GALNT1	mmu-mir-98	-0.5204	77.5271	-6.19	N	0.70924
PPP2R1B	mmu-mir-30a	-0.6512	69.3255	-9.83	N	0.760155
OTUD4	mmu-mir-301b	-0.1425	62.2357	-9.4	N	0.784499
RNF7	mmu-mir-329	-0.6492	68.107	-5.07	N	0.692121
EDAR	mmu-mir-16	-0.2375	61.9532	-7.45	N	0.738836
KIF20B	mmu-mir-98	-0.3133	76.8851	-5.02	N	0.760557
ZCCHC14	mmu-mir-135b	-0.6104	75.8751	-3.72	N	0.758248
HIP1	mmu-mir-29c	-0.113	66.8267	1.73	N	0.808947
ARFRP1	mmu-mir-340	-0.895	51.8405	-5.12	N	0.78935
SMC6	mmu-mir-761	-0.607	54.2703	-3.99	N	0.749866
SEMA4C	mmu-mir-125b	-0.3539	76.8125	-9.03	N	0.790637
KCNF1	mmu-mir-15b	-0.2356	55.0322	-4.54	N	0.772975
TICAM1	mmu-mir-27b	-0.281	54.3349	-8.01	N	0.78182
C1D	mmu-mir-410	-0.9504	57.4079	-1.7	N	0.819245
SRI	mmu-mir-181d	-0.6969	51.1749	-3.45	N	0.788901
ZFYVE1	mmu-mir-15b	-0.1249	57.0651	-7.11	N	0.776415
COL5A2	mmu-mir-148b	-0.3396	62.1092	-9.38	N	0.752334
ZFP760	mmu-mir-342	-0.2814	54.806	-5.26	N	0.752858
ZFP263	mmu-mir-9	-0.133	50	-0.083	N	0.847176
MYCBP	mmu-let-7g	-0.5158	51.2867	-8.11	N	0.751112
SLC25A37	mmu-mir-181c	-0.8022	78.3867	-6.16	N	0.77091
SEMA4C	mmu-mir-485	-0.5125	71.9175	-3.66	N	0.719165
DGKG	mmu-mir-206	-0.2899	52.0939	-9.91	N	0.813368
MRGPRD	mmu-mir-30b	-0.1671	66.7168	-0.18	N	0.797396
SEC24A	mmu-mir-25	-0.1338	66.8045	-7.05	N	0.742804
CACNA2D4	mmu-let-7c	-0.2051	52.3624	-3.22	N	0.808562
ST8SIA6	mmu-mir-202	-0.8388	54.1607	-8.72	N	0.806002
PCMT1	mmu-mir-15a	-0.1378	72.4311	-6.2	N	0.758561
RPS6KB1	mmu-mir-106a	-0.1038	51.7942	-8.28	N	0.817307
TPD52	mmu-mir-761	-0.1942	61.6149	-3.98	N	0.75497
D17WSU92E	mmu-mir-215	-0.3113	55.9018	-5.17	N	0.742805
SPEN	mmu-mir-29b	-0.1075	59.9969	-1.07	N	0.811108
TSPAN18	mmu-mir-98	-0.1332	50	-9.7	N	0.835258
SLC25A10	mmu-mir-20a	-0.4305	55.3635	-6.25	N	0.711544
TSR1	mmu-mir-106b	-0.8085	58.9158	-6.68	N	0.744064
TSPYL3	mmu-mir-216b	-0.5887	74.2437	0.75	N	0.791716
RHOX6	mmu-mir-24	-0.4288	52.6929	-3.54	N	0.764514
PAX9	mmu-mir-363	-0.7027	72.059	-7.08	N	0.739016
GPKOW	mmu-mir-211	-0.5275	50.7854	-8.84	N	0.767332
ZFP189	mmu-mir-182	-0.7651	60.2714	-3.65	N	0.755948
BRD4	mmu-mir-211	-0.5993	56.1798	0.34	N	0.788478
RPS6KA5	mmu-mir-302b	-0.8049	50.6986	-4.64	N	0.788921
STX12	mmu-mir-135b	-0.2525	63.0425	-0.45	N	0.783103
PLSCR3	mmu-mir-133b	-0.3791	60.7592	-6.75	N	0.699414
CSMD3	mmu-mir-384	-0.1052	70.6124	-7.75	N	0.779924
MCM3	mmu-mir-106b	-0.3054	79.1496	-6.35	N	0.763301
NTRK2	mmu-mir-410	-0.7833	57.9957	-9.19	N	0.787916
REPS2	mmu-mir-301a	-0.1475	59.4092	-8.11	N	0.778986
MMD2	mmu-mir-200b	-0.7202	60.7955	-5.68	N	0.701425
USP28	mmu-mir-882	-0.896	78.3774	-4.87	N	0.795432
RAB11FIP1	mmu-mir-17	-0.2253	52.9912	-6.49	N	0.770562
TMEM120B	mmu-mir-125b	-0.1288	65.0995	-5.49	N	0.718149
SGCG	mmu-mir-29b	-0.2627	56.7076	-6.64	N	0.748873
AHRR	mmu-mir-20a	-0.2998	77.3713	-7.8	N	0.783373
G3BP2	mmu-mir-301b	-0.5818	50	-6.7	N	0.740994
CHRD	mmu-let-7d	-0.4694	65.8318	-7.1	N	0.662699
SHISA5	mmu-mir-15b	-0.1052	58.9103	-2.4	N	0.803796
ZIM1	mmu-mir-23b	-0.6298	56.4698	-3.45	N	0.753465
HAPLN1	mmu-mir-125a	-0.4437	69.6044	-1.7	N	0.751961
CBFB	mmu-mir-101b	-0.2282	60.3335	-4.44	N	0.747745
SEC24A	mmu-mir-132	-0.9279	58.4817	-3.7	N	0.787706
TTC3	mmu-mir-370	-0.3843	54.7979	-5.59	N	0.724393
DUSP22	mmu-let-7i	-0.4863	56.7541	-7.45	N	0.716198
DDR1	mmu-mir-494	-0.4265	57.1043	-0.38	N	0.78196
TRIP10	mmu-mir-761	-0.6314	62.432	-5.82	N	0.662798
AHCTF1	mmu-mir-17	-0.3152	59.7381	-8.7	N	0.759908
TGFBRAP1	mmu-mir-204	-0.1101	52.1856	-9.26	N	0.827489
SDPR	mmu-mir-101b	-0.9473	70.3266	-3.75	N	0.784914
HHIP	mmu-mir-1192	-0.1352	50.8283	-5.5	N	0.786948
NCOA3	mmu-mir-20b	-0.5028	73.3409	-5.91	N	0.681183
SLC30A4	mmu-mir-30b	-0.1093	74.5843	-3.52	N	0.80549
TMEM168	mmu-mir-125a	-0.9807	70.9006	-8.42	N	0.796616
MYO1F	mmu-let-7i	-0.484	62.8868	-8.32	N	0.694995
KCTD5	mmu-mir-29c	-0.3602	70.5787	-0.27	N	0.785328
ZFP810	mmu-mir-23b	-0.4257	60.2344	-6.92	N	0.69512
TIA1	mmu-mir-101b	-0.6095	59.9029	-7.6	N	0.713577
FBXO11	mmu-mir-302d	-0.9918	54.1392	-6.83	N	0.792536
IFIH1	mmu-mir-367	-0.5607	77.1628	-3.95	N	0.749531
MAP3K8	mmu-mir-301b	-0.8099	59.4252	-7.82	N	0.763065
CRH	mmu-mir-429	-0.8483	68.6118	-3.84	N	0.762603
GOLGA2	mmu-mir-17	-0.1663	74.278	-4.73	N	0.778606
COMMD2	mmu-mir-101a	-0.6653	75.0091	-7.54	N	0.755945
CADM1	mmu-mir-200a	-0.3003	65.9336	-4.72	N	0.706559
CASP3	mmu-let-7g	-0.8484	56.4721	-8.26	N	0.79104
DLGAP1	mmu-mir-876	-0.7065	54.5691	-2.95	N	0.785565
PFPL	mmu-let-7f	-0.2624	55.784	-6.7	N	0.754986
ZFP820	mmu-mir-23b	-0.4621	62.9405	-8.28	N	0.699015
MYO1C	mmu-mir-449c	-0.2511	63.8037	-7.6	N	0.72844
GRHL2	mmu-mir-302b	-0.1674	54.1456	-7.43	N	0.78994
ZC3H6	mmu-mir-181a	-0.9366	60.9181	-5.89	N	0.736386
PPP3R1	mmu-mir-211	-0.6801	63.0401	-6.39	N	0.682064
MBNL1	mmu-mir-148b	-0.1662	56.9504	-5.65	N	0.754434
SLC35D1	mmu-mir-29b	-0.1589	56.3329	2.5	N	0.831605
ZFP219	mmu-mir-487b	-0.9857	62.8187	-7.77	N	0.76561
ITGB6	mmu-mir-876	-0.5809	73.5957	-6.03	N	0.697887
CWF19L1	mmu-mir-204	-0.7021	71.3137	-0.49	N	0.792887
APAF1	mmu-mir-30c	-0.2104	64.768	-2.92	N	0.754501
GTF3C5	mmu-mir-15a	-0.1146	59.9192	-7.29	N	0.765803
ARNT2	mmu-mir-291a	-0.2843	53.1177	-3.69	N	0.787309
NFATC1	mmu-mir-504	-0.1006	61.6688	-7.49	N	0.761482
DNMT3A	mmu-mir-181c	-0.1351	60.5119	-5.44	N	0.741996
NEB	mmu-mir-30e	-0.6704	50	-1.01	N	0.814799
BCL2L11	mmu-mir-101b	-0.3181	50.8834	-4.2	N	0.780753
CCDC25	mmu-mir-221	-0.6562	74.5232	-8.3	N	0.765593
MIER2	mmu-mir-34c	-0.2571	70.6658	-9.03	N	0.779914
RBPMS2	mmu-mir-34a	-0.17	64.5518	-6.14	N	0.708289
RAB9B	mmu-mir-1192	-0.6632	60.9405	-4.41	N	0.714382
RTN3	mmu-mir-15b	-0.3571	79.2657	-9.5	N	0.803587
SCFD2	mmu-mir-329	-0.5623	50	4.75	N	0.809111
PVR	mmu-mir-377	-0.9536	72.8106	-4.19	N	0.790304
ANKRD13B	mmu-mir-15b	-0.1686	50	-6.92	N	0.795513
KCNC2	mmu-mir-146a	-0.1981	50	-9.94	N	0.830981
ETL4	mmu-mir-130a	-0.4171	62.8073	-9.45	N	0.732514
OSBPL8	mmu-mir-1192	-0.4747	55.1742	-7.04	N	0.719262
LONRF3	mmu-mir-34a	-0.1552	79.6683	-6.51	N	0.790941
SLC25A18	mmu-let-7f	-0.5278	74.8506	-7.99	N	0.735322
PDE10A	mmu-mir-92b	-0.3794	77.7683	-4.73	N	0.756054
CEP97	mmu-mir-135b	-0.7116	74.4148	-7.84	N	0.767866
DCLRE1B	mmu-mir-200a	-0.9205	63.1185	-7.12	N	0.745041
GALR1	mmu-mir-30c	-0.7207	70.7628	0.9	N	0.799027
SIRT1	mmu-mir-29c	-0.202	76.3163	4.11	N	0.837851
PIK3CB	mmu-mir-211	-0.5286	66.9155	-2.79	N	0.705597
IRF4	mmu-mir-30d	-0.2701	64.0615	-8.39	N	0.739054
RFX5	mmu-mir-721	-0.4065	70.216	-4.67	N	0.710084
TMEM97	mmu-mir-294	-0.9644	55.0968	-3.91	N	0.802817
IRAK2	mmu-mir-15b	-0.7353	50.6593	-2.61	N	0.808307
HCCS	mmu-mir-429	-0.4833	53.2091	-3.67	N	0.749226
UBFD1	mmu-mir-29c	-0.3194	50	-9.63	N	0.811868
P2RX3	mmu-mir-882	-0.342	51.662	-5.64	N	0.747685
NGF	mmu-let-7g	-0.2824	63.7615	-9.82	N	0.760816
MYADM	mmu-mir-15b	-0.1668	77.0243	-6.88	N	0.787074
TRIB2	mmu-mir-29c	-0.2954	63.0501	-7.53	N	0.721998
BAAT	mmu-mir-653	-0.6497	56.7147	-0.55	N	0.790609
CPD	mmu-mir-204	-0.3397	64.73	-6.4	N	0.674319
THOC2	mmu-mir-181b	-0.5696	54.4583	-8.02	N	0.745781
PHF20L1	mmu-mir-124	-0.1008	68.8731	-9.05	N	0.791718
PARD6G	mmu-mir-7b	-0.2896	63.6818	-5.15	N	0.699154
RERE	mmu-mir-322	-0.694	59.6963	-7.06	N	0.723216
TRIM11	mmu-mir-204	-0.6796	58.3806	-5.53	N	0.711067
CLRN3	mmu-mir-148b	-0.188	50	-6.96	N	0.793702
NUDT7	mmu-mir-15b	-0.8734	71.5455	-5.57	N	0.750759
SHC4	mmu-mir-302a	-0.9382	78.289	-2.6	N	0.830174
MAP3K8	mmu-mir-130a	-0.8099	59.4252	-1.82	N	0.793967
CAMTA1	mmu-mir-96	-0.48	77.3884	-5.79	N	0.711552
MAPK3	mmu-mir-16	-0.2823	75.5936	-7.46	N	0.773654
BAZ2A	mmu-mir-449c	-0.2131	73.0844	-3.27	N	0.79068
AKR1C14	mmu-mir-183	-0.4921	58.7238	-6.42	N	0.677518
CSK	mmu-mir-876	-0.7512	57.43	-1.38	N	0.798536
RB1	mmu-mir-26b	-0.5046	64.8817	-5.56	N	0.622083
FMO2	mmu-mir-449b	-0.3713	64.3321	-9.33	N	0.732236
BNIP2	mmu-mir-20b	-0.1471	71.7376	-4.06	N	0.780286
ZFP174	mmu-mir-330	-0.3632	69.9367	-9.92	N	0.76827
CASC4	mmu-mir-93	-0.9127	54.5179	-8.14	N	0.804718
DARS2	mmu-mir-23b	-0.8597	60.1582	-8.02	N	0.770203
SLC22A23	mmu-let-7d	-0.1869	66.2558	-9.16	N	0.770082
CAB39	mmu-mir-19b	-0.1033	66.8108	-5.87	N	0.724396
GREM2	mmu-mir-32	-0.2525	72.673	-5.13	N	0.749715
SBNO1	mmu-mir-301a	-0.1193	77.7027	-9.52	N	0.830202
CNTNAP1	mmu-mir-761	-0.1373	70.8479	-7.58	N	0.77465
SOD3	mmu-mir-326	-0.1938	72.7108	-2.96	N	0.796081
ADM	mmu-mir-367	-0.3626	59.8048	-3.13	N	0.748806
RBPMS2	mmu-mir-449b	-0.1684	64.5518	-7.55	N	0.738047
XK	mmu-mir-23b	-0.5834	56.0724	-5.13	N	0.711063
MAP4K5	mmu-mir-1192	-0.5255	64.2712	-3.21	N	0.685676
IKBKE	mmu-let-7d	-0.2289	61.4305	-8.39	N	0.76117
CASC4	mmu-mir-291a	-0.8297	57.0435	-7.04	N	0.764811
ERCC8	mmu-mir-181b	-0.5326	60.7367	-7.4	N	0.684497
GIMAP5	mmu-mir-539	-0.8203	68.7962	-4.76	N	0.741494
GIGYF1	mmu-mir-106a	-0.1129	70.7732	-7.33	N	0.772652
ZFP362	mmu-mir-15a	-0.7919	62.575	-9.67	N	0.772325
ADM	mmu-mir-92a	-0.354	59.8048	-3.23	N	0.748863
CDKN1C	mmu-mir-32	-0.8243	55.961	-6.19	N	0.754348
FREM2	mmu-mir-761	-0.1065	63.8733	-4.78	N	0.739008
PTPRZ1	mmu-mir-429	-0.56	73.9419	-3.9	N	0.734629
SEMA4F	mmu-mir-98	-0.6606	71.2915	-4.89	N	0.720608
AXIN2	mmu-mir-16	-0.5267	69.9512	-9.13	N	0.727601
GPR45	mmu-mir-205	-0.7932	70.4957	-2.82	N	0.780769
PRRX1	mmu-mir-132	-0.5668	50.2647	-4.86	N	0.741124
PYGO2	mmu-mir-148b	-0.3364	57.9994	-5.28	N	0.722689
SEMA3C	mmu-mir-20b	-0.7058	58.9441	-6.46	N	0.718142
BCL2L11	mmu-mir-181c	-0.339	54.4184	-9.15	N	0.7885
HNF4A	mmu-mir-135b	-0.1234	65.2323	-3.95	N	0.750773
POGK	mmu-mir-1192	-0.8274	52.7	-7.4	N	0.789954
DCBLD1	mmu-mir-30c	-0.1988	73.2269	-6.53	N	0.759855
VAMP1	mmu-mir-16	-0.2767	58.7798	-8.58	N	0.770406
TYR	mmu-mir-200a	-0.5726	52.3317	-3.68	N	0.757309
DIRAS2	mmu-mir-135b	-0.1018	61.5152	-7.33	N	0.759209
ARL13B	mmu-mir-384	-0.4401	69.0499	-8.28	N	0.720097
TWF1	mmu-mir-93	-0.9342	68.7708	-9.5	N	0.797077
SETD5	mmu-mir-367	-0.4872	79.4666	-7.26	N	0.744247
BBX	mmu-mir-26b	-0.7848	66.4981	2.36	N	0.79164
TBC1D2	mmu-mir-291a	-0.1073	69.6533	-0.93	N	0.812369
DHX35	mmu-mir-322	-0.1893	56.0858	-1.43	N	0.816501
GPM6B	mmu-mir-23b	-0.5847	63.5105	-7.74	N	0.686152
YPEL2	mmu-mir-30e	-0.2613	50	-4.78	N	0.783409
MLPH	mmu-mir-140	-0.8857	71.4512	-8.07	N	0.78481
CALU	mmu-mir-7b	-0.1887	58.9814	-4.46	N	0.761563
GNPTAB	mmu-let-7a	-0.961	60.8746	-3.84	N	0.776416
TPCN1	mmu-mir-876	-0.5744	56.5588	-0.68	N	0.776912
GRIA3	mmu-mir-128	-0.7917	65.7362	-7.63	N	0.730806
CXADR	mmu-mir-224	-0.5747	57.8546	-9.82	N	0.758024
NFX1	mmu-mir-27a	-0.4644	58.7489	-2.57	N	0.742821
PLEKHO2	mmu-mir-34c	-0.682	78.8793	-9.31	N	0.801369
SYNCRIP	mmu-mir-148b	-0.9259	77.8572	-6.66	N	0.793079
PQLC3	mmu-mir-181c	-0.4341	51.2979	-1.93	N	0.791373
LMOD1	mmu-mir-761	-0.3132	73.026	-7.24	N	0.751206
NRIP3	mmu-mir-200a	-0.1828	73.2879	-0.65	N	0.821612
YBX2	mmu-mir-330	-0.1935	69.6593	-9.99	N	0.796009
FRMD6	mmu-mir-721	-0.4096	50.7593	-3.13	N	0.781745
SOX13	mmu-mir-328	-0.3256	50.6468	-3.82	N	0.786469
GSK3B	mmu-mir-135b	-0.6284	65.4583	-5.82	N	0.649295
PNO1	mmu-mir-301a	-0.4355	61.6027	-5.2	N	0.674283
POLR3K	mmu-mir-217	-0.8571	62.584	-4.34	N	0.745437
BIRC6	mmu-mir-130a	-0.5531	54.1118	-8.12	N	0.746062
IMPACT	mmu-mir-30e	-0.2499	65.4996	-6.15	N	0.695393
CLRN3	mmu-let-7g	-0.1669	53.9968	-1.95	N	0.82215
UNC5D	mmu-mir-295	-0.8774	57.181	-2.94	N	0.799669
SLC16A6	mmu-mir-152	-0.1693	64.8783	-1.53	N	0.779148
CRTAC1	mmu-mir-16	-0.633	61.5235	-6.67	N	0.686773
RABGAP1L	mmu-mir-106b	-0.1097	50	-8.24	N	0.820959
PTGER1	mmu-mir-542	-0.1794	67.0694	-8.72	N	0.768599
PCDH7	mmu-mir-381	-0.8543	50	-5.07	N	0.790842
NEDD4L	mmu-mir-101b	-0.3234	60.0365	-5.77	N	0.702162
PDZD2	mmu-mir-367	-0.8243	54.6948	-3.8	N	0.791015
POLR2D	mmu-mir-485	-0.1219	56.9471	-6.02	N	0.758587
MTA1	mmu-mir-30b	-0.4216	60.2987	-0.48	N	0.765672
KCTD7	mmu-mir-30c	-0.2835	70.6691	-4.99	N	0.734578
PRMT6	mmu-mir-322	-0.9319	55.1926	-4.74	N	0.78638
SIRT7	mmu-mir-125b	-0.292	55.9674	-5.93	N	0.7339
ZFP120	mmu-mir-204	-0.1947	50	-5.91	N	0.77628
HEATR6	mmu-mir-410	-0.4819	55.845	-2.01	N	0.763345
AVPR1B	mmu-mir-154	-0.5077	50	-4.64	N	0.738019
IKBKB	mmu-mir-152	-0.2653	51.7457	-0.49	N	0.827438
RNF103	mmu-mir-590	-0.5616	72.2663	-5.35	N	0.692816
SQLE	mmu-mir-133b	-0.4096	71.388	0.94	N	0.785081
LRRC8D	mmu-mir-30c	-0.7719	72.1466	-2.41	N	0.790992
VIPR2	mmu-mir-135b	-0.9412	51.4674	-6.2	N	0.788305
RIPK2	mmu-mir-429	-0.9373	75.4426	-1.42	N	0.83241
RAB22A	mmu-mir-429	-0.8905	73.0387	-3.29	N	0.799055
RAPGEFL1	mmu-mir-16	-0.1169	51.4994	-7	N	0.79812
CCDC117	mmu-mir-204	-0.7346	60.1998	-6.39	N	0.715091
CDC25B	mmu-mir-27b	-0.2835	51.6122	-7.24	N	0.778809
SCAMP2	mmu-mir-93	-0.2997	50	-7.39	N	0.783581
TBL1XR1	mmu-mir-200b	-0.3329	77.0928	-3.93	N	0.777092
ELMOD2	mmu-let-7f	-0.9689	72.4756	-6.12	N	0.765488
LATS1	mmu-mir-181d	-0.9037	65.1275	-8.86	N	0.767709
HMBOX1	mmu-mir-20a	-0.1411	75.0675	-3.87	N	0.799009
CHRD	mmu-mir-98	-0.4694	65.8318	-3.06	N	0.701244
CDC7	mmu-mir-322	-0.2083	54.6255	-8.95	N	0.805428
OSMR	mmu-mir-294	-0.7283	68.4416	-6.89	N	0.718101
THSD1	mmu-mir-152	-0.1184	53.916	-5.68	N	0.774759
PDE4A	mmu-mir-204	-0.9647	79.8445	-8.47	N	0.82766
ALDH3A2	mmu-mir-124	-0.1224	50	-2.38	N	0.833282
TRAK2	mmu-mir-200c	-0.1451	62.7986	-8.94	N	0.775087
CPA4	mmu-let-7i	-0.4547	70.0218	-8.96	N	0.735919
CLEC2H	mmu-mir-29c	-0.3115	67.0122	-2.58	N	0.752701
KLHL18	mmu-mir-295	-0.4062	53.4704	-4.1	N	0.755557
PDZD2	mmu-mir-92b	-0.8208	54.6948	-8.66	N	0.800799
ABCD1	mmu-mir-182	-0.7558	62.1416	-8.1	N	0.742974
CASP8AP2	mmu-mir-376c	-0.5044	53.9545	-2.36	N	0.763599
PLXND1	mmu-let-7e	-0.4398	53.4275	-6.98	N	0.734933
CASP2	mmu-mir-1192	-0.4031	54.7546	-3.48	N	0.761598
VASH2	mmu-mir-1192	-0.3049	51.7153	-7.53	N	0.779654
ZCCHC14	mmu-mir-211	-0.6406	63.8655	-7.26	N	0.686754
FBXO32	mmu-mir-30d	-0.6955	52.2471	2.62	N	0.822865
FOXJ2	mmu-mir-295	-0.4441	53.3331	-3.61	N	0.757551
MLLT6	mmu-mir-302d	-0.3045	78.223	-2.14	N	0.810565
SLC6A9	mmu-mir-302a	-0.4367	65.018	-4.51	N	0.670101
RAB3C	mmu-mir-20b	-0.9732	56.7269	-9.63	N	0.819506
GABRB2	mmu-mir-17	-0.3284	67.4457	-5.11	N	0.700767
WISP1	mmu-mir-30b	-0.575	52.7507	-3.38	N	0.761407
PHF3	mmu-mir-181a	-0.7052	68.6628	-4.83	N	0.715304
GABPA	mmu-mir-429	-0.2767	74.2586	-4.53	N	0.764648
PRRT2	mmu-mir-30d	-0.308	55.3534	3.64	N	0.817209
ABCD3	mmu-mir-135b	-0.3702	60.6687	-6.57	N	0.698239
EGFR	mmu-mir-361	-0.5317	56.9009	-8.59	N	0.735658
ACTR3	mmu-mir-23b	-0.4214	66.8925	-7.92	N	0.702605
RABGAP1	mmu-mir-361	-0.8988	59.4963	-9.13	N	0.795239
HABP4	mmu-mir-130a	-0.7432	51.2918	-6.48	N	0.765629
SPRN	mmu-mir-17	-0.2385	56.5751	-8.19	N	0.781649
SSTR1	mmu-mir-133b	-0.2152	64.2152	-8.13	N	0.743606
RAB40C	mmu-mir-15b	-0.2354	51.6748	-6.14	N	0.768113
KCTD17	mmu-let-7i	-0.3437	67.1207	-6.46	N	0.690066
PCDHB16	mmu-mir-302d	-0.9784	72.7949	-3.1	N	0.80844
RELL1	mmu-mir-302a	-0.7105	70.9228	-1.95	N	0.780043
OLR1	mmu-mir-20a	-0.7144	63.7299	-9.27	N	0.746156
TBC1D22B	mmu-mir-761	-0.1797	74.1028	-7.88	N	0.79008
DERL1	mmu-mir-329	-0.4351	54.3496	-8.2	N	0.755405
LCORL	mmu-let-7b	-0.4419	60.5166	-7.35	N	0.69915
SNTG1	mmu-mir-181b	-0.9923	51.8745	-8.66	N	0.826453
FOXK1	mmu-mir-181d	-0.1209	61.1691	-7.44	N	0.760978
LRP2	mmu-mir-15a	-0.8093	68.345	-9.91	N	0.784574
MTCH2	mmu-mir-20b	-0.1041	50.1447	-3.18	N	0.825581
RAPGEF2	mmu-mir-20b	-0.1353	53.6404	-4.1	N	0.799432
PPM1A	mmu-mir-761	-0.2552	59.905	-0.95	N	0.794461
ATMIN	mmu-mir-125b	-0.4442	59.8181	0.64	N	0.769393
WNT7B	mmu-mir-410	-0.8356	51.0562	-4.94	N	0.787343
PDIK1L	mmu-mir-302b	-0.1827	69.3921	-7.6	N	0.761093
DGKZ	mmu-mir-30a	-0.6213	76.23	-2.74	N	0.777927
RNF145	mmu-mir-181d	-0.2568	54.4933	-8.37	N	0.79085
ATP2B2	mmu-mir-294	-0.3949	77.9493	-8.6	N	0.780969
PARP16	mmu-let-7b	-0.3167	56.3434	-7.98	N	0.765452
ZFP398	mmu-mir-295	-0.276	61.6643	-6.87	N	0.720669
APH1A	mmu-mir-211	-0.2322	53.2403	-6.98	N	0.77685
MCF2L	mmu-mir-101b	-0.1287	68.1207	-3.1	N	0.779681
PISD	mmu-mir-16	-0.391	78.2896	-4.04	N	0.768358
BTBD10	mmu-mir-152	-0.1736	54.8966	-6.36	N	0.767849
ARF2	mmu-mir-16	-0.263	52.2902	-6.81	N	0.772491
SEC22A	mmu-mir-26b	-0.1566	51.9719	-3.05	N	0.817574
APCDD1	mmu-mir-721	-0.4925	51.5633	-7.71	N	0.746812
UBE2R2	mmu-mir-302b	-0.2667	58.6834	-5.46	N	0.730146
TLE4	mmu-mir-20b	-0.4674	79.9485	-9.22	N	0.782944
ERGIC1	mmu-mir-98	-0.1263	63.1358	-9.27	N	0.780306
DUSP1	mmu-mir-133b	-0.2826	78.2805	-4.53	N	0.780043
ESPL1	mmu-let-7f	-0.8592	53.7559	-5.18	N	0.776786
CCNY	mmu-mir-653	-0.6656	63.586	-6.75	N	0.682936
CD69	mmu-mir-19b	-0.7324	60.5069	-2.89	N	0.761473
HERC2	mmu-mir-92a	-0.8264	72.9268	-5.18	N	0.758186
DSC2	mmu-mir-30e	-0.8903	79.2826	-0.45	N	0.844352
INTS3	mmu-mir-16	-0.1023	54.714	-7.56	N	0.796801
SNX10	mmu-mir-141	-0.3353	50	-2.29	N	0.807769
ADAM10	mmu-mir-148b	-0.9637	61.2346	-5.99	N	0.739253
SLC41A1	mmu-mir-363	-0.3489	72.8416	-8.9	N	0.772503
ARMCX2	mmu-mir-322	-0.7286	50.8738	-5.42	N	0.762098
GPX6	mmu-mir-32	-0.5092	50	-5.32	N	0.723826
EYA4	mmu-mir-206	-0.6369	58.3946	-6.21	N	0.699638
GALNT1	mmu-let-7c	-0.5204	77.5271	-6.74	N	0.720785
WSCD2	mmu-mir-34c	-0.5452	65.1059	-9.04	N	0.698959
CNTN4	mmu-mir-363	-0.4899	50	-8.31	N	0.763846
PRPF39	mmu-mir-411	-0.8767	59.914	-6.78	N	0.751058
FGD1	mmu-mir-106a	-0.4684	50.5935	-4.57	N	0.745225
OPTC	mmu-mir-135a	-0.1219	70.2499	-8.41	N	0.787085
EI24	mmu-mir-34a	-0.2215	79.1642	-8.69	N	0.813856
DBNDD2	mmu-let-7d	-0.3291	60.6097	-7.35	N	0.725799
AARS2	mmu-mir-302d	-0.1636	55.5606	-8.33	N	0.79866
KLHL8	mmu-mir-29b	-0.568	70.4195	-3.27	N	0.727777
ABHD5	mmu-mir-29c	-0.5532	79.8218	-6.8	N	0.737794
NCALD	mmu-mir-132	-0.6871	71.5703	-9.73	N	0.777941
SERINC3	mmu-mir-16	-0.5689	79.2163	-8.94	N	0.777523
RPS3	mmu-mir-1192	-0.9897	50.5385	-8.35	N	0.825916
KLF10	mmu-mir-429	-0.6731	64.3063	-6.08	N	0.664043
TMPRSS3	mmu-mir-148a	-0.3963	62.5543	-5.6	N	0.668455
PDGFRA	mmu-mir-17	-0.6392	71.3313	-7.68	N	0.732794
GLS	mmu-mir-181b	-0.6517	59.3681	-9.35	N	0.758782
EPC2	mmu-mir-20b	-0.3514	70.9745	-3.17	N	0.7573
BAP1	mmu-mir-485	-0.4302	68.0242	-8.59	N	0.722025
CDK8	mmu-mir-148b	-0.8436	65.8271	-6.36	N	0.714233
ZFP68	mmu-mir-294	-0.3118	55.335	-9.37	N	0.792188
DPPA2	mmu-mir-204	-0.2385	67.9245	-0.66	N	0.790589
IGFBP5	mmu-mir-101b	-0.1036	66.3639	-5.05	N	0.737634
SLC25A25	mmu-mir-16	-0.1804	63.6499	-6.85	N	0.726651
[truncated: 10,486 more rows]

## Sheet: D3-2
Gene	miRNA	miRanda score	miRDB score	TargetScan score	Experimental result	Integrated confidence score
AP1G1	mmu-miR-181a	-0.5984	91.735	0.308	Yes	0.911418
CELF1	mmu-miR-23b	-0.8029	85.3188	1.5	Yes	0.923449
CELF1	mmu-miR-23a	-0.8029	85.3188	0.615	Yes	0.891656
S1PR1	mmu-miR-155	-0.7893	86.705	0.231	Yes	0.890445
S1PR1	mmu-miR-181a	-0.4067	71.6743	0.896	Yes	0.94884
CELF2	mmu-miR-129	-0.1917	67.5256	0.608	Yes	0.935494
FN1	mmu-miR-206	-1.2405	90.5314	1.5	Yes	0.913679
AGFG1	mmu-miR-9	-1.0573	80.6261	0.912	Yes	0.895061
AGFG1	mmu-miR-19b	-0.1679	97.7555	0	Yes	0.895162
KCNJ3	mmu-miR-149	-1.0378	64.283	1.5	Yes	0.953642
MEF2C	mmu-miR-223	-0.5876	78.9547	0.366	Yes	0.918623
MEF2C	mmu-miR-495	-0.7274	90.6651	1.5	Yes	0.927331
PAX3	mmu-miR-206	-0.1216	78.8926	0.86	Yes	0.906136
PRKCB	mmu-miR-203	-0.3167	90.1688	0.367	Yes	0.914508
PLEC	mmu-miR-24	-0.1685	50.8091	0.039	Yes	0.903422
STAG1	mmu-miR-26a	-0.1071	59.6337	1.5	Yes	0.9461
BHLHE40	mmu-miR-181a	-1.3174	74.6912	0.756	Yes	0.897749
TNS1	mmu-miR-329	-0.1021	65.4816	1.5	Yes	0.955913
KDM6A	mmu-miR-758	-1.271	73.7956	1.5	Yes	0.927669
ESYT2	mmu-miR-9	-0.2465	76.986	0.839	Yes	0.91981
ANAPC16	mmu-miR-302a	-0.6301	70.6485	0.365	Yes	0.93072
ATL2	mmu-miR-377	-0.6887	73.068	1.5	Yes	0.942989
FOXO3	mmu-miR-132	-0.8633	58.6565	0.778	Yes	0.91913
FOXO3	mmu-miR-182	-1.1274	95.055	0.952	Yes	0.891931
MTOR	mmu-miR-370	-0.3476	50.5167	1.5	Yes	0.947538
CCL28	mmu-miR-340	-0.5748	51.7826	1.5	Yes	0.946154
FAM13A	mmu-miR-223	-0.455	71.5299	0.023	Yes	0.947295
PMEPA1	mmu-miR-129	-0.6364	86.497	0.081	Yes	0.906996
FAM53C	mmu-miR-329	-0.1795	99.7661	1.5	Yes	0.92801
FAM53C	mmu-miR-342	-0.1022	99.3646	1.5	Yes	0.922849
FAM53C	mmu-miR-377	-0.1125	82.1779	1.5	Yes	0.925997
FAM53C	mmu-miR-362	-0.1318	99.7661	1.5	Yes	0.924656
CWC25	mmu-miR-340	-1.0876	91.8144	1.5	Yes	0.914396
CWC25	mmu-miR-590	-0.1873	69.5512	1.5	Yes	0.949362
LUC7L3	mmu-miR-149	-0.6374	82.1112	1.5	Yes	0.936763
FAM134C	mmu-miR-24	-0.1035	62.2747	0.089	Yes	0.932168
FAM134C	mmu-miR-17	-0.9621	83.48	1.5	Yes	0.918233
FAM96A	mmu-miR-505	-0.448	61.6988	1.5	Yes	0.970475
GPR155	mmu-miR-19b	-1.039	92.138	1.5	Yes	0.91494
TAB2	mmu-miR-155	-1.1285	76.1759	0.491	Yes	0.890642
TAB2	mmu-miR-34b	-0.6599	66.3621	0	Yes	0.941629
FAM198B	mmu-miR-876	-0.1428	50.6274	1.5	Yes	0.931026
HNRNPUL2	mmu-miR-7b	-0.3182	54.1996	1.5	Yes	0.948905
HNRNPUL2	mmu-miR-495	-1.1572	76.7707	1.5	Yes	0.922413
UBR3	mmu-miR-26a	-1.1176	81.9908	1.5	Yes	0.916939
UBR3	mmu-miR-340	-1.0297	55.3447	1.5	Yes	0.929424
CDK13	mmu-miR-9	-0.2901	95.9896	0.789	Yes	0.915056
PXDN	mmu-miR-9	-1.1343	97.6994	0.957	Yes	0.892201
DCP2	mmu-miR-129	-0.5677	82.7357	0.046	Yes	0.91794
DCP2	mmu-miR-377	-0.8562	96.0018	1.5	Yes	0.919683
DCP2	mmu-miR-495	-0.7516	54.7065	1.5	Yes	0.936937
FAM175A	mmu-miR-495	-1.0123	79.2875	1.5	Yes	0.920466
HMGXB4	mmu-miR-495	-0.1873	55.3568	1.5	Yes	0.940811
NAA40	mmu-miR-149	-0.1944	62.3643	1.5	Yes	0.956901
DLG5	mmu-miR-26a	-0.7682	79.6641	1.5	Yes	0.928677
OSBPL3	mmu-miR-543	-0.2237	96.5512	1.5	Yes	0.931603
PLBD2	mmu-miR-9	-0.4042	57.7461	0.913	Yes	0.950038
FAM83D	mmu-miR-19a	-1.2719	93.7515	0.596	Yes	0.877184
DDHD2	mmu-miR-10a	-0.3383	75.4487	0	Yes	0.927641
PRR5L	mmu-miR-329	-0.7334	65.9614	1.5	Yes	0.95691
TAGAP	mmu-miR-92a	-1.0442	96.1785	0.84	Yes	0.886036
FAM117B	mmu-miR-30e	-0.6619	82.3365	0	Yes	0.905772
CEP350	mmu-miR-26a	-0.8167	82.0457	1.5	Yes	0.92421
GPCPD1	mmu-miR-19b	-0.2531	83.4112	0.835	Yes	0.914021
UBAP2L	mmu-miR-148a	-1.3003	79.4071	0.435	Yes	0.88323
TNKS2	mmu-miR-340	-0.9251	79.1152	1.5	Yes	0.922511
TBC1D30	mmu-miR-26a	-0.6295	93.3584	1.5	Yes	0.935364
NAA15	mmu-miR-329	-0.7732	85.6858	1.5	Yes	0.925055
DCAF17	mmu-miR-495	-0.5573	82.6293	1.5	Yes	0.944036
TTPAL	mmu-miR-26a	-0.3332	72.2912	1.5	Yes	0.953862
JAKMIP2	mmu-miR-30e	-1.2196	76.8632	0.954	Yes	0.902241
ANKS1B	mmu-miR-26a	-1.2848	94.5806	1.5	Yes	0.913368
ACAP2	mmu-miR-340	-0.7332	63.5457	1.5	Yes	0.958319
FAM122B	mmu-miR-181b	-1.2004	95.7643	1.5	Yes	0.913549
FAM122B	mmu-miR-181d	-1.2004	95.7643	0.004	Yes	0.875578
RICTOR	mmu-miR-132	-0.3613	89.3559	0	Yes	0.920838
RICTOR	mmu-miR-194	-0.1375	51.0263	0	Yes	0.900913
RICTOR	mmu-miR-212	-0.3555	89.3559	0	Yes	0.919998
RICTOR	mmu-miR-377	-0.2816	79.0171	1.5	Yes	0.94099
AVL9	mmu-miR-24	-0.4008	98.2923	0.947	Yes	0.935386
AVL9	mmu-miR-15a	-0.1485	78.9778	0.722	Yes	0.90373
GATSL2	mmu-miR-183	-0.213	93.1038	1.5	Yes	0.930775
LIN28A	mmu-miR-125b	-0.6847	86.1899	1.5	Yes	0.931269
LIN28A	mmu-miR-370	-0.533	62.1286	1.5	Yes	0.965945
SYNJ1	mmu-miR-340	-0.6748	59.9254	1.5	Yes	0.952462
MLEC	mmu-miR-362	-0.1221	51.0199	1.5	Yes	0.930237
PRR5	mmu-miR-342	-0.7663	53.9275	1.5	Yes	0.934753
HSPA13	mmu-miR-495	-0.5692	74.1116	1.5	Yes	0.950401
MAN2A2	mmu-miR-339	-0.1264	85.755	1.5	Yes	0.925343
NCKAP5	mmu-miR-340	-1.0591	50.5845	1.5	Yes	0.920927
FAM126B	mmu-miR-23b	-0.5279	71.7382	0.638	Yes	0.939931
FAM126B	mmu-miR-29a	-0.2253	82.3156	1.5	Yes	0.933917
FAM126B	mmu-miR-495	-0.3672	93.3273	1.5	Yes	0.945395
FAM126B	mmu-miR-421	-0.1236	90.6445	1.5	Yes	0.924379
NIPAL4	mmu-miR-7a	-0.4194	51.0046	0	Yes	0.934644
FAM168B	mmu-miR-295	-0.1207	80.128	1.5	Yes	0.927932
FAM168B	mmu-miR-302a	-0.1073	80.128	0.823	Yes	0.901963
FAM168B	mmu-miR-302b	-0.1073	80.128	1.5	Yes	0.927166
FBXL16	mmu-miR-149	-0.2018	74.7867	1.5	Yes	0.93971
FBXL16	mmu-miR-326	-0.9204	52.0459	1.5	Yes	0.925472
FBXL16	mmu-miR-330	-0.9204	52.0459	1.5	Yes	0.925472
FAM20B	mmu-miR-19b	-0.1326	80.7799	1.5	Yes	0.928133
UBXN2A	mmu-miR-20a	-0.1402	51.8078	1.5	Yes	0.932278
UBXN2A	mmu-miR-93	-0.1429	51.8078	1.5	Yes	0.932442
SPATA13	mmu-miR-223	-0.4971	84.2981	0.161	Yes	0.927213
KDM2A	mmu-miR-130a	-0.2443	98.8938	1.5	Yes	0.933387
KDM2A	mmu-miR-106a	-1.0274	84.4936	0.95	Yes	0.895071
KDM2A	mmu-miR-130b	-0.2465	66.2889	0.983	Yes	0.9512
KDM2A	mmu-miR-93	-1.0329	84.4936	1.5	Yes	0.916473
KDM2A	mmu-miR-19a	-1.2064	80.6019	0.972	Yes	0.897992
FAM160B1	mmu-miR-129	-1.2259	60.1812	0	Yes	0.914912
PPIP5K2	mmu-miR-181a	-1.1968	97.956	1.5	Yes	0.913533
ZBTB10	mmu-miR-338	-0.7615	71.4873	0.274	Yes	0.916613
CPEB2	mmu-miR-9	-0.1019	78.1362	0.987	Yes	0.912982
GXYLT2	mmu-miR-377	-1.0004	78.3303	1.5	Yes	0.921769
FAM63B	mmu-miR-129	-0.8698	95.4697	0	Yes	0.883606
SH3RF3	mmu-miR-19b	-0.2001	82.1805	1.5	Yes	0.93196
FAM160B2	mmu-miR-342	-0.2651	58.8451	1.5	Yes	0.952946
NEURL1B	mmu-miR-124	-0.9704	87.0282	0.985	Yes	0.898063
RALGAPA2	mmu-miR-149	-0.3344	55.4952	1.5	Yes	0.952133
MTSS1L	mmu-miR-136	-0.1822	59.2982	1.5	Yes	0.94887
VAT1L	mmu-miR-30e	-1.3012	78.0634	0.954	Yes	0.899886
MYO9A	mmu-miR-215	-0.3497	65.8256	0.412	Yes	0.952792
NRCAM	mmu-miR-491	-0.2924	64.2423	1.5	Yes	0.966115
RFX7	mmu-miR-9	-0.268	77.641	0.755	Yes	0.918871
NCEH1	mmu-miR-377	-0.5862	76.8767	1.5	Yes	0.945432
UBN2	mmu-miR-377	-0.5874	76.9359	1.5	Yes	0.945261
UBN2	mmu-miR-495	-0.4332	50.8338	1.5	Yes	0.95571
SLC35E2	mmu-miR-26a	-0.6375	65.2394	1.5	Yes	0.96313
DCAF5	mmu-miR-136	-0.5692	51.9076	1.5	Yes	0.946787
FNIP2	mmu-miR-9	-0.4622	97.6596	0.666	Yes	0.93237
CECR2	mmu-miR-338	-0.1462	71.2443	1.5	Yes	0.943231
ARHGAP32	mmu-miR-132	-0.4116	54.5183	0.469	Yes	0.938914
AGAP1	mmu-miR-19b	-0.2139	91.0537	1.5	Yes	0.93095
AKIRIN2	mmu-miR-139	-1.3079	92.7978	0.014	Yes	0.875367
PXDN	mmu-miR-106b	-0.8394	57.676	0	Yes	0.912506
PRLR	mmu-miR-30c	-0.1028	55.5848	1.5	Yes	0.936519
MLEC	mmu-miR-149	-0.1597	70.808	1.5	Yes	0.944938
INPP4A	mmu-miR-200b	-0.1483	62.7271	0.858	Yes	0.941324
MXD1	mmu-let-7c	-0.5612	61.0239	1.5	Yes	0.961996
PAN2	mmu-miR-29b	-1.1562	81.6208	1.5	Yes	0.916963
MXD1	mmu-let-7a	-0.5612	61.0239	1.5	Yes	0.961996
PAPD5	mmu-miR-429	-0.8065	70.6354	0.971	Yes	0.928153
ETNK1	mmu-miR-129	-0.4119	79.0203	0.074	Yes	0.932538
PAN2	mmu-miR-7a	-1.1912	81.3693	0.855	Yes	0.8898
AKAP11	mmu-miR-144	-0.15	67.0264	0	Yes	0.933441
ANP32E	mmu-miR-25	-0.2744	79.9198	0.747	Yes	0.916687
MYCN	mmu-miR-322	-0.1039	95.3895	1.5	Yes	0.922988
CDK12	mmu-miR-322	-0.4802	94.4568	1.5	Yes	0.950117
PRLR	mmu-miR-30b	-0.1028	81.6027	1.5	Yes	0.925805
CELF1	mmu-miR-93	-0.7165	57.367	1.5	Yes	0.944267
CELF2	mmu-miR-92a	-0.2522	75.0902	1.5	Yes	0.942981
NBR1	mmu-miR-101a	-0.6456	59.6461	1.5	Yes	0.953613
MED13L	mmu-miR-29a	-0.4814	52.6988	1.5	Yes	0.955507
PAPD5	mmu-miR-200c	-0.8065	70.6354	1.5	Yes	0.941992
ESAM	mmu-miR-214	-0.2901	71.2106	1.5	Yes	0.95248
UQCRFS1	mmu-miR-144	-0.1013	72.5709	0.002	Yes	0.910893
DRAM2	mmu-miR-125b	-1.0378	91.2277	0.938	Yes	0.89227
HNRNPAB	mmu-miR-150	-0.1187	86.1276	1.5	Yes	0.92477
MEF2D	mmu-miR-92a	-0.7437	75.0339	1.5	Yes	0.936015
DCAF6	mmu-miR-150	-0.8157	68.0937	0	Yes	0.92546
HSPA5	mmu-miR-148a	-0.5722	69.5229	1.5	Yes	0.958078
FAM134C	mmu-miR-335	-0.4269	72.2197	1.5	Yes	0.961435
FAM98A	mmu-miR-26b	-1.2609	98.5081	1.5	Yes	0.91335
ESYT2	mmu-miR-146a	-1.0529	98.3107	0.124	Yes	0.877104
2017-09-07	mmu-miR-322	-0.1095	75.4719	1.5	Yes	0.932983
EIF4EBP2	mmu-miR-330	-0.1009	50.3808	1.5	Yes	0.92834
CNBP	mmu-miR-30a	-0.2995	53.4623	1.5	Yes	0.946326
CYTH1	mmu-miR-10b	-1.062	64.9135	0.649	Yes	0.933443
PAN2	mmu-miR-29a	-1.1562	81.6208	0.948	Yes	0.895442
UBR3	mmu-miR-144	-0.9928	80.4657	0.377	Yes	0.884617
2017-09-07	mmu-miR-16	-0.1073	91.0241	1.5	Yes	0.923364
FAM134C	mmu-miR-93	-0.9652	84.3665	1.5	Yes	0.917758
NAA25	mmu-miR-205	-1.145	85.4602	0.865	Yes	0.887735
2017-09-07	mmu-miR-15a	-0.1084	79.0109	1.5	Yes	0.928269
TNKS2	mmu-miR-141	-0.8546	70.6695	0.481	Yes	0.914377
AKAP11	mmu-miR-34a	-0.1084	70.9921	1.5	Yes	0.941992
TRAPPC10	mmu-miR-18a	-1.0227	80.2405	0.812	Yes	0.890987
STARD3NL	mmu-miR-335	-0.3133	56.256	1.5	Yes	0.951625
UHRF1BP1L	mmu-miR-29a	-0.2806	77.2922	1.5	Yes	0.942545
KAT2B	mmu-miR-20a	-1.0478	53.5031	0.729	Yes	0.896717
PRLR	mmu-miR-30a	-0.1038	81.6027	0.316	Yes	0.893432
CDK12	mmu-miR-15a	-0.4768	94.4568	1.5	Yes	0.950454
SIK1	mmu-miR-148a	-0.6279	98.1692	0.894	Yes	0.915956
SIK1	mmu-miR-106b	-0.6244	59.9273	1.5	Yes	0.955582
MXD1	mmu-let-7d	-0.5684	61.0239	0.959	Yes	0.951925
AP1AR	mmu-miR-99a	-1.2791	93.1486	0	Yes	0.875403
PAFAH1B1	mmu-miR-29a	-0.4649	59.3933	1.5	Yes	0.965667
KAT2B	mmu-miR-93	-1.0531	80.5077	1.5	Yes	0.918709
FAM126B	mmu-miR-144	-0.7722	73.2111	0.345	Yes	0.910598
CELF1	mmu-miR-329	-0.6935	52.0167	1.5	Yes	0.936609
TRIP11	mmu-miR-93	-1.2542	72.5706	1.5	Yes	0.930518
MKL2	mmu-miR-181b	-0.1347	73.315	1.5	Yes	0.938213
PKN2	mmu-miR-155	-0.9635	88.3618	0.201	Yes	0.880164
FAM83H	mmu-miR-302a	-0.179	52.9462	0.002	Yes	0.908339
FAM63B	mmu-mir-200c	-0.2471	78.671	1.5	N	0.784146
CDK14	mmu-mir-590	-0.6237	72.2132	1.5	N	0.751422
TYSND1	mmu-mir-124	-0.257	63.0664	0.934	N	0.75374
RALGAPA2	mmu-mir-381	-0.3554	52.1865	1.5	N	0.756222
HMGXB3	mmu-mir-135a	-0.4951	51.7651	0.901	N	0.788405
CELF2	mmu-mir-495	-0.2398	57.0527	1.5	N	0.755979
MAPK8	mmu-mir-29a	-0.4722	50.7312	0.71	N	0.800632
ANKRD29	mmu-mir-186	-0.5166	72.0453	1.5	N	0.726274
CHD1	mmu-mir-494	-0.1006	53.1688	1.5	N	0.797009
CDC40	mmu-mir-590	-0.4076	61.5669	1.5	N	0.68453
AGFG1	mmu-mir-495	-0.4173	79.8449	1.5	N	0.75399
GFAP	mmu-mir-330	-0.1037	63.0477	1.5	N	0.743188
NACC2	mmu-mir-30c	-0.421	58.878	1.5	N	0.702203
PCDHA3	mmu-mir-16	-0.8671	62.2103	1.5	N	0.758105
MAML2	mmu-mir-136	-0.303	50.3133	1.5	N	0.773422
S1PR1	mmu-mir-106b	-0.5889	78.128	0.743	N	0.817812
CECR2	mmu-mir-30a	-0.1674	52.6616	0.785	N	0.830576
HSPA13	mmu-mir-429	-0.5211	56.8097	0.863	N	0.774607
BEND3	mmu-mir-218	-0.1175	56.0913	0.817	N	0.822584
CYTH1	mmu-mir-370	-0.1894	51.8159	1.5	N	0.789272
RBM26	mmu-mir-485	-0.2408	66.8813	1.5	N	0.722997
EIF4B	mmu-mir-421	-0.2256	77.8727	1.5	N	0.785608
ZC3H11A	mmu-mir-504	-0.2249	51.718	1.5	N	0.783618
ADAMTSL3	mmu-mir-539	-0.3498	63.3358	1.5	N	0.686203
FAM134A	mmu-mir-15b	-0.1059	72.0928	1.5	N	0.779765
UHRF1BP1L	mmu-mir-23a	-0.9966	57.8039	0.628	N	0.83795
THSD7A	mmu-mir-146a	-0.3755	53.5077	1.5	N	0.746134
CELF2	mmu-mir-144	-0.1753	52.3542	0.932	N	0.820178
NACC2	mmu-mir-212	-0.1254	60.071	0.951	N	0.791353
PCDHA3	mmu-mir-221	-0.4227	54.0777	0.625	N	0.79191
AGFG1	mmu-mir-130b	-0.8042	59.5225	0.805	N	0.810845
DCAF12	mmu-mir-544	-0.5403	66.044	1.5	N	0.688264
MSL2	mmu-mir-200b	-0.9518	78.5784	0.839	N	0.851088
PCDHA12	mmu-mir-150	-0.2701	56.8242	1.5	N	0.751023
SHISA6	mmu-mir-539	-0.1125	69.494	1.5	N	0.764108
PIK3CA	mmu-mir-382	-0.5323	50	1.5	N	0.762438
CDC42BPG	mmu-mir-96	-0.5925	55.7796	0.895	N	0.790207
RNF169	mmu-mir-340	-0.1234	60.2055	1.5	N	0.757829
SLC9A8	mmu-mir-216a	-0.2176	58.976	1.5	N	0.748648
HNRNPD	mmu-mir-421	-0.1259	52.5134	1.5	N	0.796186
HARBI1	mmu-mir-377	-0.4965	52.4197	1.5	N	0.746303
TAB3	mmu-mir-199a	-0.1924	55.2795	0.5	N	0.826028
MFSD6	mmu-mir-27b	-0.5843	75.1409	1.5	N	0.758654
FAM133B	mmu-mir-328	-0.5783	58.899	1.5	N	0.727225
TTC19	mmu-mir-29b	-0.3278	61.0245	1.5	N	0.709149
SERINC1	mmu-mir-351	-0.3206	77.0206	1.5	N	0.764482
FAM19A1	mmu-mir-20b	-0.3143	61.1534	1.5	N	0.711604
ST7	mmu-let-7c	-0.3608	74.5024	1.5	N	0.744644
KDM2A	mmu-mir-34a	-0.272	68.8604	1.5	N	0.729474
ROCK2	mmu-mir-222	-0.7683	73.9514	1.5	N	0.786143
TNIK	mmu-mir-30c	-0.7885	70.4556	1.5	N	0.770688
PCDHA5	mmu-mir-150	-0.2701	56.8242	1.5	N	0.751023
KDM6A	mmu-mir-19a	-0.38	70.2871	1.5	N	0.71367
TMEM19	mmu-mir-181b	-0.1549	70.7111	1.5	N	0.764765
DCAF15	mmu-let-7a	-0.2894	55.7922	0.978	N	0.783367
DMXL2	mmu-let-7a	-0.3107	76.599	1.5	N	0.764878
SMG1	mmu-mir-205	-0.7306	50.8284	1.5	N	0.796229
DNAJC3	mmu-mir-421	-0.9451	76.2882	1.5	N	0.811693
MPRIP	mmu-mir-339	-0.1771	77.3121	1.5	N	0.79183
ZSWIM6	mmu-mir-206	-0.1064	51.3731	1.5	N	0.802316
MMGT1	mmu-mir-448	-0.6792	63.3723	1.5	N	0.719911
SLK	mmu-mir-377	-0.1944	53.8226	1.5	N	0.780822
DNAJC27	mmu-mir-93	-0.2081	69.4281	1.5	N	0.747118
PLCB1	mmu-mir-421	-0.2726	77.3025	1.5	N	0.775078
FAM168A	mmu-mir-141	-0.181	69.8214	1.5	N	0.754816
PCDHA5	mmu-mir-362	-0.7625	62.1017	1.5	N	0.744507
FAM126B	mmu-mir-505	-0.6529	64.4531	1.5	N	0.706645
FAM96A	mmu-mir-186	-0.2842	63.1757	1.5	N	0.704683
SLC39A9	mmu-mir-200c	-0.6865	55.9524	1.5	N	0.768229
TAF4B	mmu-mir-9	-0.805	56.1594	0.826	N	0.824701
TMX1	mmu-mir-224	-0.4605	63.8428	1.5	N	0.659587
KIF13A	mmu-let-7g	-0.8732	68.1271	1.5	N	0.767057
HECTD1	mmu-mir-370	-0.3577	60.1455	1.5	N	0.708149
RNF41	mmu-mir-491	-0.8158	62.4602	1.5	N	0.750395
VWC2L	mmu-mir-504	-0.4765	65.2522	1.5	N	0.66505
GXYLT1	mmu-mir-495	-0.1003	75.0058	1.5	N	0.794073
IQGAP1	mmu-mir-222	-0.1049	55.877	1.5	N	0.784812
YTHDC2	mmu-mir-295	-0.998	59.4921	1.5	N	0.783325
IDO1	mmu-mir-421	-0.1088	61.8845	1.5	N	0.749614
TMEM173	mmu-mir-296	-0.8162	70.9226	1.5	N	0.776936
PTBP2	mmu-mir-340	-0.5433	50.9578	1.5	N	0.761627
HSF2BP	mmu-mir-384	-0.7812	69.0643	1.5	N	0.761366
MLLT3	mmu-mir-361	-0.7989	65.2547	1.5	N	0.740526
WNK2	mmu-mir-27b	-0.3973	68.8431	1.5	N	0.698636
JAKMIP3	mmu-mir-346	-0.1178	52.5674	1.5	N	0.797047
MMP16	mmu-mir-320	-0.1216	52.0931	1.5	N	0.798173
OTUD3	mmu-mir-377	-0.5279	75.6348	1.5	N	0.748969
PITX2	mmu-mir-30a	-0.1578	73.8986	1.5	N	0.781287
MOSPD2	mmu-mir-330	-0.3722	53.5691	1.5	N	0.746546
USP24	mmu-let-7e	-0.3796	77.7615	0.741	N	0.804916
PHACTR2	mmu-mir-205	-0.1548	52.1005	1.5	N	0.793608
CSNK1A1	mmu-mir-33	-0.1271	64.0974	1.5	N	0.732953
PRRG1	mmu-mir-448	-0.9857	54.6589	1.5	N	0.806339
CDK19	mmu-mir-335	-0.1757	63.8591	1.5	N	0.725275
NDUFAF4	mmu-mir-543	-0.3181	58.8888	1.5	N	0.726876
NEURL1B	mmu-mir-874	-0.2387	58.9376	1.5	N	0.744525
NEURL1B	mmu-mir-27b	-0.912	67.6913	1.5	N	0.767979
SLC43A3	mmu-mir-186	-0.1553	57.864	1.5	N	0.766827
SUN2	mmu-mir-335	-0.1705	70.9537	1.5	N	0.763555
ERI1	mmu-mir-20a	-0.2807	77.0981	1.5	N	0.772777
MON2	mmu-mir-340	-0.4347	69.9938	1.5	N	0.698464
NACC2	mmu-mir-30a	-0.4147	58.878	1.5	N	0.703697
PCDHA11	mmu-mir-421	-0.1372	63.6651	1.5	N	0.733828
PCDHA2	mmu-mir-362	-0.7625	61.9581	1.5	N	0.745415
PDCD10	mmu-mir-322	-0.298	55.784	1.5	N	0.751039
FAM189B	mmu-mir-543	-0.786	72.388	1.5	N	0.780936
MEF2C	mmu-mir-214	-0.5768	76.1797	1.5	N	0.761702
SYNJ1	mmu-mir-125a	-0.4849	69.4979	1.5	N	0.700615
DENND5B	mmu-mir-291a	-0.2573	52.5947	1.5	N	0.774478
VAMP7	mmu-let-7a	-0.1625	50	1.5	N	0.798681
MYEF2	mmu-mir-875	-0.1378	77.426	1.5	N	0.797887
MAGT1	mmu-mir-30e	-0.752	78.5564	1.5	N	0.80047
FAM45A	mmu-mir-193b	-0.2668	57.9911	1.5	N	0.744559
CPSF7	mmu-mir-149	-0.7308	71.7133	1.5	N	0.769045
2017-09-06	mmu-mir-92a	-0.4446	51.1865	1.5	N	0.741869
VASH1	mmu-mir-143	-0.3339	67.7306	0.726	N	0.766863
RPRD2	mmu-mir-185	-0.1828	67.1738	1.5	N	0.737395
RAPGEF6	mmu-mir-183	-0.269	53.4291	1.5	N	0.768766
IRS4	mmu-mir-33	-0.4323	74.5177	1.5	N	0.729282
CETN2	mmu-mir-9	-0.5635	78.0613	1.5	N	0.766018
BHLHE22	mmu-mir-876	-0.9507	55.4589	1.5	N	0.801232
PCDHA11	mmu-mir-221	-0.4227	54.0777	0.625	N	0.79191
GPN1	mmu-mir-224	-0.2608	62.0901	1.5	N	0.718079
DERA	mmu-mir-106a	-0.1462	57.9264	1.5	N	0.767937
FAM155A	mmu-mir-185	-0.7614	60.586	1.5	N	0.753897
RPRD1A	mmu-mir-30c	-0.3277	51.671	1.5	N	0.763952
PDIA6	mmu-mir-33	-0.2118	59.0507	1.5	N	0.749336
RIMKLA	mmu-mir-18b	-0.2982	50	0.479	N	0.826836
ERI1	mmu-mir-106a	-0.2831	77.0981	1.5	N	0.772307
UBXN2B	mmu-mir-26b	-0.1154	59.6934	1.5	N	0.762184
AKAP13	mmu-mir-346	-0.7749	68.8921	1.5	N	0.759366
TRUB1	mmu-mir-410	-0.7374	69.6164	1.5	N	0.757763
NAA15	mmu-mir-137	-0.6464	78.01	0.873	N	0.818684
FIBIN	mmu-mir-19b	-0.8776	75.1518	1.5	N	0.803096
ITPR2	mmu-mir-32	-0.4662	75.2826	1.5	N	0.734165
SPATA13	mmu-mir-182	-0.1354	68.0102	0.408	N	0.808928
NKTR	mmu-let-7c	-0.9531	76.3072	1.5	N	0.812181
KDM5B	mmu-mir-29a	-0.9021	74.6944	0.994	N	0.825884
DVL3	mmu-mir-27a	-0.4011	59.3129	1.5	N	0.703687
ARHGAP36	mmu-mir-215	-0.7227	53.8965	1.5	N	0.784185
TECPR2	mmu-mir-495	-0.9054	53.2281	1.5	N	0.807267
NOVA1	mmu-mir-542	-0.8482	58.4623	1.5	N	0.7781
GATSL2	mmu-mir-200b	-0.108	51.6964	0.918	N	0.831186
FAM20C	mmu-mir-136	-0.6941	52.5961	1.5	N	0.784689
DENND5A	mmu-mir-370	-0.1183	50	1.5	N	0.804591
PCDHA2	mmu-mir-221	-0.4227	54.0293	0.625	N	0.79211
FAM131B	mmu-mir-335	-0.2815	78.961	1.5	N	0.778553
SYNGR3	mmu-mir-410	-0.8933	64.9231	1.5	N	0.750184
TECPR2	mmu-mir-185	-0.4014	72.097	1.5	N	0.721253
KDM5A	mmu-mir-590	-0.252	79.7219	1.5	N	0.785995
NEURL4	mmu-mir-148a	-0.4814	79.3924	0.867	N	0.795527
COL22A1	mmu-mir-874	-0.2444	54.0445	1.5	N	0.770818
GDAP2	mmu-mir-154	-0.8206	58.8655	1.5	N	0.77267
KIDINS220	mmu-mir-326	-0.2868	61.8942	1.5	N	0.71312
PCDHA6	mmu-mir-322	-0.9503	62.2103	0.868	N	0.805116
PODXL2	mmu-mir-128	-0.488	56.6479	1.5	N	0.721353
MTM1	mmu-mir-330	-0.1257	62.6546	1.5	N	0.742103
FAM69A	mmu-mir-328	-0.4206	64.4103	1.5	N	0.658826
WHSC1	mmu-mir-653	-0.1208	50.9234	1.5	N	0.80185
CSRNP1	mmu-mir-15b	-0.2816	69.3885	1.5	N	0.730889
RPRD1A	mmu-mir-504	-0.2145	70.9547	1.5	N	0.755444
TBC1D30	mmu-mir-135a	-0.2054	50	0.642	N	0.837466
ITPRIPL2	mmu-mir-149	-0.1453	56.4177	1.5	N	0.776378
FAM184B	mmu-mir-448	-0.4727	78.8156	1.5	N	0.750046
SEC62	mmu-mir-30e	-0.637	63.3246	1.5	N	0.710302
RIMKLB	mmu-mir-93	-0.6617	65.0309	1.5	N	0.712333
HMGCS1	mmu-mir-29a	-0.9651	60.2072	0.876	N	0.814831
NEURL1B	mmu-mir-339	-0.1928	65.6992	1.5	N	0.7257
SMG1	mmu-mir-384	-0.21	70.4599	1.5	N	0.753284
GABRA1	mmu-mir-130a	-0.108	60.3727	1.5	N	0.75912
ZC4H2	mmu-mir-874	-0.6916	75.2717	1.5	N	0.780004
FAM168A	mmu-mir-200a	-0.1698	69.8214	0.717	N	0.807403
PAPD5	mmu-mir-433	-0.3965	70.3546	1.5	N	0.710205
FAM114A2	mmu-mir-495	-0.8644	74.2687	1.5	N	0.798418
JMJD1C	mmu-mir-138	-0.7991	61.9397	0.753	N	0.801302
SLITRK4	mmu-mir-499	-0.441	63.581	1.5	N	0.659849
UGT1A10	mmu-mir-7a	-0.645	56.2937	1.5	N	0.758343
UBR3	mmu-mir-543	-0.8108	60.1688	1.5	N	0.763724
GPR75	mmu-mir-30a	-0.2121	52.296	1.5	N	0.783822
PKN2	mmu-mir-294	-0.7253	64.3935	1.5	N	0.723225
ITPRIPL2	mmu-mir-365	-0.6965	58.2733	0.372	N	0.813285
FAM134B	mmu-mir-124	-0.4719	62.6954	0.924	N	0.720435
RBM27	mmu-mir-590	-0.2391	53.8221	1.5	N	0.772823
TNFRSF19	mmu-mir-346	-0.3485	57.2131	1.5	N	0.731027
FAM19A4	mmu-mir-544	-0.8223	78.4053	1.5	N	0.808416
NAA15	mmu-mir-23b	-0.9458	62.0152	1.5	N	0.766013
SRRM1	mmu-mir-9	-0.1422	64.6659	1.5	N	0.729187
SPRED1	mmu-mir-33	-0.6724	75.495	1.5	N	0.777557
CX3CR1	mmu-mir-138	-0.1899	60.0918	1.5	N	0.746949
GREB1L	mmu-mir-450a	-0.317	69.2978	1.5	N	0.721851
CBX3	mmu-mir-155	-0.1313	67.7619	1.5	N	0.750486
MECOM	mmu-mir-106b	-0.8567	61.6075	1.5	N	0.76059
LCLAT1	mmu-mir-30b	-0.6135	78.3648	0.922	N	0.810231
HMBOX1	mmu-mir-30c	-0.2527	66.5606	1.5	N	0.718003
APLNR	mmu-mir-107	-0.2592	60.24	1.5	N	0.731311
TECPR1	mmu-mir-384	-0.9422	51.9243	1.5	N	0.813811
MYEF2	mmu-mir-708	-0.533	59.3617	1.5	N	0.712971
KLHDC10	mmu-mir-133b	-0.1239	59.3722	1.5	N	0.762854
FAM199X	mmu-mir-433	-0.7897	53.8773	1.5	N	0.793733
NUCB1	mmu-mir-383	-0.1274	66.006	1.5	N	0.740072
FAM122B	mmu-mir-7a	-0.2254	63.3397	1.5	N	0.717863
MURC	mmu-mir-335	-0.1184	66.8769	1.5	N	0.747
FOXP1	mmu-mir-181b	-0.9488	60.1464	1.5	N	0.777002
PTPN22	mmu-mir-16	-0.5695	74.1551	1.5	N	0.750595
NAA11	mmu-mir-30c	-0.8871	68.6653	1.5	N	0.771542
IGSF10	mmu-mir-30a	-0.1809	59.8076	1.5	N	0.750485
CYTH3	mmu-mir-491	-0.1733	76.3696	1.5	N	0.789185
SLC1A2	mmu-mir-186	-0.1244	56.2618	1.5	N	0.780255
HSPA13	mmu-mir-320	-0.751	77.028	1.5	N	0.795821
GXYLT1	mmu-mir-494	-0.3669	60.1648	1.5	N	0.705702
CYTH1	mmu-mir-125b	-0.2018	57.5131	0.931	N	0.795528
FAM117B	mmu-mir-181b	-0.4775	63.6484	1.5	N	0.665622
NCEH1	mmu-mir-26a	-0.6833	64.8784	1.5	N	0.716334
TNKS2	mmu-mir-200a	-0.8581	70.6695	1.5	N	0.780185
MSL2	mmu-mir-34a	-0.844	59.527	1.5	N	0.771559
CPSF7	mmu-mir-361	-0.8201	60.0854	1.5	N	0.765424
FAM160A1	mmu-mir-153	-0.8686	65.0414	0.922	N	0.785929
PPM1A	mmu-mir-181b	-0.2907	54.1095	1.5	N	0.761278
TET3	mmu-let-7d	-0.4168	60.1984	1	N	0.727429
INPP5J	mmu-mir-27a	-0.5655	67.675	0.414	N	0.774812
ENDOU	mmu-mir-149	-0.1174	67.7328	1.5	N	0.752522
ADCY6	mmu-mir-216a	-0.6533	50	1.5	N	0.78592
MLF2	mmu-mir-92a	-0.1529	58.6271	1.5	N	0.76273
ANKRD29	mmu-mir-19b	-0.9348	62.258	1.5	N	0.763831
RPRD2	mmu-mir-361	-0.6105	76.1871	1.5	N	0.768602
BHLHE22	mmu-mir-874	-0.6134	57.1551	1.5	N	0.746627
TBX15	mmu-mir-152	-0.2447	52.4761	1.5	N	0.777309
IRF2BP2	mmu-mir-362	-0.1094	73.3928	1.5	N	0.785816
BEND6	mmu-mir-194	-0.1887	54.5447	1.5	N	0.778589
JAKMIP3	mmu-mir-200b	-0.1321	59.182	0.56	N	0.816222
ESRP1	mmu-mir-124	-0.7286	57.715	0.532	N	0.819059
MBLAC2	mmu-mir-874	-0.9143	66.0049	1.5	N	0.758298
TAB3	mmu-mir-7a	-0.1528	65.937	1.5	N	0.735147
CDK17	mmu-mir-27a	-0.1259	66.1454	1.5	N	0.741194
WDR81	mmu-mir-339	-0.1135	53.1058	1.5	N	0.795651
CRNKL1	mmu-mir-15b	-0.4239	52.2896	1.5	N	0.741541
KDM2B	mmu-mir-206	-0.5642	78.394	1.5	N	0.767233
EXOC6B	mmu-mir-214	-0.159	68.949	1.5	N	0.753289
TADA1	mmu-mir-181b	-0.6301	53.9877	1.5	N	0.767153
FAM19A1	mmu-mir-544	-0.8431	52.0036	1.5	N	0.806261
SEL1L3	mmu-mir-384	-0.1967	59.3408	1.5	N	0.750456
MICAL3	mmu-mir-295	-0.2552	51.3081	1.5	N	0.779493
PCDH17	mmu-mir-590	-0.8022	69.5643	1.5	N	0.767334
NEIL3	mmu-mir-543	-0.3556	64.024	1.5	N	0.679557
TET3	mmu-mir-194	-0.3469	67.8559	1.5	N	0.703852
CHURC1	mmu-mir-335	-0.1417	55.5398	1.5	N	0.781345
MDN1	mmu-mir-206	-0.4386	70.8267	1.5	N	0.703833
FAM102A	mmu-mir-128	-0.3469	52.355	0.839	N	0.800873
SGIP1	mmu-mir-376b	-0.2851	55.4542	1.5	N	0.75561
PPIP5K2	mmu-mir-9	-0.1757	51.9541	0.869	N	0.826447
PCDHAC2	mmu-let-7g	-0.5796	51.3449	1.5	N	0.767698
SIK1	mmu-mir-93	-0.6207	59.9273	0.962	N	0.76554
SH3GLB1	mmu-mir-383	-0.1111	77.5834	1.5	N	0.801798
ANKRD29	mmu-mir-328	-0.6704	54.0673	1.5	N	0.774495
MYEF2	mmu-mir-27a	-0.684	70.8672	0.723	N	0.806222
AKAP11	mmu-mir-367	-0.1189	62.2566	1.5	N	0.745707
RASGEF1A	mmu-mir-106a	-0.6786	55.0108	1.5	N	0.771571
CDK12	mmu-mir-495	-0.9631	51.9042	1.5	N	0.814947
SLC45A1	mmu-mir-29b	-0.1964	61.6387	1.5	N	0.735499
COX16	mmu-mir-485	-0.8239	74.3697	1.5	N	0.79484
PCDHA12	mmu-mir-302a	-0.9517	53.477	1.5	N	0.809212
NOVA1	mmu-mir-485	-0.828	62.1642	1.5	N	0.753812
SMG1	mmu-mir-504	-0.622	57.8329	1.5	N	0.744287
KDM3A	mmu-mir-144	-0.7047	63.9672	0.904	N	0.765268
UBXN2B	mmu-mir-130b	-0.5451	74.2735	1.5	N	0.745901
KIF13A	mmu-let-7c	-0.8698	73.93	1.5	N	0.797448
RPRD1A	mmu-mir-495	-0.258	54.8193	1.5	N	0.76447
UBXN1	mmu-mir-291a	-0.1551	71.4465	1.5	N	0.768978
SYNM	mmu-mir-376c	-0.6016	52.2144	1.5	N	0.768948
FNIP2	mmu-mir-363	-0.9956	70.7919	1.5	N	0.790466
PGRMC2	mmu-mir-342	-0.2609	55.3633	1.5	N	0.761107
SPG20	mmu-mir-19a	-0.2398	69.9451	0.835	N	0.790191
MMGT1	mmu-mir-429	-0.7394	78.4461	1.5	N	0.798428
ROBO2	mmu-mir-138	-0.1138	76.3595	1.5	N	0.797508
ETNK1	mmu-let-7d	-0.2379	64.9464	0.929	N	0.752969
INO80C	mmu-mir-224	-0.3148	50.6213	1.5	N	0.770139
PCDHA7	mmu-mir-302a	-0.9517	53.477	1.5	N	0.809212
ATF7IP2	mmu-mir-214	-0.99	76.6763	1.5	N	0.815053
FAM117B	mmu-mir-30c	-0.6731	76.2231	1.5	N	0.780604
SDR9C7	mmu-mir-542	-0.1802	63.9051	1.5	N	0.724063
PCDHA5	mmu-mir-322	-0.8868	62.2103	0.868	N	0.800889
DENND4A	mmu-mir-26a	-0.7104	60.122	1.5	N	0.747841
ZGLP1	mmu-mir-491	-0.4801	56.8149	1.5	N	0.718457
USP24	mmu-let-7a	-0.3796	77.7615	1.5	N	0.75504
DSTYK	mmu-mir-495	-0.6076	68.0392	1.5	N	0.72015
ACSF3	mmu-mir-18a	-0.1374	61.2146	1.5	N	0.749243
OPN1SW	mmu-mir-210	-0.8429	58.8779	1.5	N	0.775183
ETNK1	mmu-mir-320	-0.252	69.8395	1.5	N	0.740599
DCAF10	mmu-mir-93	-0.2513	54.3556	1.5	N	0.768042
ANO6	mmu-mir-505	-0.4389	56.51	1.5	N	0.715072
L3MBTL4	mmu-mir-150	-0.8958	76.2174	1.5	N	0.808329
PKP4	mmu-mir-294	-0.1118	64.9512	1.5	N	0.736178
SV2C	mmu-mir-377	-0.8103	53.1013	1.5	N	0.799149
TTPAL	mmu-mir-16	-0.1612	74.4121	1.5	N	0.783116
SYNPO2	mmu-mir-448	-0.7389	60.0738	1.5	N	0.753336
RFX3	mmu-mir-324	-0.1212	59.5506	1.5	N	0.762182
FAM107A	mmu-mir-448	-0.1117	72.2014	1.5	N	0.779554
PPIP5K1	mmu-mir-149	-0.3123	74.5994	1.5	N	0.755622
INPP5K	mmu-mir-330	-0.3616	53.2882	1.5	N	0.750143
SNRNP48	mmu-mir-339	-0.1373	51.5102	1.5	N	0.797966
PAIP2	mmu-mir-30a	-0.5463	71.7116	1.5	N	0.730968
PCDHA11	mmu-mir-16	-0.4037	62.2103	1.5	N	0.680453
GPCPD1	mmu-let-7f	-0.154	59.5865	1.5	N	0.756685
TBX22	mmu-mir-544	-0.6145	74.6463	1.5	N	0.76257
FAM117B	mmu-mir-137	-0.914	77.2313	0.854	N	0.845485
ARAP2	mmu-mir-186	-0.9061	60.2846	1.5	N	0.773123
PREX1	mmu-mir-592	-0.8747	58.2669	1.5	N	0.781802
DCAF8	mmu-mir-320	-0.1857	73.4667	1.5	N	0.774658
ERI1	mmu-mir-185	-0.584	54.7911	1.5	N	0.753687
FBXL5	mmu-mir-148a	-0.1033	71.7735	1.5	N	0.778416
BCLAF1	mmu-mir-205	-0.1418	77.2389	1.5	N	0.796755
GREB1L	mmu-mir-125b	-0.1043	53.6152	0.787	N	0.834582
S1PR1	mmu-mir-130b	-0.5308	62.9613	1.5	N	0.685224
BACH2	mmu-mir-92a	-0.324	74.1246	1.5	N	0.750679
RAB3GAP2	mmu-mir-129	-0.174	72.9622	0.508	N	0.825646
MEGF6	mmu-mir-134	-0.4035	54.1163	1.5	N	0.737065
PRUNE2	mmu-mir-125a	-0.3544	64.8534	1.5	N	0.679432
SPRY3	mmu-mir-96	-0.3146	70.8054	0.892	N	0.775951
ATL3	mmu-mir-20a	-0.924	79.0502	1.5	N	0.818082
RICTOR	mmu-mir-196a	-0.2234	79.0978	0.767	N	0.831207
ATL1	mmu-mir-7a	-0.8615	70.2555	1.5	N	0.778225
PKHD1	mmu-mir-34a	-0.878	65.3722	1.5	N	0.751241
TSTD2	mmu-mir-128	-0.187	71.2775	0.648	N	0.814224
KDM1B	mmu-mir-377	-0.766	54.1542	1.5	N	0.789495
RLIM	mmu-mir-30b	-0.1051	51.6224	0.67	N	0.844341
GRIN1	mmu-mir-185	-0.6603	78.9171	1.5	N	0.787097
MED13L	mmu-mir-208a	-0.2001	76.0978	1.5	N	0.783833
VAT1L	mmu-mir-708	-0.3601	79.9962	1.5	N	0.765786
VPS13D	mmu-mir-504	-0.1612	76.2785	1.5	N	0.790697
UHRF2	mmu-mir-216a	-0.2357	79.5116	1.5	N	0.78838
NCEH1	mmu-mir-448	-0.5266	63.3619	1.5	N	0.681072
ACAP2	mmu-mir-30a	-0.3566	70.8895	0.715	N	0.781103
ATF7IP2	mmu-mir-543	-0.6584	71.1589	1.5	N	0.752338
FAM19A2	mmu-mir-421	-0.2042	63.3127	1.5	N	0.722787
YTHDC2	mmu-mir-22	-0.2108	70.0023	1.5	N	0.750255
UBAP2L	mmu-mir-98	-0.9836	63.1881	1.5	N	0.76158
DNAJC11	mmu-mir-504	-0.3367	59.7791	1.5	N	0.716058
HNRNPM	mmu-mir-489	-0.2819	57.3734	1.5	N	0.745134
VGLL3	mmu-mir-186	-0.9047	53.0869	1.5	N	0.807715
RPTOR	mmu-mir-185	-0.214	51.8779	1.5	N	0.784969
ARHGAP19	mmu-mir-544	-0.4848	54.3852	1.5	N	0.734269
TNKS2	mmu-mir-22	-0.4251	65.4519	0.59	N	0.739598
VHL	mmu-mir-93	-0.2358	62.1649	1.5	N	0.723416
PCDHA7	mmu-mir-421	-0.1372	63.6651	1.5	N	0.733828
TRDN	mmu-mir-708	-0.4719	65.1915	1.5	N	0.66335
RFX7	mmu-mir-590	-0.6279	77.7459	1.5	N	0.777698
IPO5	mmu-mir-361	-0.8265	58.3385	1.5	N	0.776373
NIPAL1	mmu-mir-134	-0.9656	54.9531	1.5	N	0.804187
AKAP13	mmu-mir-330	-0.5722	55.0744	1.5	N	0.74964
TMED7	mmu-mir-7a	-0.1416	62.9128	1.5	N	0.737746
TDRD5	mmu-mir-495	-0.2147	54.1523	1.5	N	0.775842
MSL2	mmu-mir-381	-0.8046	64.8597	1.5	N	0.739021
FAM133B	mmu-mir-27a	-0.7406	72.8758	0.887	N	0.813288
RNF150	mmu-mir-23b	-0.1086	50.0731	1.5	N	0.805583
TMED7	mmu-mir-590	-0.2135	50	1.5	N	0.790728
FAM198B	mmu-mir-433	-0.7285	71.1855	1.5	N	0.765655
UNC5D	mmu-mir-15a	-0.4208	67.4838	1.5	N	0.682055
RNMT	mmu-mir-19a	-0.3921	76.2021	1.5	N	0.746174
EGR3	mmu-mir-342	-0.1673	71.2103	1.5	N	0.7656
FAM107A	mmu-mir-874	-0.5086	54.881	1.5	N	0.736713
NACC1	mmu-mir-296	-0.1104	62.221	1.5	N	0.74727
NAA50	mmu-mir-200b	-0.5854	63.9985	0.879	N	0.743484
KBTBD13	mmu-mir-125b	-0.7999	74.1957	1.5	N	0.791334
NTM	mmu-mir-377	-0.1493	63.8206	1.5	N	0.730661
FAM160A1	mmu-mir-485	-0.1922	50	1.5	N	0.794191
ATXN7L1	mmu-mir-211	-0.1268	50	1.5	N	0.803527
TOR1AIP2	mmu-mir-223	-0.8809	52.8908	1.5	N	0.806623
GNL1	mmu-mir-291a	-0.9149	53.5494	1.5	N	0.806753
PLCB1	mmu-mir-124	-0.4088	50.892	0.882	N	0.791356
TTPAL	mmu-mir-328	-0.3869	74.826	1.5	N	0.740654
RFX6	mmu-mir-411	-0.1103	54.1936	1.5	N	0.791756
SENP6	mmu-mir-421	-0.1688	51.483	1.5	N	0.793556
ADAMTSL3	mmu-mir-214	-0.4137	59.8176	1.5	N	0.69676
TNIK	mmu-mir-9	-0.1748	53.6752	1.5	N	0.784657
HAO2	mmu-mir-377	-0.4794	77.2193	1.5	N	0.745673
EBF1	mmu-mir-101a	-0.5924	72.7614	0.665	N	0.802226
INO80	mmu-mir-130b	-0.4296	69.8866	1.5	N	0.69884
RIMKLA	mmu-mir-19b	-0.9606	65.0383	1.5	N	0.756195
TSPO2	mmu-mir-214	-0.7617	51.9372	1.5	N	0.797198
FAM19A1	mmu-mir-106b	-0.3143	61.1534	0.744	N	0.770156
ANO1	mmu-mir-23b	-0.8666	54.9954	1.5	N	0.797228
PRLR	mmu-mir-9	-0.3964	55.4171	0.52	N	0.792516
DBX2	mmu-mir-134	-0.5145	75.3936	1.5	N	0.744955
FAM118A	mmu-let-7d	-0.5202	53.3548	0.959	N	0.780681
FGF13	mmu-mir-19b	-0.547	55.1476	1.5	N	0.743708
MORC4	mmu-mir-9	-0.7536	59.384	1.5	N	0.760091
TMEM173	mmu-mir-7a	-0.2657	50	1.5	N	0.781476
PCDH18	mmu-mir-216a	-0.2057	70.986	1.5	N	0.757336
DNAJC28	mmu-mir-330	-0.2417	63.1361	1.5	N	0.715428
FAM83G	mmu-let-7a	-0.2134	51.1838	1.5	N	0.787346
G2E3	mmu-mir-211	-0.7343	67.8764	1.5	N	0.746211
CHSY3	mmu-mir-653	-0.4923	58.6982	1.5	N	0.707983
FAR1	mmu-mir-135a	-0.7815	66.205	1.5	N	0.743645
NAA15	mmu-mir-101b	-0.8347	59.7748	1.5	N	0.769045
IPCEF1	mmu-mir-130b	-0.4741	57.6837	1.5	N	0.711083
TUBGCP4	mmu-mir-124	-0.1029	55.1091	1.5	N	0.788692
PXDN	mmu-mir-106a	-0.8394	57.676	1.5	N	0.78147
MORC3	mmu-mir-221	-0.7344	61.795	1.5	N	0.741515
SYNPO2	mmu-mir-206	-0.4853	50	1.5	N	0.752946
RPRD1B	mmu-mir-135b	-0.6791	52.013	1.5	N	0.784237
AHCYL2	mmu-mir-376b	-0.101	65.2145	1.5	N	0.739478
HNRNPD	mmu-mir-429	-0.1082	65.5649	1.5	N	0.740481
DCAF8	mmu-mir-504	-0.6857	67.7357	1.5	N	0.735796
TMEM216	mmu-mir-24	-0.46	60.1236	0.441	N	0.760959
FAM57B	mmu-mir-149	-0.3608	52.3555	1.5	N	0.7544
KHNYN	mmu-mir-22	-0.6655	70.5987	0.671	N	0.803959
NRP1	mmu-mir-124	-0.1373	64.0318	0.861	N	0.777845
NAA50	mmu-mir-23b	-0.4056	61.1577	0.631	N	0.756699
PIK3CA	mmu-mir-320	-0.7866	53.5735	1.5	N	0.794554
ANKRD33B	mmu-mir-485	-0.1937	55.978	1.5	N	0.770692
ARHGAP23	mmu-mir-488	-0.3889	50	1.5	N	0.757054
AIDA	mmu-mir-181b	-0.9471	64.9074	1.5	N	0.754554
KIF3B	mmu-mir-23b	-0.7488	63.9584	1.5	N	0.730452
TMCC1	mmu-mir-206	-0.3253	63.5005	1.5	N	0.691598
FAM53C	mmu-mir-495	-0.2477	67.114	1.5	N	0.723004
LRGUK	mmu-mir-505	-0.2628	55.1851	1.5	N	0.761649
FAM19A2	mmu-mir-494	-0.2695	72.9406	1.5	N	0.755897
FAM117B	mmu-mir-708	-0.1888	55.9995	1.5	N	0.771438
CALCA	mmu-mir-488	-0.1732	50	1.5	N	0.79711
PCDHA1	mmu-mir-302a	-0.9517	53.477	1.5	N	0.809212
KLHL36	mmu-mir-320	-0.5041	74.4619	1.5	N	0.737942
NACC1	mmu-mir-18b	-0.5555	62.7069	0.836	N	0.748973
PCDHAC2	mmu-mir-16	-0.8671	76.2328	1.5	N	0.806118
URGCP	mmu-mir-15a	-0.202	60.6425	1.5	N	0.740955
PPIP5K2	mmu-mir-211	-0.773	59.8827	1.5	N	0.76009
HTT	mmu-mir-221	-0.4927	50.9344	1.5	N	0.751338
TBC1D30	mmu-mir-302b	-0.2253	52.2653	1.5	N	0.781623
CNOT4	mmu-mir-15a	-0.2383	61.3801	1.5	N	0.72822
FAM169A	mmu-mir-370	-0.5662	66.4833	1.5	N	0.698398
FAM117B	mmu-mir-361	-0.3346	51.3379	1.5	N	0.763739
SNRNP48	mmu-mir-29a	-0.458	51.6404	1.5	N	0.741675
SPNS2	mmu-mir-491	-0.1551	70.7917	1.5	N	0.765206
TET3	mmu-let-7i	-0.4448	60.1984	1.5	N	0.68625
ACAP2	mmu-mir-134	-0.2029	64.9998	1.5	N	0.718997
CYB5R4	mmu-mir-194	-0.1511	60.3182	1.5	N	0.752594
NIPBL	mmu-mir-181d	-0.8463	65.8909	0.762	N	0.80044
AVL9	mmu-mir-16	-0.147	78.9778	1.5	N	0.800955
MBLAC2	mmu-mir-186	-0.7032	57.3875	1.5	N	0.763335
BNC2	mmu-mir-370	-0.2939	50	1.5	N	0.776106
CDK16	mmu-mir-504	-0.4326	62.8392	1.5	N	0.667945
ANTXR2	mmu-mir-322	-0.543	59.8245	1.5	N	0.712038
TEAD1	mmu-mir-19a	-0.1829	50.0459	1.5	N	0.795522
SF3B1	mmu-mir-96	-0.6624	76.715	1.5	N	0.780529
MEX3B	mmu-mir-181d	-0.708	78.7096	1.5	N	0.794461
TAB3	mmu-mir-653	-0.2066	75.1507	1.5	N	0.77887
SERPINB2	mmu-mir-421	-0.1833	70.9471	1.5	N	0.761259
VWC2L	mmu-mir-138	-0.3383	72.7383	0.886	N	0.782294
INO80	mmu-mir-130a	-0.436	69.8866	0.805	N	0.754578
BASP1	mmu-mir-539	-0.9699	76.7147	1.5	N	0.814298
TEAD1	mmu-mir-194	-0.7241	57.5265	0.824	N	0.809213
RSPH4A	mmu-mir-154	-0.2426	54.8141	1.5	N	0.767525
MTOR	mmu-mir-139	-0.2769	52.1268	1.5	N	0.772474
DNAJC25	mmu-mir-15a	-0.7773	56.4223	1.5	N	0.780421
FAM81A	mmu-mir-149	-0.7622	60.3812	1.5	N	0.755308
STK32B	mmu-mir-15b	-0.6084	71.5994	1.5	N	0.744385
EML6	mmu-mir-491	-0.7547	65.3084	1.5	N	0.733548
FAM45A	mmu-mir-590	-0.1081	50.6702	1.5	N	0.804103
TMCC1	mmu-mir-291a	-0.3181	66.3504	1.5	N	0.700124
DNAJB5	mmu-mir-504	-0.469	65.3546	1.5	N	0.663854
THSD7A	mmu-mir-322	-0.39	66.994	1.5	N	0.686099
RPAP1	mmu-mir-205	-0.6914	74.1333	1.5	N	0.774859
HNRNPK	mmu-mir-339	-0.3853	58.3089	1.5	N	0.714874
PDP2	mmu-let-7a	-0.1264	65.4752	1.5	N	0.736945
RAD18	mmu-mir-138	-0.1116	54.4663	0.392	N	0.839008
LCLAT1	mmu-mir-494	-0.9434	69.7067	1.5	N	0.781804
ACADSB	mmu-mir-138	-0.1103	61.4916	1.5	N	0.751836
TCEANC	mmu-mir-296	-0.6194	50.9259	1.5	N	0.776941
UBXN7	mmu-mir-542	-0.9918	56.5155	1.5	N	0.798449
CYB5R4	mmu-mir-539	-0.5745	66.039	1.5	N	0.697321
SMG1	mmu-mir-351	-0.1651	55.8361	0.965	N	0.805327
MEX3B	mmu-mir-320	-0.7252	64.1475	1.5	N	0.724732
NHP2	mmu-mir-342	-0.3472	69.6952	1.5	N	0.717351
PCDHA6	mmu-mir-421	-0.1622	63.6651	1.5	N	0.72918
EML6	mmu-mir-543	-0.9296	61.386	1.5	N	0.768534
PPIP5K2	mmu-mir-29b	-0.5006	63.9139	1.5	N	0.669828
SEMA3A	mmu-let-7f	-0.785	52.9462	1.5	N	0.796724
SHB	mmu-mir-185	-0.6941	55.6101	1.5	N	0.771379
ASCC3	mmu-mir-384	-0.9203	52.1294	1.5	N	0.8119
RPRD2	mmu-mir-384	-0.2607	53.1912	0.636	N	0.821466
ABHD10	mmu-mir-127	-0.8985	54.5625	1.5	N	0.801658
TET3	mmu-mir-106a	-0.4829	67.7881	1.5	N	0.686769
CDK12	mmu-mir-370	-0.1216	50.6335	1.5	N	0.802549
TRANK1	mmu-mir-15b	-0.2452	68.4862	0.519	N	0.793815
ATL2	mmu-mir-488	-0.1158	63.4098	1.5	N	0.739048
FOXJ3	mmu-let-7c	-0.1938	75.2896	1.5	N	0.781652
MTX3	mmu-mir-590	-0.3588	75.1754	1.5	N	0.74848
PTER	mmu-mir-294	-0.2632	73.0044	1.5	N	0.757558
PIK3C2B	mmu-mir-138	-0.3109	76.8017	1.5	N	0.765629
SLC25A27	mmu-mir-203	-0.1007	75.4369	1.5	N	0.79573
FAM83G	mmu-let-7g	-0.2153	51.1838	1.5	N	0.787023
PCDHA9	mmu-mir-186	-0.7622	60.2332	1.5	N	0.756231
PCDHAC2	mmu-mir-302a	-0.9517	70.0054	1.5	N	0.783968
LCLAT1	mmu-mir-590	-0.3686	79.7122	1.5	N	0.763347
ASAP1	mmu-mir-302a	-0.9323	77.0821	0.585	N	0.855169
CHTF8	mmu-mir-18a	-0.1749	58.1101	1.5	N	0.762056
ANKDD1B	mmu-mir-324	-0.1508	52.6387	1.5	N	0.792307
SLIT2	mmu-mir-182	-0.417	65.4338	1.5	N	0.666766
FAM73B	mmu-mir-9	-0.2345	50	0.657	N	0.833235
PCDHA11	mmu-mir-150	-0.2701	56.8242	1.5	N	0.751023
MPRIP	mmu-mir-16	-0.5869	68.8806	1.5	N	0.721127
ERI1	mmu-mir-106b	-0.2831	77.0981	0.744	N	0.818535
VSIG10	mmu-mir-125b	-0.19	73.1807	1.5	N	0.772473
TECPR1	mmu-mir-370	-0.609	66.1937	1.5	N	0.707349
PGRMC1	mmu-mir-551b	-0.1506	50	1.5	N	0.800364
KDM3B	mmu-mir-148a	-0.6766	50	1.5	N	0.789966
C2CD2	mmu-mir-876	-0.3115	70.9037	1.5	N	0.734201
ESYT1	mmu-mir-125b	-0.1791	52.3387	0.4	N	0.837961
PTPN13	mmu-mir-16	-0.3755	50.8568	1.5	N	0.757011
NOVA1	mmu-mir-26b	-0.2487	65.9353	1.5	N	0.714656
SUN2	mmu-mir-96	-0.1704	76.9447	0.821	N	0.830142
SYVN1	mmu-mir-320	-0.1362	53.5058	1.5	N	0.791099
CEP350	mmu-mir-19a	-0.2799	74.4532	0.733	N	0.810562
ZBTB8B	mmu-mir-592	-0.9984	66.9312	1.5	N	0.769069
ANKRD13A	mmu-mir-592	-0.4775	76.3164	1.5	N	0.741462
MYL9	mmu-mir-491	-0.8528	78.0962	1.5	N	0.810511
GUSB	mmu-mir-17	-0.1534	53.6826	1.5	N	0.787916
WNK3	mmu-mir-411	-0.5359	66.0507	1.5	N	0.687136
ABCA5	mmu-mir-106a	-0.104	72.3555	1.5	N	0.781382
RALGAPA1	mmu-mir-326	-0.463	79.7155	1.5	N	0.750833
EML6	mmu-mir-222	-0.9895	53.3879	1.5	N	0.811314
EML1	mmu-let-7f	-0.2851	66.8688	1.5	N	0.712281
NOVA1	mmu-mir-183	-0.2811	63.9664	0.876	N	0.750169
RFX7	mmu-mir-148a	-0.8009	50.6553	0.616	N	0.84872
PDE4B	mmu-mir-143	-0.3486	70.0375	1.5	N	0.719461
CYLD	mmu-mir-22	-0.1763	50	1.5	N	0.796645
SATL1	mmu-mir-125a	-0.9231	72.5066	1.5	N	0.795063
BHLHE40	mmu-mir-200a	-0.9911	53.1496	0.486	N	0.855251
FAM84A	mmu-mir-26a	-0.5717	53.923	1.5	N	0.755402
PCDHA9	mmu-mir-150	-0.2701	56.8242	1.5	N	0.751023
FAM196B	mmu-mir-130a	-0.3744	51.6213	1.5	N	0.754477
CELF1	mmu-mir-133a	-0.2415	64.4787	0.922	N	0.750481
TMEM229B	mmu-mir-7b	-0.3479	70.4653	1.5	N	0.722645
CPNE8	mmu-mir-302a	-0.1705	62.9704	1.5	N	0.731982
SFRP1	mmu-mir-134	-0.2011	51.3591	1.5	N	0.788853
ZC3H15	mmu-mir-421	-0.924	54.6587	1.5	N	0.803031
DDHD2	mmu-mir-16	-0.1415	70.2576	1.5	N	0.764255
TRAPPC10	mmu-mir-448	-0.6564	63.2099	1.5	N	0.715748
ARNT	mmu-let-7g	-0.1583	69.417	1.5	N	0.756343
EGR3	mmu-mir-376c	-0.3668	63.9359	1.5	N	0.677126
NOVA1	mmu-mir-421	-0.2	51.4417	1.5	N	0.788772
RFX7	mmu-mir-140	-0.6344	54.8649	0.577	N	0.816762
PIKFYVE	mmu-mir-377	-0.1129	51.2596	1.5	N	0.801864
COL4A3BP	mmu-mir-130b	-0.6953	55.649	0.848	N	0.811784
SPRY3	mmu-mir-183	-0.8417	71.4136	0.936	N	0.8137
MMGT1	mmu-mir-200b	-0.7394	78.4461	0.918	N	0.828884
ARHGAP36	mmu-mir-499	-0.2642	65.8015	1.5	N	0.709966
SLC17A9	mmu-mir-185	-0.5108	61.1351	1.5	N	0.694
HTT	mmu-mir-504	-0.445	66.0296	1.5	N	0.66419
FBXL16	mmu-mir-324	-0.1641	73.2432	1.5	N	0.777118
SLC1A1	mmu-mir-320	-0.6675	52.0855	1.5	N	0.781945
NRP1	mmu-mir-495	-0.6297	70.1798	1.5	N	0.739995
TMEM229B	mmu-mir-137	-0.7119	73.6523	0.912	N	0.810462
SALL2	mmu-mir-130b	-0.1837	79.0947	1.5	N	0.79591
RGS7	mmu-mir-499	-0.5721	51.8567	1.5	N	0.764321
ANKRD33B	mmu-mir-30b	-0.2278	61.8617	1.5	N	0.727287
FAM107B	mmu-mir-539	-0.705	79.2423	1.5	N	0.795357
GXYLT1	mmu-mir-125a	-0.1057	77.8719	0.64	N	0.846278
USP24	mmu-mir-137	-0.7842	64.4083	0.659	N	0.791464
ZMIZ1	mmu-mir-322	-0.19	68.3197	1.5	N	0.743493
MCTP1	mmu-mir-16	-0.3449	77.5258	1.5	N	0.761351
RFX3	mmu-let-7a	-0.1543	66.534	1.5	N	0.738677
DENND4C	mmu-mir-181b	-0.9585	74.8373	1.5	N	0.807239
PIK3CG	mmu-mir-29b	-0.2763	51.4422	1.5	N	0.775036
FAM172A	mmu-mir-384	-0.3281	61.8419	1.5	N	0.703028
PCDHAC2	mmu-mir-590	-0.4746	66.7809	1.5	N	0.67663
PAN2	mmu-mir-351	-0.3283	64.4824	0.648	N	0.752747
SECISBP2L	mmu-mir-335	-0.3178	76.1575	1.5	N	0.761616
FAM160B1	mmu-mir-15b	-0.1504	60.1589	1.5	N	0.753718
CDV3	mmu-mir-190b	-0.127	62.544	1.5	N	0.74258
VAT1L	mmu-mir-539	-0.283	50	1.5	N	0.778208
TMEM150C	mmu-mir-874	-0.3338	60.5163	1.5	N	0.711385
RPTOR	mmu-mir-221	-0.7146	58.8779	1.5	N	0.756486
CYLD	mmu-mir-448	-0.1103	66.4254	1.5	N	0.74546
NAA40	mmu-mir-29a	-0.2193	62.353	0.876	N	0.771706
FAM135B	mmu-mir-381	-0.4924	54.7046	1.5	N	0.734156
CDK13	mmu-mir-23b	-0.1675	74.7873	1.5	N	0.783788
GXYLT1	mmu-mir-133a	-0.1389	59.1941	0.897	N	0.799616
ZBTB10	mmu-mir-421	-0.5204	77.9616	1.5	N	0.756852
VOPP1	mmu-mir-103	-0.6015	60.5419	0.517	N	0.784744
NAA50	mmu-mir-130b	-0.1505	70.6793	0.805	N	0.809687
HSPA13	mmu-mir-215	-0.3257	50	1.5	N	0.769831
CSRNP2	mmu-mir-322	-0.4204	76.8121	0.684	N	0.797716
ZFP91	mmu-mir-210	-0.3528	59.0195	1.5	N	0.717607
AIDA	mmu-mir-137	-0.4582	61.1514	0.914	N	0.729386
VASH1	mmu-mir-149	-0.3417	51.2248	1.5	N	0.762681
FOXJ3	mmu-let-7a	-0.1802	75.2896	1.5	N	0.783894
SLC48A1	mmu-mir-22	-0.1839	69.8501	0.47	N	0.810881
NCKAP5L	mmu-mir-491	-0.7311	78.462	1.5	N	0.797279
UHRF1BP1L	mmu-mir-29b	-0.2806	77.2922	0.873	N	0.811617
NEO1	mmu-mir-7b	-0.166	57.7288	1.5	N	0.765824
LDLRAP1	mmu-mir-383	-0.1062	62.6309	1.5	N	0.745373
PRUNE2	mmu-mir-183	-0.2914	68.1028	0.669	N	0.779868
PIK3CA	mmu-mir-19b	-0.4951	75.2683	1.5	N	0.740191
ESYT2	mmu-mir-186	-0.4474	59.7822	1.5	N	0.688998
ANO9	mmu-mir-876	-0.7829	58.8983	1.5	N	0.767482
UBR3	mmu-mir-203	-0.6021	65.3082	0.416	N	0.768882
GXYLT1	mmu-mir-182	-0.1768	67.1574	0.793	N	0.788728
CDK11B	mmu-mir-495	-0.8629	52.1476	1.5	N	0.807594
PCDHA11	mmu-mir-291a	-0.9517	53.477	1.5	N	0.809212
FAM122B	mmu-mir-421	-0.4775	71.0902	1.5	N	0.710682
PCDHA8	mmu-mir-320	-0.7127	54.5327	1.5	N	0.779774
RBM20	mmu-mir-30c	-0.1075	50.746	1.5	N	0.803969
ANKRD45	mmu-mir-154	-0.573	54.845	1.5	N	0.751036
HMGXB4	mmu-mir-138	-0.5853	71.4148	0.778	N	0.789321
PKN2	mmu-mir-302a	-0.729	64.3935	0.717	N	0.781368
TCF7L2	mmu-mir-181a	-0.1552	72.1528	0.761	N	0.818194
CELF2	mmu-mir-590	-0.2021	50.6489	1.5	N	0.790832
SLC43A2	mmu-mir-93	-0.2156	57.8848	1.5	N	0.755838
CDC73	mmu-mir-30a	-0.1988	52.8904	1.5	N	0.783865
ACER3	mmu-let-7g	-0.2237	74.8955	1.5	N	0.774695
FAM126A	mmu-mir-29a	-0.5001	54.9299	1.5	N	0.734573
CSRNP3	mmu-mir-367	-0.1543	51.345	1.5	N	0.79611
AVL9	mmu-mir-351	-0.1743	62.6967	0.843	N	0.780593
FAM19A5	mmu-mir-361	-0.4011	60.3903	1.5	N	0.695419
RLIM	mmu-mir-106b	-0.1738	50.4058	0.864	N	0.830934
MME	mmu-mir-135a	-0.3284	51.6507	1.5	N	0.763883
ASAP1	mmu-mir-295	-0.9376	77.0821	1.5	N	0.813753
DDX3X	mmu-mir-20a	-0.2293	61.6248	1.5	N	0.728564
ARFGAP2	mmu-mir-383	-0.7061	79.6364	1.5	N	0.796467
KRIT1	mmu-mir-154	-0.3318	57.078	1.5	N	0.735749
RNMT	mmu-mir-383	-0.4935	70.8201	1.5	N	0.712479
NPTXR	mmu-mir-342	-0.1963	72.0974	1.5	N	0.765548
GXYLT1	mmu-mir-376c	-0.2287	50	1.5	N	0.78814
FAR2	mmu-mir-291a	-0.2308	73.3321	1.5	N	0.76578
PCDHA12	mmu-mir-221	-0.4227	54.0777	0.625	N	0.79191
TNKS2	mmu-mir-291a	-0.5735	74.436	0.773	N	0.80157
ADAM28	mmu-mir-205	-0.3853	74.6585	1.5	N	0.740126
FAM118A	mmu-mir-291a	-0.3788	65.222	1.5	N	0.675466
FNIP2	mmu-mir-92a	-0.758	70.7919	1.5	N	0.768159
SLC39A9	mmu-mir-18a	-0.2849	53.262	1.5	N	0.766313
KIF3B	mmu-mir-103	-0.3373	69.996	0.709	N	0.780095
MTA3	mmu-mir-708	-0.5674	67.0078	1.5	N	0.702586
SIK1	mmu-mir-302b	-0.305	68.5874	1.5	N	0.719697
FAM83F	mmu-mir-149	-0.2775	68.8429	1.5	N	0.728072
MFSD2A	mmu-mir-27a	-0.6776	79.235	0.969	N	0.817656
CHD1	mmu-mir-7b	-0.2468	66.6101	1.5	N	0.719738
USP24	mmu-mir-16	-0.1706	60.4314	1.5	N	0.748402
ZC4H2	mmu-mir-186	-0.5564	66.0663	1.5	N	0.692729
AKAP9	mmu-mir-224	-0.1908	62.4658	1.5	N	0.731185
GSDMA	mmu-mir-431	-0.6438	65.953	1.5	N	0.714266
HNRNPD	mmu-mir-200c	-0.1082	65.5649	0.993	N	0.770526
PCDHA8	mmu-mir-150	-0.2701	56.8242	1.5	N	0.751023
ATF6B	mmu-mir-291a	-0.8754	56.9538	0.432	N	0.837559
PCDHA2	mmu-mir-16	-0.8671	62.1608	1.5	N	0.7584
PARM1	mmu-mir-370	-0.2699	76.707	1.5	N	0.773439
FAM13C	mmu-mir-214	-0.9293	53.7453	1.5	N	0.806947
TMEM218	mmu-mir-505	-0.6654	51.581	1.5	N	0.783314
SPRY3	mmu-mir-185	-0.744	52.9468	1.5	N	0.791199
KBTBD2	mmu-mir-34a	-0.1275	53.1559	1.5	N	0.793639
ESCO2	mmu-mir-32	-0.4285	64.3684	1.5	N	0.657012
TMX3	mmu-mir-448	-0.1528	71.7357	1.5	N	0.770968
YWHAE	mmu-mir-30e	-0.1019	75.2704	1.5	N	0.794935
KHNYN	mmu-mir-30b	-0.916	69.9011	0.813	N	0.821939
TAB3	mmu-mir-26b	-0.3441	68.8206	1.5	N	0.711738
PCDHA4	mmu-mir-322	-0.8868	62.2103	0.868	N	0.800889
FAM19A2	mmu-mir-539	-0.1697	68.0209	1.5	N	0.745426
PCDHA12	mmu-mir-186	-0.7622	60.2332	1.5	N	0.756231
WARS	mmu-mir-491	-0.4701	66.5839	1.5	N	0.673896
THSD7A	mmu-mir-19a	-0.9868	63.2005	0.835	N	0.804744
FAM133B	mmu-mir-383	-0.1764	68.5989	1.5	N	0.747908
PCDHA7	mmu-mir-362	-0.7625	62.1017	1.5	N	0.744507
RFX3	mmu-let-7c	-0.1543	66.534	1.5	N	0.738677
2017-09-07	mmu-mir-224	-0.1963	56.7257	1.5	N	0.766198
SLC25A42	mmu-mir-193b	-0.2798	63.5589	1.5	N	0.703132
NETO1	mmu-mir-141	-0.998	60.1858	1.5	N	0.77945
SEC24D	mmu-let-7c	-0.2622	75.6093	1.5	N	0.770527
FRMPD4	mmu-let-7f	-0.5127	71.1986	1.5	N	0.719665
HNRNPK	mmu-mir-10a	-0.6095	77.7713	0.649	N	0.823352
SEMA3A	mmu-let-7b	-0.785	52.9462	1.5	N	0.796724
NINL	mmu-mir-590	-0.7398	77.2912	1.5	N	0.795087
TTPAL	mmu-mir-322	-0.1473	74.4121	1.5	N	0.78522
PDP1	mmu-mir-16	-0.5375	72.713	1.5	N	0.735283
FAM188A	mmu-mir-411	-0.1671	61.9948	1.5	N	0.738941
SDC2	mmu-mir-183	-0.2266	67.7246	1.036	N	0.756553
ABCA12	mmu-mir-382	-0.3571	51.6371	1.5	N	0.758007
FAM134C	mmu-mir-125b	-0.3055	77.6615	0.955	N	0.800849
KCTD18	mmu-mir-92a	-0.9451	56.5065	1.5	N	0.796102
DSTYK	mmu-mir-328	-0.109	54.0844	1.5	N	0.792376
ANKRD12	mmu-let-7c	-0.1104	65.7054	1.5	N	0.740994
TET1	mmu-mir-384	-0.9891	79.8869	1.5	N	0.823005
NAA50	mmu-mir-194	-0.6753	78.3321	0.569	N	0.835711
IGF2BP2	mmu-mir-146a	-0.2189	69.5245	1.5	N	0.745554
RORA	mmu-mir-23a	-0.7687	57.0923	0.685	N	0.823439
INO80	mmu-mir-106b	-0.4951	74.9273	0.744	N	0.791558
CELF1	mmu-mir-485	-0.3428	56.6082	1.5	N	0.73619
NR2C2	mmu-mir-322	-0.2207	64.052	1.5	N	0.714256
STRADB	mmu-mir-140	-0.6658	70.328	0.46	N	0.806508
TMEFF1	mmu-mir-206	-0.1629	70.5557	1.5	N	0.762502
INPP5K	mmu-mir-449b	-0.1999	63.4601	0.812	N	0.774672
SEC14L1	mmu-mir-129	-0.9349	77.262	0.556	N	0.856074
PLEKHH1	mmu-mir-199a	-0.286	64.9958	0.806	N	0.755741
TMX4	mmu-mir-488	-0.3586	55.9428	1.5	N	0.736672
NEDD9	mmu-mir-448	-0.1505	50	1.5	N	0.800378
HARBI1	mmu-mir-222	-0.3798	67.1602	1.5	N	0.690049
SSBP2	mmu-mir-7a	-0.7245	78.974	0.644	N	0.841786
FAM76B	mmu-let-7c	-0.798	77.4925	1.5	N	0.803241
ITPRIPL2	mmu-mir-193b	-0.1436	51.4766	1.5	N	0.79721
SLC35F4	mmu-let-7a	-0.1443	72.4798	1.5	N	0.776309
UBE2L3	mmu-mir-383	-0.471	78.5619	1.5	N	0.748883
RORA	mmu-mir-351	-0.2884	57.7715	1.5	N	0.741183
UNC80	mmu-mir-302a	-0.8042	74.0214	1.5	N	0.791081
MEX3B	mmu-mir-92a	-0.1966	58.0127	1.5	N	0.758702
RORA	mmu-mir-15b	-0.1289	56.021	1.5	N	0.780832
C2CD3	mmu-mir-26a	-0.2912	75.3611	1.5	N	0.763635
IPO5	mmu-mir-544	-0.5614	67.0274	1.5	N	0.701178
SYDE1	mmu-mir-15a	-0.5842	50.9936	0.678	N	0.81905
GABRA2	mmu-let-7c	-0.3848	57.1509	1.5	N	0.723014
ZMYND8	mmu-mir-543	-0.9769	60.7808	1.5	N	0.775019
UNC80	mmu-mir-295	-0.8319	74.0214	1.5	N	0.794193
NCEH1	mmu-mir-335	-0.4011	61.6475	1.5	N	0.685562
CDK1	mmu-mir-876	-0.7785	79.0014	1.5	N	0.805007
DENND4C	mmu-mir-154	-0.1068	51.254	1.5	N	0.802619
RNF150	mmu-mir-194	-0.1582	52.2925	1.5	N	0.792454
PLEKHM3	mmu-mir-485	-0.2459	66.251	1.5	N	0.717483
PTPRN2	mmu-mir-29b	-0.3398	66.1108	1.5	N	0.692641
PCDHAC2	mmu-mir-208a	-0.1251	60.4822	0.402	N	0.812392
PCDHA5	mmu-mir-221	-0.4227	54.0777	0.625	N	0.79191
JAKMIP3	mmu-mir-429	-0.1321	59.182	1.5	N	0.76274
VAMP7	mmu-mir-384	-0.7533	56.5608	1.5	N	0.776231
UGT1A5	mmu-mir-7a	-0.645	56.2937	1.5	N	0.758343
TNIK	mmu-mir-384	-0.7994	70.4556	1.5	N	0.772165
ZBTB10	mmu-mir-495	-0.1865	75.5028	1.5	N	0.783744
CPPED1	mmu-mir-19b	-0.747	57.3008	1.5	N	0.771252
DENND5A	mmu-mir-544	-0.8667	63.0701	1.5	N	0.752957
FAM149A	mmu-mir-295	-0.1976	74.2752	1.5	N	0.776513
FAM53C	mmu-mir-214	-0.2778	70.9247	1.5	N	0.741985
RYR3	mmu-mir-488	-0.5009	55.6254	1.5	N	0.730692
MINA	mmu-mir-181b	-0.4228	58.0263	1.5	N	0.708096
HNRNPAB	mmu-mir-590	-0.2161	68.7132	1.5	N	0.740809
KDM5A	mmu-mir-194	-0.5415	79.358	0.683	N	0.815497
ALPK3	mmu-mir-320	-0.105	72.605	1.5	N	0.782524
FAM120C	mmu-mir-488	-0.1533	66.5612	1.5	N	0.739034
ATP6V1H	mmu-mir-421	-0.3143	53.2397	1.5	N	0.760372
SUN2	mmu-mir-185	-0.1567	59.2596	1.5	N	0.758247
NRCAM	mmu-mir-30a	-0.1747	55.7746	1.5	N	0.774995
FAM3C	mmu-mir-16	-0.1761	57.5797	1.5	N	0.764951
MAP3K9	mmu-mir-106a	-0.6833	54.0498	1.5	N	0.7769
PDE12	mmu-mir-130a	-0.4228	63.1752	1.5	N	0.667828
TNS1	mmu-mir-326	-0.1094	52.5178	1.5	N	0.798273
SERP1	mmu-mir-590	-0.8899	78.1225	1.5	N	0.813576
HSPA13	mmu-mir-140	-0.6983	79.6256	0.61	N	0.840587
FAM118A	mmu-mir-26b	-0.2024	59.5075	1.5	N	0.748278
MAPK8	mmu-mir-98	-0.8165	72.6918	1.5	N	0.786281
SLC35D3	mmu-mir-302b	-0.1484	72.7093	1.5	N	0.776873
LEF1	mmu-mir-33	-0.1276	55.7278	1.5	N	0.782468
RBM41	mmu-mir-181b	-0.1307	68.2054	1.5	N	0.753376
SOX5	mmu-mir-200b	-0.7194	74.0175	0.959	N	0.808415
ROR1	mmu-mir-504	-0.2417	56.7308	1.5	N	0.757466
HCN1	mmu-mir-542	-0.9286	72.3162	1.5	N	0.794511
CNTN1	mmu-mir-340	-0.483	58.8658	1.5	N	0.704519
CNTN1	mmu-mir-23a	-0.2167	58.5522	1.5	N	0.751508
CDC42BPA	mmu-mir-322	-0.6807	61.8184	1.5	N	0.730618
LRIG2	mmu-mir-504	-0.633	51.0367	1.5	N	0.779168
AGFG2	mmu-mir-322	-0.3298	50	1.5	N	0.76901
FAM126B	mmu-mir-186	-0.4884	64.6232	1.5	N	0.663449
LHPP	mmu-mir-128	-0.236	53.4249	1.5	N	0.77512
NAA15	mmu-mir-7b	-0.133	57.5959	1.5	N	0.771859
CNOT6L	mmu-mir-382	-0.5996	61.9626	1.5	N	0.710576
CPEB2	mmu-mir-125b	-0.3681	68.5434	1.5	N	0.703654
FAM49B	mmu-mir-590	-0.6887	66.4092	1.5	N	0.727576
RIMKLB	mmu-mir-495	-0.9256	77.2586	1.5	N	0.813571
PCDHA2	mmu-mir-302a	-0.9517	53.3257	1.5	N	0.809752
TTC37	mmu-mir-876	-0.9262	54.6529	1.5	N	0.803196
S1PR2	mmu-mir-488	-0.7252	56.4708	1.5	N	0.772247
ID4	mmu-mir-411	-0.1059	65.5759	1.5	N	0.74091
UNC80	mmu-mir-181a	-0.1445	72.4633	0.723	N	0.822501
TET3	mmu-mir-26a	-0.1688	69.0069	1.5	N	0.751912
MATN2	mmu-mir-224	-0.6507	55.5026	1.5	N	0.763773
ASAP1	mmu-mir-135a	-0.1126	50.0877	0.443	N	0.850024
MYEF2	mmu-mir-346	-0.8616	66.7582	1.5	N	0.757685
NSA2	mmu-mir-590	-0.1833	50.6377	1.5	N	0.793862
CDK16	mmu-mir-200b	-0.7991	67.143	1.5	N	0.752129
TNKS2	mmu-mir-302a	-0.5771	74.436	1.5	N	0.753684
HERC1	mmu-mir-499	-0.1107	70.6448	1.5	N	0.771139
NIPAL3	mmu-mir-141	-0.1306	63.6347	1.5	N	0.735174
ZBTB10	mmu-mir-876	-0.719	57.701	1.5	N	0.76433
TMX4	mmu-mir-543	-0.4202	50	1.5	N	0.750782
FAM196B	mmu-mir-9	-0.2893	65.3236	0.829	N	0.754974
CELF2	mmu-mir-186	-0.1049	71.3274	1.5	N	0.775778
KRT81	mmu-mir-149	-0.5219	62.0501	1.5	N	0.689811
WDR7	mmu-mir-543	-0.8412	61.8771	1.5	N	0.757187
FSD1L	mmu-mir-504	-0.1008	52.0722	1.5	N	0.800807
VOPP1	mmu-mir-107	-0.6015	60.5419	1.5	N	0.721226
CYTH3	mmu-mir-448	-0.1119	56.0453	1.5	N	0.783062
NAA40	mmu-mir-199a	-0.3694	58.5534	0.975	N	0.752318
PID1	mmu-mir-543	-0.1068	56.9197	1.5	N	0.779262
NTF3	mmu-mir-190b	-0.2847	62.778	1.5	N	0.707359
CNOT6L	mmu-mir-421	-0.4145	50.6923	1.5	N	0.749643
BEND3	mmu-mir-330	-0.2922	53.2915	1.5	N	0.764704
CD84	mmu-mir-544	-0.8993	53.1075	1.5	N	0.80726
UBN2	mmu-mir-499	-0.1929	51.8778	0.402	N	0.837482
HSPA13	mmu-mir-382	-0.4259	74.0294	1.5	N	0.727876
USP3	mmu-mir-148a	-0.1909	75.6413	1.5	N	0.783578
RORA	mmu-mir-125b	-0.2859	57.7715	1.5	N	0.741742
MAPK8	mmu-let-7d	-0.8165	72.6918	0.913	N	0.819012
TMEM132C	mmu-mir-340	-0.9028	60.3868	1.5	N	0.772257
ARID1A	mmu-mir-211	-0.2185	69.6788	1.5	N	0.746635
UBXN2B	mmu-mir-340	-0.3638	79.8274	1.5	N	0.764613
BHLHE22	mmu-mir-182	-0.9919	63.6283	0.369	N	0.815374
AVL9	mmu-mir-24	-0.5521	75.0366	1.5	N	0.751304
REPS2	mmu-mir-22	-0.1047	58.4742	1.5	N	0.770944
LARP4B	mmu-mir-421	-0.7301	53.287	1.5	N	0.787824
PCDHA4	mmu-mir-362	-0.7625	62.1017	1.5	N	0.744507
FAM49B	mmu-mir-27a	-0.9291	59.323	0.79	N	0.822725
MTSS1	mmu-mir-708	-0.1576	65.5663	1.5	N	0.7319
CELF1	mmu-mir-320	-0.1377	62.4033	1.5	N	0.74165
SDR42E1	mmu-mir-410	-0.3332	69.3141	1.5	N	0.718025
MSL2	mmu-mir-136	-0.7381	55.307	1.5	N	0.780221
UGT1A1	mmu-mir-7a	-0.645	56.2937	1.5	N	0.758343
HECTD1	mmu-mir-128	-0.4555	53.7698	0.804	N	0.782241
HECW2	mmu-mir-411	-0.4262	59.7257	1.5	N	0.694448
ZBTB11	mmu-mir-124	-0.8909	56.9709	0.896	N	0.823594
CDC40	mmu-mir-212	-0.8634	79.2349	0.444	N	0.857048
KDM3B	mmu-mir-133a	-0.2012	62.5824	1.5	N	0.728242
SMARCA2	mmu-mir-33	-0.2152	75.4841	1.5	N	0.778768
TAB3	mmu-mir-590	-0.2689	70.8851	1.5	N	0.743695
AUTS2	mmu-let-7c	-0.1021	74.3071	1.5	N	0.790915
PKHD1	mmu-mir-449a	-0.8814	53.6706	1.5	N	0.80385
PCDHAC2	mmu-mir-448	-0.8307	65.2026	1.5	N	0.744706
FAM175B	mmu-mir-376b	-0.7161	72.637	1.5	N	0.771611
FAM13C	mmu-mir-295	-0.771	68.8253	1.5	N	0.758355
OLFML3	mmu-mir-335	-0.9209	68.6851	1.5	N	0.774455
AVL9	mmu-mir-494	-0.1183	58.1656	1.5	N	0.770798
C2CD2L	mmu-mir-377	-0.2017	56.0115	1.5	N	0.769087
CNTN4	mmu-mir-124	-0.7818	68.3535	0.76	N	0.805613
ARHGAP36	mmu-mir-29a	-0.9035	65.2467	0.859	N	0.795745
SYDE1	mmu-mir-200b	-0.7985	71.2212	0.881	N	0.813363
UBR3	mmu-mir-148a	-0.3462	68.739	1.5	N	0.710612
AKIRIN2	mmu-mir-140	-0.4112	50.8035	0.557	N	0.806341
DENND4C	mmu-mir-301a	-0.6762	58.7081	0.805	N	0.797428
UGGT1	mmu-mir-136	-0.2882	62.0159	1.5	N	0.711903
DZIP1L	mmu-mir-383	-0.3592	61.6154	1.5	N	0.696669
FAM73B	mmu-mir-542	-0.3417	56.1667	1.5	N	0.73914
FAM63B	mmu-mir-377	-0.6916	56.341	1.5	N	0.767084
NIPAL1	mmu-mir-202	-0.4089	60.1115	1.5	N	0.695654
FAM3A	mmu-mir-330	-0.1862	72.345	1.5	N	0.768716
KDM2A	mmu-mir-495	-0.7464	52.3933	1.5	N	0.793546
LARP1	mmu-mir-330	-0.1357	72.2952	1.5	N	0.776634
DENND5A	mmu-mir-495	-0.1293	78.475	1.5	N	0.802018
RLIM	mmu-mir-29a	-0.2168	68.713	0.979	N	0.77256
PCDHAC2	mmu-mir-150	-0.2701	56.8242	1.5	N	0.751023
THSD7A	mmu-mir-200c	-0.2246	58.7813	1.5	N	0.748465
FNIP2	mmu-mir-384	-0.2084	59.5988	0.79	N	0.795404
FCHSD2	mmu-mir-146b	-0.1808	67.6681	1.5	N	0.741025
IP6K1	mmu-mir-539	-0.7764	68.6398	1.5	N	0.758039
CELF1	mmu-mir-200a	-0.6144	75.4364	1.5	N	0.766199
PCDHA2	mmu-mir-186	-0.7622	60.1857	1.5	N	0.756527
TMED7	mmu-mir-421	-0.118	69.705	1.5	N	0.764567
SNAI2	mmu-mir-26a	-0.1309	74.2191	1.5	N	0.786719
TSPYL1	mmu-mir-504	-0.775	73.0862	1.5	N	0.782961
HNRNPA3	mmu-mir-7a	-0.901	59.3355	1.5	N	0.778145
HNRNPK	mmu-mir-544	-0.423	50	1.5	N	0.750228
AGFG1	mmu-mir-33	-0.1259	75.49	1.5	N	0.792725
ANKRD29	mmu-mir-340	-0.6829	50	1.5	N	0.791023
DENND5B	mmu-mir-190b	-0.3928	79.1152	0.568	N	0.811487
PCDHA3	mmu-mir-322	-0.8868	62.2103	0.868	N	0.800889
CELF2	mmu-mir-216a	-0.1801	66.3379	0.646	N	0.790756
SMG1	mmu-mir-128	-0.2599	75.4721	0.706	N	0.818548
WDR73	mmu-mir-295	-0.2731	51.9107	1.5	N	0.774009
UBXN2B	mmu-mir-495	-0.4802	52.2556	1.5	N	0.743628
RFX3	mmu-mir-125a	-0.6839	72.9337	0.943	N	0.800077
THEMIS	mmu-mir-27a	-0.1556	50.656	1.5	N	0.797932
RSF1	mmu-mir-181a	-0.1172	58.0131	0.72	N	0.819157
ERP44	mmu-mir-34a	-0.7831	57.0891	1.5	N	0.777721
HMG20A	mmu-mir-361	-0.9065	74.6339	1.5	N	0.803278
DMD	mmu-mir-7a	-0.1874	55.5003	1.5	N	0.774231
IGF2BP3	mmu-mir-144	-0.1138	50	1.5	N	0.80514
PIK3CA	mmu-mir-182	-0.9851	54.9889	0.423	N	0.850039
FERMT1	mmu-mir-149	-0.4089	78.9438	1.5	N	0.753044
SMG6	mmu-mir-92a	-0.2919	53.6706	1.5	N	0.763075
YTHDC2	mmu-mir-421	-0.348	60.0099	1.5	N	0.711574
UBXN2B	mmu-mir-186	-0.4454	59.9164	1.5	N	0.688362
FAM199X	mmu-let-7f	-0.3192	72.5058	1.5	N	0.742593
FAM160A1	mmu-mir-503	-0.1265	75.355	1.5	N	0.792113
ERI3	mmu-mir-329	-0.3784	65.8916	1.5	N	0.68065
CDCA2	mmu-mir-295	-0.2623	74.2431	1.5	N	0.764217
MAN2A2	mmu-mir-590	-0.4715	50	1.5	N	0.750202
PAN2	mmu-mir-19b	-0.1446	70.5791	1.5	N	0.765663
WNK3	mmu-mir-93	-0.6865	63.8288	1.5	N	0.718556
HNRNPD	mmu-mir-30b	-0.1011	53.1058	1.5	N	0.797183
SERP1	mmu-mir-124	-0.9875	79.6618	0.997	N	0.842673
AHCYL1	mmu-mir-181b	-0.3721	63.1243	1.5	N	0.681767
YTHDC2	mmu-mir-302b	-0.9891	59.4921	1.5	N	0.782911
FAF2	mmu-mir-9	-0.3028	79.8138	0.954	N	0.80687
MMGT1	mmu-mir-211	-0.3146	62.6041	1.5	N	0.700929
ANKRD33B	mmu-mir-106a	-0.1243	71.4809	0.937	N	0.806223
ENOX1	mmu-mir-362	-0.1127	64.0423	1.5	N	0.735708
SPRY3	mmu-mir-542	-0.4353	50.5101	1.5	N	0.746133
VTCN1	mmu-mir-539	-0.1868	55.6631	1.5	N	0.773515
DDX10	mmu-mir-491	-0.9434	68.6104	1.5	N	0.775608
ELMO1	mmu-mir-29a	-0.1422	64.8016	1.5	N	0.730015
ACVR1	mmu-mir-34a	-0.2685	58.68	1.5	N	0.73973
ACAP2	mmu-mir-590	-0.2532	55.0605	1.5	N	0.764215
INO80	mmu-mir-20a	-0.4986	74.9273	1.5	N	0.739209
GCNT4	mmu-let-7d	-0.2848	71.2572	0.96	N	0.776622
NPHP3	mmu-mir-181b	-0.4494	50.6126	1.5	N	0.743836
IL1RAP	mmu-mir-328	-0.3536	72.5368	1.5	N	0.735002
MPDZ	mmu-mir-322	-0.1275	78.2583	1.5	N	0.801668
TSNAX	mmu-mir-590	-0.4685	62.3856	1.5	N	0.673247
FAM73B	mmu-mir-504	-0.2161	68.1199	1.5	N	0.736858
TOMM6	mmu-mir-22	-0.6638	56.4768	0.369	N	0.816546
PDP2	mmu-mir-342	-0.8871	72.0702	1.5	N	0.790218
NAA40	mmu-mir-202	-0.2217	67.768	1.5	N	0.733297
FAF2	mmu-mir-544	-0.2957	54.8326	1.5	N	0.75665
ARAP2	mmu-mir-106b	-0.7192	79.7902	0.744	N	0.839654
CDK14	mmu-mir-335	-0.4495	67.5175	1.5	N	0.676259
NWD1	mmu-mir-149	-0.1996	51.3994	1.5	N	0.788972
SEC14L1	mmu-mir-504	-0.1084	66.2782	1.5	N	0.744843
CYTH3	mmu-mir-7a	-0.4971	76.4072	0.807	N	0.793854
LARP1	mmu-mir-708	-0.103	77.9301	1.5	N	0.80377
HSPA13	mmu-mir-544	-0.5786	56.8965	1.5	N	0.740479
CDK18	mmu-mir-504	-0.1137	58.5909	1.5	N	0.769002
FAM19A1	mmu-mir-448	-0.105	50	1.5	N	0.806185
GPD2	mmu-mir-181a	-0.6654	76.758	0.375	N	0.832
TMEM219	mmu-mir-296	-0.3459	71.2103	1.5	N	0.728219
NEDD1	mmu-mir-223	-0.1259	60.379	1.5	N	0.756362
EPCAM	mmu-mir-590	-0.3577	51.1771	1.5	N	0.759558
ZC3H12D	mmu-mir-351	-0.1049	50	1.5	N	0.806197
PCDHA1	mmu-mir-322	-0.8868	62.2103	0.868	N	0.800889
CNOT4	mmu-let-7g	-0.9749	64.4328	1.5	N	0.75414
MFF	mmu-mir-32	-0.4924	59.4291	1.5	N	0.702533
PLG	mmu-mir-203	-0.1261	79.7463	1.5	N	0.805483
PIKFYVE	mmu-mir-875	-0.2218	60.37	1.5	N	0.73866
VPS13B	mmu-mir-495	-0.4628	64.3862	1.5	N	0.655981
EFHC1	mmu-mir-488	-0.8715	60.809	1.5	N	0.76691
VAMP4	mmu-mir-33	-0.2335	64.4844	1.5	N	0.708623
NDRG4	mmu-mir-19b	-0.2792	69.1741	1.5	N	0.72997
DUSP22	mmu-mir-322	-0.1302	54.9738	1.5	N	0.785672
FIBIN	mmu-mir-16	-0.3888	65.0919	1.5	N	0.671755
PCDHA9	mmu-mir-302a	-0.9517	53.477	1.5	N	0.809212
NDUFAF4	mmu-mir-19b	-0.7552	67.064	1.5	N	0.744699
PPFIA4	mmu-mir-101a	-0.6207	71.5771	0.777	N	0.796545
SPRED1	mmu-let-7c	-0.1257	71.97	1.5	N	0.776368
RPRD2	mmu-mir-15b	-0.1297	77.6854	1.5	N	0.799751
NUP98	mmu-mir-16	-0.666	68.778	1.5	N	0.738597
FNIP2	mmu-mir-181a	-0.9295	75.1251	0.821	N	0.842414
FAM193A	mmu-mir-505	-0.1786	69.5459	1.5	N	0.753531
AVL9	mmu-mir-410	-0.5573	58.1466	1.5	N	0.727418
DGKD	mmu-mir-381	-0.3228	62.2419	1.5	N	0.701448
FAM134B	mmu-mir-19b	-0.4503	79.9918	1.5	N	0.749146
ESRP1	mmu-mir-17	-0.108	52.0759	1.5	N	0.799931
DNAJB11	mmu-mir-29a	-0.3156	51.0746	0.796	N	0.812824
WDR33	mmu-mir-152	-0.2646	66.476	1.5	N	0.714553
SERINC1	mmu-mir-490	-0.141	63.9694	1.5	N	0.731269
PPP4R2	mmu-mir-29b	-0.2614	62.6297	1.5	N	0.714176
UBXN10	mmu-mir-185	-0.1554	58.2575	1.5	N	0.764513
ARHGAP19	mmu-mir-146b	-0.6938	67.219	1.5	N	0.73404
DCAF10	mmu-mir-181b	-0.1	59.4966	1.5	N	0.765581
TMEFF2	mmu-mir-181b	-0.171	62.0933	1.5	N	0.737558
WNK1	mmu-mir-222	-0.3405	72.0158	1.5	N	0.734732
RMND5A	mmu-mir-421	-0.8717	59.447	1.5	N	0.774895
CSRNP3	mmu-mir-377	-0.6017	75.9447	1.5	N	0.765826
SLC12A6	mmu-mir-20a	-0.1839	50.6572	1.5	N	0.793714
SCN1A	mmu-mir-29b	-0.113	66.925	1.5	N	0.748152
SRP72	mmu-mir-411	-0.3887	68.7942	1.5	N	0.700399
SORBS2	mmu-mir-7a	-0.9424	57.8869	1.5	N	0.789016
FAM133B	mmu-mir-214	-0.1123	67.1246	1.5	N	0.749508
FAM107A	mmu-mir-491	-0.1468	50.1211	1.5	N	0.800582
ISPD	mmu-mir-505	-0.3816	52.5991	1.5	N	0.748993
FAM188B	mmu-mir-133b	-0.6282	51.2586	1.5	N	0.777543
FAM132B	mmu-mir-379	-0.1792	59.151	1.5	N	0.754943
EPOR	mmu-let-7f	-0.4257	58.0549	1.5	N	0.707219
RNF165	mmu-mir-29a	-0.3633	57.6168	1.5	N	0.724894
TCF7L1	mmu-mir-212	-0.3569	65.0533	0.381	N	0.754396
DLG5	mmu-mir-101a	-0.5301	77.4359	0.81	N	0.802605
GKAP1	mmu-mir-383	-0.2563	70.5729	1.5	N	0.74444
TREML1	mmu-mir-149	-0.7518	61.7741	1.5	N	0.74476
FAM73A	mmu-mir-431	-0.2155	71.0914	1.5	N	0.756077
PDE5A	mmu-mir-429	-0.3073	57.8771	1.5	N	0.736214
HIF1A	mmu-mir-488	-0.2275	78.3565	1.5	N	0.786728
KIDINS220	mmu-mir-383	-0.1264	56.1664	1.5	N	0.780456
HMGXB3	mmu-mir-488	-0.1871	63.5928	1.5	N	0.724621
COL25A1	mmu-mir-495	-0.8234	53.3739	1.5	N	0.799571
MAP3K7	mmu-mir-544	-0.1405	68.0483	1.5	N	0.750769
BASP1	mmu-let-7c	-0.1024	78.1924	1.5	N	0.804566
FGD4	mmu-mir-29a	-0.1287	62.4129	0.895	N	0.784288
TMX3	mmu-mir-494	-0.1377	74.1554	1.5	N	0.785469
TCEANC	mmu-mir-154	-0.3811	75.8297	1.5	N	0.746811
DYNC1LI2	mmu-mir-590	-0.8421	59.6374	1.5	N	0.770702
GPD2	mmu-mir-383	-0.1257	73.8436	1.5	N	0.785735
TADA1	mmu-mir-200a	-0.9512	76.6216	1.5	N	0.813087
FAM117B	mmu-mir-106a	-0.2317	66.1113	0.914	N	0.762636
FAM102A	mmu-mir-20a	-0.1739	70.3969	0.989	N	0.787966
TNPO3	mmu-mir-30a	-0.8719	67.8712	1.5	N	0.765409
ANO1	mmu-mir-544	-0.2969	78.5491	1.5	N	0.774389
FAM109A	mmu-mir-218	-0.5663	75.2889	0.673	N	0.807998
MAGI3	mmu-mir-340	-0.129	66.2332	1.5	N	0.741224
FAM120B	mmu-mir-134	-0.8996	74.5803	1.5	N	0.802565
FAM117B	mmu-mir-429	-0.3067	68.7694	1.5	N	0.720584
CALU	mmu-mir-222	-0.3887	78.2314	1.5	N	0.754816
PCDHA11	mmu-mir-152	-0.1908	52.4676	1.5	N	0.786773
JMJD1C	mmu-mir-411	-0.3507	78.627	1.5	N	0.76385
SOS2	mmu-mir-16	-0.7693	67.0735	0.561	N	0.804105
RPRD1A	mmu-mir-362	-0.2929	68.1623	1.5	N	0.719604
GCNT4	mmu-let-7f	-0.2873	71.2572	1.5	N	0.741995
FAM118B	mmu-mir-708	-0.4825	54.9248	1.5	N	0.730762
PCDHA6	mmu-mir-16	-0.932	62.2103	1.5	N	0.763903
UTP23	mmu-mir-361	-0.9976	63.1407	1.5	N	0.762577
MTUS2	mmu-mir-150	-0.2966	50	1.5	N	0.775581
PCDHA7	mmu-mir-16	-0.8671	62.2103	1.5	N	0.758105
ANO5	mmu-mir-653	-0.1837	56.1989	1.5	N	0.771276
RNF222	mmu-mir-138	-0.2708	67.0485	0.71	N	0.776229
NCEH1	mmu-mir-491	-0.2346	65.607	1.5	N	0.715774
UTRN	mmu-mir-208a	-0.1092	74.7866	1.5	N	0.792065
UBN2	mmu-mir-361	-0.4785	68.7735	1.5	N	0.693447
DDHD2	mmu-mir-9	-0.7502	61.6262	0.982	N	0.776349
FAM76B	mmu-mir-137	-0.6853	51.7964	0.902	N	0.819753
CEP350	mmu-mir-335	-0.5028	70.8509	1.5	N	0.714893
NR2C2	mmu-mir-16	-0.2186	56.9249	1.5	N	0.760911
ACER3	mmu-mir-149	-0.1354	61.1241	1.5	N	0.75015
UBN2	mmu-mir-130a	-0.3926	62.7445	0.739	N	0.744636
HCN1	mmu-mir-590	-0.4865	70.3736	1.5	N	0.707577
TAGAP	mmu-mir-377	-0.94	55.6026	1.5	N	0.799978
FAM3C	mmu-mir-505	-0.6834	62.5563	1.5	N	0.726259
KLHL29	mmu-mir-376c	-0.3504	50	1.5	N	0.764856
MED12L	mmu-mir-495	-0.3236	51.3752	1.5	N	0.765854
ACER2	mmu-mir-98	-0.1473	69.367	0.966	N	0.789238
TBC1D30	mmu-mir-34a	-0.6361	60.7962	0.727	N	0.783792
ETNK1	mmu-mir-20a	-0.2997	61.8063	0.743	N	0.769357
LPL	mmu-mir-383	-0.3447	51.1864	1.5	N	0.7622
MEX3B	mmu-mir-221	-0.1125	69.1547	1.5	N	0.762054
RALGAPA1	mmu-mir-382	-0.4991	56.077	1.5	N	0.727521
WIPF3	mmu-mir-192	-0.3625	64.5884	1.5	N	0.675266
NAA40	mmu-mir-125b	-0.1394	61.9098	1.5	N	0.744488
ERCC4	mmu-mir-499	-0.7111	70.5924	1.5	N	0.759092
FAM78A	mmu-mir-505	-0.222	64.3873	1.5	N	0.711785
TNKS2	mmu-mir-330	-0.3004	56.5647	1.5	N	0.74599
TMCC1	mmu-mir-15a	-0.1495	53.9519	1.5	N	0.787379
HPGDS	mmu-mir-505	-0.1485	72.692	1.5	N	0.776769
FOXP2	mmu-mir-20a	-0.2081	57.7792	1.5	N	0.757925
MLEC	mmu-mir-329	-0.1258	51.0199	1.5	N	0.80094
SMG1	mmu-mir-362	-0.1118	69.1314	1.5	N	0.762016
IGDCC4	mmu-mir-328	-0.3839	50	1.5	N	0.758065
HNRNPM	mmu-mir-7a	-0.3841	56.0077	1.5	N	0.730524
RAP1A	mmu-mir-218	-0.1551	74.4191	1.5	N	0.784083
NACC1	mmu-mir-542	-0.1589	69.2941	1.5	N	0.755473
DENND4C	mmu-mir-382	-0.1477	70.6731	1.5	N	0.765718
2017-09-06	mmu-mir-103	-0.402	50.5279	0.716	N	0.804184
CDKN1B	mmu-mir-183	-0.104	63.988	1.5	N	0.73743
SIK1	mmu-mir-302a	-0.305	68.5874	0.773	N	0.774897
MAML3	mmu-mir-504	-0.1299	75.9557	1.5	N	0.793959
FAM198B	mmu-mir-34a	-0.1493	50	1.5	N	0.800544
UBN2	mmu-mir-93	-0.5487	50.3673	1.5	N	0.76465
PRDM15	mmu-mir-148a	-0.3971	75.3148	0.713	N	0.794985
ELL2	mmu-mir-33	-0.5078	63.7141	1.5	N	0.673304
ANKRD33B	mmu-mir-320	-0.1117	52.7145	1.5	N	0.797299
ZBTB11	mmu-mir-302a	-0.9916	75.6216	0.741	N	0.849996
ANO1	mmu-mir-370	-0.1796	63.4852	1.5	N	0.726859
LARP4B	mmu-mir-204	-0.7591	64.3379	0.461	N	0.79213
FAM65B	mmu-let-7g	-0.5934	61.7032	1.5	N	0.71089
SYN3	mmu-mir-204	-0.3972	65.0539	1.5	N	0.669176
RLIM	mmu-mir-181a	-0.4391	62.8798	0.832	N	0.726604
CDK16	mmu-mir-32	-0.9	61.0003	0.543	N	0.820874
PCDHA5	mmu-mir-186	-0.7622	60.2332	1.5	N	0.756231
DLGAP1	mmu-mir-214	-0.337	54.1702	1.5	N	0.751178
RPRD2	mmu-mir-92a	-0.1001	70.2546	1.5	N	0.770353
PCDHAC2	mmu-mir-382	-0.6611	62.1645	1.5	N	0.723936
EPT1	mmu-mir-495	-0.1589	65.1376	1.5	N	0.728957
NACC1	mmu-mir-10a	-0.104	50.3922	0.603	N	0.84857
DDHD2	mmu-mir-125a	-0.1147	51.859	1.5	N	0.799806
NIPAL1	mmu-mir-543	-0.396	62.5196	1.5	N	0.680046
CNTN1	mmu-mir-136	-0.1357	52.88	1.5	N	0.793555
AMMECR1L	mmu-mir-150	-0.619	58.1212	1.5	N	0.741785
MS4A2	mmu-mir-133b	-0.1527	51.9093	1.5	N	0.794549
ISM1	mmu-mir-148a	-0.3855	52.0293	0.387	N	0.808407
GXYLT2	mmu-mir-153	-0.7597	63.8468	0.474	N	0.7944
TMX4	mmu-mir-329	-0.1091	74.8455	1.5	N	0.792322
STAG1	mmu-mir-367	-0.9067	62.0588	1.5	N	0.762779
CDK12	mmu-mir-30a	-0.5952	51.3799	0.748	N	0.817079
LCLAT1	mmu-mir-124	-0.517	76.0957	0.925	N	0.785974
DCP2	mmu-mir-19b	-0.964	57.3813	1.5	N	0.792864
MAML2	mmu-mir-505	-0.3893	50	1.5	N	0.756973
MAB21L2	mmu-mir-29b	-0.6718	61.3132	1.5	N	0.732098
VSIG10	mmu-mir-590	-0.9959	79.4579	1.5	N	0.822407
DNAJC3	mmu-mir-9	-0.9549	75.9484	0.953	N	0.836706
PCDHA10	mmu-mir-320	-0.7127	54.5327	1.5	N	0.779774
PLEKHM3	mmu-mir-758	-0.2747	56.152	1.5	N	0.753946
IPCEF1	mmu-mir-181b	-0.2731	63.5952	1.5	N	0.704587
UBN2	mmu-mir-218	-0.4518	59.8077	0.834	N	0.74597
FAM69A	mmu-mir-488	-0.9677	71.9499	1.5	N	0.79501
TAB3	mmu-mir-181a	-0.2329	53.8703	0.391	N	0.826214
PCDHAC2	mmu-mir-362	-0.7625	78.1698	1.5	N	0.800823
JMJD1C	mmu-mir-27a	-0.9095	50	0.686	N	0.855884
DCAF10	mmu-mir-302b	-0.1556	77.7017	1.5	N	0.796248
PHF14	mmu-mir-294	-0.663	55.7468	1.5	N	0.764889
CADPS2	mmu-mir-222	-0.8731	56.4733	1.5	N	0.790974
SLC25A26	mmu-let-7a	-0.1169	57.0395	1.5	N	0.777244
EPHA3	mmu-mir-488	-0.1522	64.2085	1.5	N	0.72772
FAM60A	mmu-mir-15b	-0.703	66.78	1.5	N	0.733029
AKIRIN1	mmu-mir-144	-0.1347	67.6887	1.5	N	0.749462
PREX1	mmu-mir-133b	-0.7411	73.6575	1.5	N	0.780802
SSH2	mmu-mir-30a	-0.4841	53.1421	1.5	N	0.740443
SLC9A6	mmu-let-7a	-0.2317	79.6848	1.5	N	0.789492
KLHDC10	mmu-mir-876	-0.3624	73.7152	1.5	N	0.740004
CCDC82	mmu-let-7a	-0.1888	73.8101	1.5	N	0.775816
DTX3L	mmu-mir-322	-0.7717	76.6762	1.5	N	0.797431
FAM131B	mmu-mir-320	-0.1305	60.5088	1.5	N	0.754821
UBXN2B	mmu-mir-19a	-0.5514	74.6328	0.835	N	0.794468
FNIP2	mmu-mir-181b	-0.9295	75.1251	1.5	N	0.806699
MAP3K7	mmu-mir-503	-0.2379	57.2767	1.5	N	0.755041
SLC30A3	mmu-mir-29a	-0.5361	72.918	0.954	N	0.77187
PCDHA7	mmu-mir-186	-0.7622	60.2332	1.5	N	0.756231
KLHL29	mmu-mir-544	-0.3069	73.9099	1.5	N	0.753235
FAM49A	mmu-mir-495	-0.427	63.3414	1.5	N	0.665411
PCDHA5	mmu-mir-16	-0.8671	62.2103	1.5	N	0.758105
DNAJC28	mmu-mir-590	-0.9545	51.6411	1.5	N	0.815289
IQCJ	mmu-mir-362	-0.1384	66.453	1.5	N	0.741
CASR	mmu-mir-215	-0.9847	61.5551	1.5	N	0.770988
FAM189A1	mmu-mir-185	-0.2471	63.8767	1.5	N	0.709143
COPS2	mmu-mir-19a	-0.1211	53.8498	1.5	N	0.79177
TMEM200A	mmu-mir-494	-0.7954	63.2966	1.5	N	0.74235
FAM84B	mmu-mir-296	-0.482	57.7246	1.5	N	0.712614
PLEC	mmu-mir-124	-0.3365	74.6009	0.97	N	0.782252
MIOS	mmu-mir-7a	-0.9729	50	0.407	N	0.86194
ZSCAN18	mmu-mir-875	-0.6063	62.9392	1.5	N	0.705296
SIGMAR1	mmu-mir-153	-0.4261	59.1217	0.906	N	0.746068
DCAF7	mmu-mir-376c	-0.232	60.1071	1.5	N	0.73824
MEF2C	mmu-mir-421	-0.445	52.1039	1.5	N	0.738084
FAM45A	mmu-mir-26a	-0.9511	59.8263	1.5	N	0.778963
CDK19	mmu-mir-291a	-0.1128	70.9838	1.5	N	0.772773
EARS2	mmu-mir-23b	-0.2675	50.6479	1.5	N	0.779271
YTHDC2	mmu-mir-148a	-0.9732	64.4888	0.826	N	0.799051
FNIP2	mmu-mir-206	-0.3195	64.5974	1.5	N	0.687172
SLC35B2	mmu-mir-874	-0.245	62.9519	1.5	N	0.715898
NAA11	mmu-mir-203	-0.5302	50	1.5	N	0.762012
FAM114A2	mmu-mir-370	-0.8155	66.8743	1.5	N	0.752767
KDM2A	mmu-mir-155	-0.3472	78.5909	0.636	N	0.81603
FAM69A	mmu-mir-27b	-0.2046	50	1.5	N	0.792199
CDH10	mmu-mir-7a	-0.9442	74.6953	1.5	N	0.805915
PSMB11	mmu-mir-383	-0.5426	56.6776	1.5	N	0.733646
PRKCB	mmu-mir-433	-0.1923	67.5893	1.5	N	0.738236
YTHDC1	mmu-mir-196b	-0.5933	54.7707	1.5	N	0.755776
DPYD	mmu-mir-154	-0.1214	51.9484	1.5	N	0.798672
ACER3	mmu-mir-182	-0.3687	72.1927	0.364	N	0.792232
NEURL1B	mmu-mir-149	-0.2477	54.1613	1.5	N	0.769649
FBRS	mmu-mir-22	-0.2349	77.3354	0.459	N	0.832343
YTHDC2	mmu-mir-32	-0.2946	75.6318	1.5	N	0.764141
GXYLT1	mmu-mir-137	-0.1096	67.8521	0.915	N	0.791861
STAG2	mmu-mir-19a	-0.2979	59.2874	1.5	N	0.728897
FAM120B	mmu-mir-495	-0.2543	61.8937	1.5	N	0.72099
TAB1	mmu-mir-491	-0.2584	64.9351	1.5	N	0.705498
GPD2	mmu-mir-190b	-0.1566	54.0971	1.5	N	0.785706
SPATA13	mmu-mir-495	-0.2782	50.3761	1.5	N	0.77805
SRF	mmu-mir-30c	-0.1026	64.8799	1.5	N	0.737219
UBE2QL1	mmu-mir-384	-0.5628	71.7955	1.5	N	0.735319
SPATA13	mmu-mir-874	-0.1164	64.6726	1.5	N	0.733747
ARF1	mmu-mir-194	-0.2624	57.9917	1.5	N	0.745512
DCAF12	mmu-mir-377	-0.2487	56.9798	1.5	N	0.754589
ALPK3	mmu-mir-361	-0.1144	66.018	1.5	N	0.742284
JMY	mmu-mir-181d	-0.2874	74.336	1.5	N	0.759549
ADAMTS20	mmu-mir-590	-0.2624	52.6087	1.5	N	0.773445
FAM98A	mmu-mir-544	-0.1975	54.5405	1.5	N	0.777106
SYN3	mmu-mir-125a	-0.1206	66.5537	1.5	N	0.744621
PCDHA6	mmu-mir-221	-0.4227	54.0777	0.625	N	0.79191
ARHGAP36	mmu-mir-324	-0.5379	72.0581	1.5	N	0.731268
TRMT112	mmu-mir-505	-0.8196	51.4399	1.5	N	0.805634
RASGEF1A	mmu-mir-346	-0.3681	51.5102	1.5	N	0.756201
PPFIA1	mmu-mir-98	-0.1004	76.0097	1.5	N	0.797909
ST6GALNAC6	mmu-mir-346	-0.2007	54.8661	1.5	N	0.775021
FERMT1	mmu-mir-542	-0.3325	65.8404	1.5	N	0.692592
CEP350	mmu-mir-152	-0.4324	72.8487	1.5	N	0.719245
VIM	mmu-mir-17	-0.1424	77.9559	1.5	N	0.798844
GIT2	mmu-mir-495	-0.7191	55.9721	1.5	N	0.773846
DDX26B	mmu-mir-551b	-0.293	72.5415	1.5	N	0.748597
CLVS2	mmu-mir-34b	-0.2602	66.0038	1.5	N	0.712346
DENND4A	mmu-mir-302a	-0.4301	72.3764	1.5	N	0.716654
ESYT2	mmu-mir-590	-0.5572	53.9055	1.5	N	0.752389
FAM193A	mmu-mir-383	-0.145	50	1.5	N	0.801133
TET3	mmu-mir-758	-0.2443	75.9856	1.5	N	0.775513
NAA15	mmu-mir-27a	-0.6736	59.0674	1.5	N	0.747365
RSF1	mmu-mir-133b	-0.6137	54.1251	1.5	N	0.76321
POLR1A	mmu-mir-383	-0.1517	76.5197	1.5	N	0.792955
GPCPD1	mmu-mir-505	-0.8552	56.7194	1.5	N	0.78808
ZBTB20	mmu-mir-194	-0.2153	56.7039	0.613	N	0.81528
TECPR2	mmu-mir-181b	-0.3632	64.3342	1.5	N	0.675198
E2F6	mmu-mir-203	-0.4235	51.6726	1.5	N	0.744185
PCDHA6	mmu-mir-362	-0.8251	62.1017	1.5	N	0.753818
FBXL16	mmu-mir-491	-0.1997	51.8985	1.5	N	0.787313
R3HDM1	mmu-let-7c	-0.1248	69.4325	1.5	N	0.761897
ADAMTSL3	mmu-mir-15b	-0.1915	64.4197	0.604	N	0.780962
PDCL	mmu-mir-322	-0.8739	76.5955	1.5	N	0.807885
FAM134C	mmu-mir-291a	-0.6685	79.3844	0.77	N	0.831275
CHST15	mmu-mir-326	-0.1087	75.3043	1.5	N	0.794226
HMGN3	mmu-mir-499	-0.2423	63.4935	1.5	N	0.712872
MICAL3	mmu-mir-302b	-0.2661	51.3081	1.5	N	0.777442
ALCAM	mmu-mir-194	-0.6091	55.0414	1.5	N	0.757707
FAM168B	mmu-mir-448	-0.4119	75.2601	1.5	N	0.737523
FST	mmu-mir-322	-0.1331	71.2156	1.5	N	0.771122
SPRY3	mmu-mir-485	-0.5744	66.8933	1.5	N	0.703549
FAM81A	mmu-mir-124	-0.9662	79.3521	0.919	N	0.84793
ASAP3	mmu-mir-24	-0.2023	76.9799	0.384	N	0.836149
GPATCH8	mmu-mir-7a	-0.2607	64.9505	1.5	N	0.705027
SIGMAR1	mmu-mir-214	-0.6947	58.136	1.5	N	0.757332
FAM73A	mmu-mir-130a	-0.2584	74.2545	0.803	N	0.80961
UBXN2B	mmu-mir-301a	-0.5072	74.2735	1.5	N	0.737594
RBMS3	mmu-mir-338	-0.5786	58.318	1.5	N	0.731265
CLVS1	mmu-mir-185	-0.236	70.9693	1.5	N	0.751219
ERI1	mmu-mir-154	-0.7396	75.7246	1.5	N	0.789533
PHLPP2	mmu-mir-185	-0.5256	74.9295	1.5	N	0.745051
WDR7	mmu-mir-30b	-0.8254	54.3197	0.99	N	0.819986
GLYR1	mmu-mir-335	-0.1969	55.3232	1.5	N	0.773465
PCDHA3	mmu-mir-186	-0.7622	60.2332	1.5	N	0.756231
CRB1	mmu-mir-138	-0.5414	61.8461	1.5	N	0.696472
CCDC85A	mmu-mir-590	-0.925	57.7883	1.5	N	0.788393
RPRD2	mmu-mir-495	-0.1502	65.5789	1.5	N	0.733366
PAPOLA	mmu-mir-33	-0.2374	76.6014	1.5	N	0.779173
RIMKLA	mmu-mir-7a	-0.2146	70.0452	0.64	N	0.804457
SLC39A6	mmu-mir-330	-0.8331	73.4466	1.5	N	0.791736
PRLR	mmu-mir-218	-0.1452	55.2601	0.386	N	0.832684
APBB2	mmu-mir-29b	-0.2436	52.5395	1.5	N	0.777272
FBXL17	mmu-mir-125a	-0.272	63.4304	1.5	N	0.706002
RASGEF1A	mmu-mir-93	-0.6786	55.0108	1.5	N	0.771571
WHAMM	mmu-mir-23a	-0.9006	57.6776	0.555	N	0.835214
CDC42BPA	mmu-mir-29b	-0.3021	70.0719	1.5	N	0.730792
ROCK1	mmu-mir-27b	-0.4455	59.3046	1.5	N	0.69317
CDHR1	mmu-mir-448	-0.6446	64.4386	1.5	N	0.704697
WDR81	mmu-mir-124	-0.2565	57.8322	0.882	N	0.789426
ARAP1	mmu-mir-335	-0.4154	69.0166	1.5	N	0.695525
GCNT4	mmu-mir-320	-0.1283	73.8004	1.5	N	0.785174
SYDE1	mmu-mir-294	-0.7221	69.7381	0.752	N	0.805018
CRIM1	mmu-mir-335	-0.139	69.6911	1.5	N	0.761244
KDM2A	mmu-mir-328	-0.1336	70.4443	1.5	N	0.766599
SMARCA2	mmu-let-7g	-0.1441	74.9821	1.5	N	0.788142
CACNB2	mmu-mir-27a	-0.1258	70.3325	0.454	N	0.82076
CTXN3	mmu-mir-543	-0.6984	68.7864	1.5	N	0.745314
EPHX3	mmu-mir-335	-0.2413	68.4453	1.5	N	0.733596
NACC2	mmu-mir-384	-0.4147	58.878	0.944	N	0.745117
FAM32A	mmu-mir-421	-0.1108	50.6671	1.5	N	0.803788
PCDHAC2	mmu-mir-221	-0.4227	70.2374	0.625	N	0.76847
VPS13B	mmu-mir-381	-0.8	58.2763	1.5	N	0.773431
LGSN	mmu-mir-448	-0.8598	59.6307	1.5	N	0.772647
TMEM150C	mmu-mir-342	-0.1086	60.2921	1.5	N	0.759528
NR4A2	mmu-mir-98	-0.4046	78.0776	1.5	N	0.75105
HNF4G	mmu-mir-7a	-0.3064	72.2122	1.5	N	0.743677
TBK1	mmu-mir-190b	-0.358	65.3172	1.5	N	0.681853
DMXL2	mmu-mir-7a	-0.1134	50	1.5	N	0.805188
RAB3GAP2	mmu-mir-15b	-0.2681	56.6277	1.5	N	0.752604
RBM27	mmu-mir-206	-0.2058	64.4859	1.5	N	0.715069
CDK16	mmu-mir-363	-0.9	61.0003	1.5	N	0.768432
NEUROD1	mmu-mir-421	-0.9385	78.0334	1.5	N	0.816451
CAMTA1	mmu-mir-551b	-0.3746	69.2722	1.5	N	0.707515
ERCC4	mmu-mir-370	-0.1163	59.4967	1.5	N	0.763243
MFSD6	mmu-mir-27a	-0.5843	75.1409	0.44	N	0.814334
KIDINS220	mmu-mir-33	-0.2184	62.0356	1.5	N	0.728186
AP1G1	mmu-mir-590	-0.875	52.984	1.5	N	0.805824
SP4	mmu-mir-148a	-0.6257	55.6381	1.5	N	0.757998
TRPC4	mmu-mir-181b	-0.3852	57.4574	1.5	N	0.72085
GPR155	mmu-mir-758	-0.9806	61.8503	1.5	N	0.769072
ATL2	mmu-mir-186	-0.807	76.6612	1.5	N	0.801645
PHIP	mmu-mir-421	-0.2006	77.3802	1.5	N	0.788292
MSRA	mmu-mir-504	-0.2997	66.204	1.5	N	0.703833
UBAP2L	mmu-let-7f	-0.963	63.1881	1.5	N	0.760377
FAM174A	mmu-mir-335	-0.7955	69.2428	1.5	N	0.764498
LRRC38	mmu-mir-320	-0.791	66.699	1.5	N	0.748182
MPRIP	mmu-mir-193b	-0.169	50.6711	1.5	N	0.795941
UBL3	mmu-mir-182	-0.1036	78.7398	1.5	N	0.805855
ASAP1	mmu-mir-328	-0.5694	55.8144	1.5	N	0.744899
CSRNP1	mmu-mir-376c	-0.2156	79.9817	1.5	N	0.792904
SLITRK5	mmu-let-7g	-0.5661	74.4762	1.5	N	0.751523
FAM73A	mmu-mir-488	-0.4212	73.9649	1.5	N	0.728512
SMAP1	mmu-mir-135a	-0.1951	66.114	1.5	N	0.727926
EGR3	mmu-mir-182	-0.8571	51.1794	0.77	N	0.847523
PCDHA1	mmu-mir-291a	-0.9517	53.477	1.5	N	0.809212
CDK16	mmu-mir-92a	-0.9	61.0003	1.5	N	0.768432
RIMKLA	mmu-mir-19a	-0.9606	65.0383	0.866	N	0.797825
FAM46D	mmu-mir-224	-0.7187	56.4878	1.5	N	0.771065
SIGMAR1	mmu-let-7c	-0.7774	54.6504	1.5	N	0.788892
HARBI1	mmu-mir-181b	-0.2535	69.1164	1.5	N	0.735435
PXDN	mmu-mir-488	-0.9125	56.5257	1.5	N	0.79388
PAPD5	mmu-mir-132	-0.9809	71.2708	1.5	N	0.792263
NNT	mmu-mir-30d	-0.2548	66.147	1.5	N	0.714644
TMEM72	mmu-mir-370	-0.1311	60.9999	1.5	N	0.751641
PHLPP1	mmu-mir-874	-0.4089	63.561	1.5	N	0.668505
RFX7	mmu-mir-138	-0.3079	77.6057	1.5	N	0.769172
PGAP3	mmu-mir-874	-0.3323	57.7469	1.5	N	0.731285
HSPA13	mmu-mir-136	-0.8159	75.7372	1.5	N	0.799398
FERMT1	mmu-mir-320	-0.4738	70.1618	1.5	N	0.702996
SMG1	mmu-mir-125a	-0.1651	55.8361	1.5	N	0.776255
FAM134C	mmu-mir-128	-0.2021	75.9109	0.91	N	0.816302
PSMD10	mmu-mir-22	-0.8332	70.0941	1.5	N	0.774276
FAM160A1	mmu-mir-26b	-0.9842	78.9609	1.5	N	0.820879
FAM63B	mmu-mir-211	-0.1254	78.0611	1.5	N	0.801391
WBSCR17	mmu-mir-320	-0.1098	68.7839	1.5	N	0.760187
RPRD2	mmu-mir-26a	-0.6993	77.7719	1.5	N	0.790392
PCDH17	mmu-mir-29a	-0.2212	75.6914	0.955	N	0.808385
MLEC	mmu-mir-539	-0.9932	61.8055	1.5	N	0.769981
GRIN3A	mmu-mir-376b	-0.5298	64.9551	1.5	N	0.677307
SPRY3	mmu-mir-144	-0.7028	57.9439	1.5	N	0.759998
ACBD3	mmu-mir-330	-0.8136	79.4498	1.5	N	0.810022
FAM160A1	mmu-mir-185	-0.1334	55.6642	1.5	N	0.781951
ZBTB6	mmu-mir-302b	-0.588	61.3675	1.5	N	0.711968
RAP1GAP2	mmu-mir-181b	-0.1869	72.4497	1.5	N	0.769162
ASAP2	mmu-mir-19a	-0.4392	59.7385	0.595	N	0.760044
MEIS2	mmu-mir-92a	-0.1267	64.7547	1.5	N	0.732491
ITSN2	mmu-mir-194	-0.5281	50	1.5	N	0.761586
RALGAPA2	mmu-mir-216a	-0.1896	62.7395	1.5	N	0.729638
IPCEF1	mmu-mir-136	-0.4177	53.1794	1.5	N	0.738766
PPIP5K1	mmu-mir-221	-0.1159	63.3071	1.5	N	0.739663
FAM102A	mmu-mir-140	-0.2524	58.8216	0.716	N	0.795964
IKBIP	mmu-mir-335	-0.1184	71.9427	1.5	N	0.777261
SPG20	mmu-mir-495	-0.3647	53.8437	1.5	N	0.746819
S1PR3	mmu-mir-335	-0.3208	67.8401	1.5	N	0.710362
GRM6	mmu-mir-590	-0.9617	69.5032	1.5	N	0.78178
MEF2C	mmu-mir-322	-0.3317	78.4434	1.5	N	0.767132
RFX3	mmu-mir-19b	-0.1289	60.9972	1.5	N	0.752015
COL25A1	mmu-mir-29a	-0.4448	55.9307	0.902	N	0.762085
CABP5	mmu-mir-330	-0.1424	55.2567	1.5	N	0.782599
IGDCC4	mmu-mir-322	-0.6348	56.1957	1.5	N	0.756805
AFG3L2	mmu-mir-383	-0.1284	62.8186	1.5	N	0.740623
FAM107A	mmu-mir-26a	-0.7573	64.7011	1.5	N	0.730287
INPP4A	mmu-mir-130a	-0.1255	69.0183	1.5	N	0.759256
VPS13B	mmu-mir-431	-0.3739	70.5806	1.5	N	0.717236
CTTNBP2	mmu-let-7f	-0.1243	50	1.5	N	0.803844
CNTN1	mmu-mir-30e	-0.9795	69.9058	1.5	N	0.78496
FNIP2	mmu-mir-30c	-0.2103	59.5988	1.5	N	0.746113
RORA	mmu-mir-101a	-0.2896	76.6063	0.684	N	0.818355
ERI3	mmu-mir-339	-0.2046	60.5538	1.5	N	0.741012
GPCPD1	mmu-mir-29a	-0.6447	56.4712	0.95	N	0.790542
ARID1A	mmu-let-7a	-0.5651	58.0662	1.5	N	0.729798
KDM5B	mmu-mir-29b	-0.9021	74.6944	1.5	N	0.803204
ISPD	mmu-mir-410	-0.9801	50	1.5	N	0.820662
HDAC9	mmu-mir-429	-0.3689	77.9864	1.5	N	0.758034
NHSL2	mmu-mir-29b	-0.1623	57.2848	1.5	N	0.768972
ANKS1B	mmu-mir-218	-0.8448	53.1489	0.715	N	0.843683
TNKS2	mmu-mir-206	-0.9105	70.6543	0.977	N	0.811401
VCPIP1	mmu-mir-539	-0.2265	65.827	1.5	N	0.719126
PKN2	mmu-mir-291a	-0.7216	64.3935	1.5	N	0.722475
TMX1	mmu-mir-450a	-0.6152	60.5264	1.5	N	0.724616
BHLHA15	mmu-mir-222	-0.113	65.0837	1.5	N	0.736783
TTPAL	mmu-mir-544	-0.1646	52.4652	1.5	N	0.790894
FAM167A	mmu-mir-27b	-0.8673	58.8407	1.5	N	0.777918
GUCY1A2	mmu-mir-322	-0.5367	64.5765	1.5	N	0.676447
RNF111	mmu-mir-124	-0.6061	52.6783	1.5	N	0.768023
RBMS3	mmu-let-7a	-0.1076	65.5808	1.5	N	0.740673
SMAGP	mmu-mir-24	-0.6568	74.9203	0.558	N	0.823563
SLC39A9	mmu-mir-9	-0.3052	74.4301	0.861	N	0.798309
MEGF8	mmu-mir-874	-0.168	58.3774	1.5	N	0.761666
DPH1	mmu-mir-214	-0.2846	67.7646	1.5	N	0.718787
CD300LG	mmu-let-7c	-0.1186	61.0551	1.5	N	0.753285
ARAP2	mmu-mir-106a	-0.7192	79.7902	1.5	N	0.798806
DNAJC21	mmu-mir-494	-0.4411	56.3872	1.5	N	0.71541
RNF19B	mmu-mir-362	-0.9472	65.8203	1.5	N	0.759732
TMEM200A	mmu-mir-30b	-0.2984	73.1247	1.5	N	0.750778
PKNOX2	mmu-mir-294	-0.4115	51.78	1.5	N	0.746198
UBR7	mmu-mir-129	-0.2402	60.2607	0.699	N	0.791211
LRP6	mmu-mir-495	-0.4081	60.6905	1.5	N	0.691323
MYH9	mmu-mir-346	-0.4217	51.4147	1.5	N	0.745559
EDEM3	mmu-mir-181b	-0.9602	65.0976	1.5	N	0.756502
LARGE	mmu-mir-874	-0.2457	53.2037	1.5	N	0.774229
PDE12	mmu-mir-218	-0.8696	57.439	0.599	N	0.833431
ATP5L	mmu-mir-543	-0.883	50	1.5	N	0.81508
HECW2	mmu-mir-335	-0.1123	59.7167	1.5	N	0.762499
TSNAX	mmu-mir-137	-0.8413	59.4417	0.907	N	0.807263
SEC14L1	mmu-mir-363	-0.1145	69.9617	1.5	N	0.766611
CSRNP1	mmu-mir-15a	-0.284	69.3885	0.732	N	0.785694
SLITRK5	mmu-let-7a	-0.5625	51.2213	1.5	N	0.764653
CACNB2	mmu-mir-505	-0.8822	53.7959	1.5	N	0.803439
MEF2C	mmu-mir-590	-0.1473	68.8771	1.5	N	0.754849
NPRL3	mmu-mir-211	-0.2887	50	1.5	N	0.777112
HMGCS1	mmu-mir-29b	-0.9651	60.2072	1.5	N	0.777637
OXR1	mmu-mir-183	-0.1152	70.7081	1.5	N	0.770865
KIF24	mmu-mir-295	-0.1707	60.4979	1.5	N	0.747956
FAM184B	mmu-let-7d	-0.6283	65.0326	0.956	N	0.743877
S1PR1	mmu-mir-24	-0.6044	58.0535	0.778	N	0.790062
RPRD1A	mmu-mir-429	-0.5467	73.678	1.5	N	0.743005
MIA3	mmu-mir-212	-0.9276	76.5533	0.73	N	0.850302
PLEKHH1	mmu-mir-339	-0.8184	67.796	1.5	N	0.758794
TADA1	mmu-mir-141	-0.948	76.6216	0.669	N	0.853158
MYEF2	mmu-mir-129	-0.118	71.3411	0.72	N	0.820911
TRDN	mmu-mir-543	-0.4267	52.2483	1.5	N	0.741148
RMND5A	mmu-mir-9	-0.2732	62.699	0.831	N	0.763395
FN3KRP	mmu-mir-34b	-0.4526	72.3898	1.5	N	0.714119
AGAP1	mmu-mir-377	-0.2042	61.3282	1.5	N	0.735955
SOX6	mmu-let-7c	-0.22	50.3173	1.5	N	0.788775
NAA15	mmu-mir-23a	-0.9458	62.0152	0.398	N	0.820223
TMX4	mmu-mir-504	-0.1476	51.482	1.5	N	0.796637
CNTN5	mmu-mir-136	-0.9814	76.0462	1.5	N	0.812668
ETNK1	mmu-let-7a	-0.2379	64.9464	1.5	N	0.710591
PCDHA12	mmu-mir-421	-0.1372	63.6651	1.5	N	0.733828
CLVS2	mmu-mir-103	-0.8306	68.3342	1.5	N	0.763597
ILF2	mmu-mir-449c	-0.3813	66.2926	1.5	N	0.68295
PDSS1	mmu-mir-134	-0.5717	71.8479	1.5	N	0.737689
AVL9	mmu-mir-322	-0.1456	51.6112	1.5	N	0.796513
HNRNPA3	mmu-mir-216a	-0.4612	53.5778	1.5	N	0.733531
ANKRD16	mmu-mir-214	-0.2486	62.491	1.5	N	0.718204
FAM107B	mmu-mir-130a	-0.2802	64.4625	1.5	N	0.696847
PWWP2A	mmu-mir-216a	-0.6912	66.5453	1.5	N	0.729014
AVL9	mmu-mir-206	-0.6541	76.8656	0.627	N	0.828042
TAB3	mmu-mir-19a	-0.8586	70.3348	0.815	N	0.819696
RICTOR	mmu-let-7c	-0.6712	79.4962	1.5	N	0.790458
ACER2	mmu-let-7f	-0.1487	79.7312	1.5	N	0.802489
DGCR14	mmu-mir-214	-0.1577	54.0818	1.5	N	0.785604
ACAP2	mmu-mir-26a	-0.8336	69.5877	1.5	N	0.771397
DCAF10	mmu-mir-216a	-0.2371	58.6822	1.5	N	0.746509
USP34	mmu-mir-335	-0.8919	64.8507	1.5	N	0.749637
PCDHA6	mmu-mir-150	-0.3187	56.8242	1.5	N	0.740324
DCLK2	mmu-mir-101a	-0.6032	52.4161	1.5	N	0.768486
MAK16	mmu-mir-214	-0.363	50.1017	1.5	N	0.761997
XRCC4	mmu-mir-7a	-0.1063	58.3762	1.5	N	0.771287
PXDN	mmu-mir-19a	-0.7528	54.0678	0.835	N	0.826312
PCDHA4	mmu-mir-302a	-0.9517	53.477	1.5	N	0.809212
ATL3	mmu-mir-124	-0.5243	74.5033	0.994	N	0.772236
LARP7	mmu-mir-495	-0.1058	54.8526	1.5	N	0.789481
NRXN1	mmu-mir-138	-0.6927	71.8498	1.5	N	0.763117
SIK1	mmu-mir-130a	-0.1639	51.464	0.805	N	0.83324
SMG1	mmu-mir-125b	-0.1651	55.8361	1.5	N	0.776255
2017-09-15	mmu-mir-383	-0.2324	61.9467	1.5	N	0.725677
FNIP2	mmu-mir-20a	-0.644	72.143	1.5	N	0.755263
WDR64	mmu-mir-29a	-0.2217	59.1755	1.5	N	0.746532
PPP2R3A	mmu-mir-140	-0.3876	72.9973	0.376	N	0.792765
PCDHA1	mmu-mir-221	-0.4227	54.0777	0.625	N	0.79191
LIMCH1	mmu-mir-155	-0.8197	55.0395	1.5	N	0.792334
FAM134A	mmu-mir-15a	-0.107	72.0928	0.733	N	0.824822
CLIP4	mmu-mir-16	-0.5982	79.5817	1.5	N	0.777334
VSIG10	mmu-mir-152	-0.1323	51.5474	1.5	N	0.798521
LCLAT1	mmu-mir-302b	-0.1628	73.5378	1.5	N	0.778778
FAM188A	mmu-mir-485	-0.7628	79.2637	1.5	N	0.803662
ARHGAP6	mmu-mir-150	-0.1592	61.0504	1.5	N	0.746499
FAM19A2	mmu-mir-381	-0.112	68.0209	1.5	N	0.755146
KLHL29	mmu-mir-185	-0.9058	72.5813	1.5	N	0.794196
SLC37A1	mmu-mir-30b	-0.2903	61.3907	1.5	N	0.715856
MARVELD1	mmu-mir-495	-0.3812	70.2878	1.5	N	0.713386
SPRY3	mmu-mir-361	-0.8561	59.0514	1.5	N	0.775601
GXYLT1	mmu-let-7f	-0.1184	73.7435	1.5	N	0.786268
ARID1A	mmu-let-7c	-0.5651	72.1979	1.5	N	0.73838
LCLAT1	mmu-mir-214	-0.3535	55.431	1.5	N	0.740811
MAGI2	mmu-mir-218	-0.7868	64.3092	0.879	N	0.778959
FIBIN	mmu-mir-19a	-0.8776	75.1518	0.648	N	0.845953
FBRS	mmu-mir-9	-0.2965	74.2218	0.823	N	0.801815
BHLHE22	mmu-mir-136	-0.8424	64.4055	1.5	N	0.742317
PRRT4	mmu-mir-138	-0.9914	54.0738	0.819	N	0.844298
NOVA1	mmu-mir-130a	-0.117	79.9131	1.5	N	0.806962
KDM1B	mmu-mir-590	-0.1022	58.6374	1.5	N	0.770344
TNIK	mmu-mir-30b	-0.7885	70.4556	1.5	N	0.770688
KCNJ12	mmu-mir-346	-0.8284	60.2716	1.5	N	0.765336
FAR1	mmu-mir-342	-0.998	77.5717	1.5	N	0.817971
GATSL2	mmu-mir-200c	-0.108	51.6964	1.5	N	0.80114
FAM178A	mmu-mir-200a	-0.1019	58.7983	1.5	N	0.769448
USP24	mmu-mir-124	-0.2018	71.1143	0.986	N	0.787645
PLEKHA6	mmu-mir-190b	-0.7362	59.5273	1.5	N	0.756292
URM1	mmu-mir-23a	-0.2662	62.3149	1.5	N	0.715205
PCDHA8	mmu-mir-448	-0.8307	65.2026	1.5	N	0.744706
FAM122B	mmu-mir-495	-0.3922	56.2133	1.5	N	0.727416
VAV3	mmu-mir-448	-0.748	50	1.5	N	0.80091
SNRPA1	mmu-mir-23b	-0.24	71.472	1.5	N	0.753468
WDR81	mmu-mir-214	-0.1004	73.7728	1.5	N	0.788741
UBN2	mmu-mir-708	-0.2591	54.0943	1.5	N	0.767735
DNAJA1	mmu-mir-205	-0.2327	70.8	1.5	N	0.750846
ERI3	mmu-mir-214	-0.4617	50.5467	1.5	N	0.746474
AZI2	mmu-mir-491	-0.4511	72.2979	1.5	N	0.713171
PCDHA9	mmu-mir-16	-0.8671	62.2103	1.5	N	0.758105
FAM84A	mmu-mir-186	-0.6346	63.7405	1.5	N	0.706876
COBLL1	mmu-mir-23b	-0.2476	71.1515	1.5	N	0.749937
HTT	mmu-mir-320	-0.7208	50	1.5	N	0.797016
CDK16	mmu-mir-185	-0.2741	50.9329	1.5	N	0.777135
UNC5CL	mmu-mir-222	-0.3854	54.1599	1.5	N	0.74074
RPRD1B	mmu-mir-329	-0.5922	52.5272	1.5	N	0.765822
ATL2	mmu-mir-495	-0.3505	71.4459	1.5	N	0.728715
CDK19	mmu-mir-295	-0.6709	70.9838	0.773	N	0.802281
HMCN1	mmu-mir-181b	-0.1145	70.8653	1.5	N	0.771862
AGFG1	mmu-mir-138	-0.1436	79.1456	1.5	N	0.801827
ITPRIPL2	mmu-mir-494	-0.178	77.081	1.5	N	0.790932
STAG2	mmu-mir-302b	-0.3837	69.1634	1.5	N	0.704449
URGCP	mmu-mir-495	-0.6987	75.3091	1.5	N	0.781374
BNC2	mmu-mir-322	-0.3803	62.7969	1.5	N	0.682065
TNKS2	mmu-mir-101a	-0.8822	62.4093	0.584	N	0.812499
UBXN2B	mmu-mir-130a	-0.5379	74.2735	0.805	N	0.792678
MAML2	mmu-mir-27a	-0.2157	73.2802	0.376	N	0.82212
FAM53B	mmu-mir-26a	-0.3576	76.167	1.5	N	0.753305
FRY	mmu-mir-9	-0.4801	56.468	0.808	N	0.773345
PCDHA6	mmu-mir-186	-0.8322	60.2332	1.5	N	0.766026
ITPR2	mmu-mir-7a	-0.6905	59.3619	1.5	N	0.74887
SMG1	mmu-mir-875	-0.2214	55.8072	1.5	N	0.766524
PNP	mmu-mir-202	-0.6653	70.9105	1.5	N	0.752218
PHF14	mmu-mir-543	-0.1093	53.8808	1.5	N	0.793171
RGS12	mmu-mir-185	-0.2939	55.9153	1.5	N	0.751185
TAB3	mmu-mir-429	-0.3046	70.7068	1.5	N	0.734489
PLEKHA6	mmu-mir-22	-0.335	70.6437	0.647	N	0.78641
GALNT13	mmu-mir-210	-0.1605	62.2295	1.5	N	0.738664
ETNK1	mmu-let-7c	-0.2379	64.9464	1.5	N	0.710591
MPRIP	mmu-mir-125a	-0.5819	69.2176	1.5	N	0.722314
FAR2	mmu-mir-365	-0.5302	64.3157	1.5	N	0.674991
DSTYK	mmu-mir-101a	-0.2154	71.6583	0.805	N	0.804956
PLEKHM3	mmu-mir-295	-0.1757	57.2558	1.5	N	0.766871
FAM65B	mmu-mir-488	-0.832	72.3118	1.5	N	0.786133
FAM20B	mmu-mir-875	-0.293	71.9341	1.5	N	0.744955
WNK2	mmu-mir-27a	-0.3973	68.8431	1.5	N	0.698636
URGCP	mmu-mir-370	-0.1286	57.1407	1.5	N	0.775025
PCDHAC1	mmu-mir-150	-0.2701	56.8242	1.5	N	0.751023
UBE4A	mmu-mir-295	-0.3327	74.429	1.5	N	0.750379
KDM4B	mmu-mir-491	-0.1593	61.3204	1.5	N	0.744745
FRY	mmu-mir-137	-0.5913	72.798	0.715	N	0.800358
GPATCH8	mmu-mir-505	-0.1853	53.7195	1.5	N	0.782774
CCDC85A	mmu-mir-130a	-0.9817	75.2908	0.609	N	0.852144
KLHDC10	mmu-mir-133a	-0.1239	59.3722	0.736	N	0.811364
MSL2	mmu-mir-16	-0.526	75.6405	1.5	N	0.748589
PPFIA1	mmu-mir-133a	-0.1878	53.971	0.752	N	0.825347
RCHY1	mmu-mir-499	-0.2363	54.4323	1.5	N	0.770567
RLIM	mmu-mir-20a	-0.1353	66.0211	1.5	N	0.738815
NTM	mmu-mir-370	-0.4468	76.1234	1.5	N	0.734524
FAM126A	mmu-mir-322	-0.1441	60.5494	1.5	N	0.752327
RFX3	mmu-mir-183	-0.6446	77.0059	0.719	N	0.824336
TDRD7	mmu-mir-20a	-0.6278	56.6441	1.5	N	0.752776
HMGXB3	mmu-mir-9	-0.2935	72.1228	0.954	N	0.780329
FGD4	mmu-mir-184	-0.7215	74.6224	1.5	N	0.782173
METTL13	mmu-mir-320	-0.1748	65.5753	1.5	N	0.728602
CD300LB	mmu-mir-92a	-0.1119	55.7901	1.5	N	0.784316
CDH2	mmu-mir-302a	-0.1275	64.7709	1.5	N	0.73245
PCDHA11	mmu-mir-186	-0.7622	60.2332	1.5	N	0.756231
FAM46B	mmu-mir-301a	-0.8396	75.4862	0.491	N	0.846519
TMEM30A	mmu-mir-29b	-0.9989	54.6124	1.5	N	0.807078
KLHL25	mmu-mir-18a	-0.3433	78.8618	1.5	N	0.766062
PAPD5	mmu-mir-133b	-0.1496	51.3064	1.5	N	0.796894
AGAP1	mmu-mir-448	-0.158	59.4534	1.5	N	0.756826
SMG1	mmu-mir-190b	-0.4983	62.6447	1.5	N	0.678981
KDM2A	mmu-mir-224	-0.8026	58.9172	1.5	N	0.770084
DCAF7	mmu-mir-101a	-0.2068	55.2465	0.514	N	0.824049
RPRD1B	mmu-mir-362	-0.5885	52.5272	1.5	N	0.765068
ERP44	mmu-mir-449c	-0.7831	57.0891	1.5	N	0.777721
PCDH17	mmu-mir-19b	-0.1484	54.1557	1.5	N	0.786679
FAM126B	mmu-mir-429	-0.7075	64.2694	1.5	N	0.720313
ERI2	mmu-mir-590	-0.891	53.7438	1.5	N	0.804325
NUP153	mmu-mir-7a	-0.1285	75.9992	1.5	N	0.794308
PCDHA9	mmu-mir-221	-0.4227	54.0777	0.625	N	0.79191
S1PR1	mmu-mir-130a	-0.5585	62.9613	0.805	N	0.750769
HNRNPUL2	mmu-mir-208a	-0.1481	64.3982	1.5	N	0.727335
MYEF2	mmu-mir-20a	-0.4078	69.7585	1.5	N	0.703062
RNF114	mmu-mir-124	-0.1198	56.3662	0.902	N	0.81497
RFX7	mmu-mir-433	-0.8105	78.6849	1.5	N	0.807893
COL22A1	mmu-mir-342	-0.7449	73.0566	1.5	N	0.778437
ICK	mmu-mir-200c	-0.1295	54.7417	1.5	N	0.786821
RCHY1	mmu-mir-216a	-0.6623	68.905	1.5	N	0.738652
UBLCP1	mmu-mir-206	-0.2367	56.4539	1.5	N	0.760041
FNIP2	mmu-mir-491	-0.4137	62.4266	1.5	N	0.676138
RLIM	mmu-mir-199a	-0.4503	69.759	0.818	N	0.751127
MPRIP	mmu-mir-590	-0.6521	59.9707	1.5	N	0.736868
TMEM229B	mmu-mir-335	-0.2755	67.8551	1.5	N	0.721621
SERPINB5	mmu-mir-22	-0.2245	79.4543	1.5	N	0.790174
LPCAT3	mmu-mir-544	-0.3526	64.3014	1.5	N	0.67837
FAM19A1	mmu-mir-20a	-0.3143	61.1534	1.5	N	0.711604
VSIG10	mmu-mir-874	-0.1457	54.2767	1.5	N	0.786555
TNIK	mmu-mir-30d	-0.7849	70.4556	1.5	N	0.770185
CDS1	mmu-mir-383	-0.634	78.7754	1.5	N	0.781962
CHTF8	mmu-mir-370	-0.103	78.5301	1.5	N	0.805391
CDKAL1	mmu-mir-33	-0.1432	51.0261	1.5	N	0.798613
INO80	mmu-mir-93	-0.4951	50.6954	1.5	N	0.752656
DMXL2	mmu-let-7f	-0.3133	76.599	1.5	N	0.764346
MYO9A	mmu-mir-19b	-0.6587	55.4321	1.5	N	0.765702
PRPF4B	mmu-mir-206	-0.862	70.929	1.5	N	0.78199
UBR1	mmu-mir-144	-0.8991	60.2087	1.5	N	0.77298
SYN3	mmu-mir-326	-0.3133	71.1747	1.5	N	0.735568
ABCA9	mmu-mir-205	-0.8263	57.4858	1.5	N	0.781029
FAM13A	mmu-mir-27b	-0.3595	56.4749	1.5	N	0.73321
SHISA9	mmu-mir-30a	-0.1319	73.1973	1.5	N	0.781784
ZBTB49	mmu-mir-222	-0.125	50	1.5	N	0.803755
GPR155	mmu-mir-182	-0.8804	59.4351	0.69	N	0.823363
RPRD1A	mmu-mir-382	-0.1315	57.6025	1.5	N	0.772047
GPD2	mmu-mir-539	-0.2921	54.187	1.5	N	0.760617
BHLHE22	mmu-mir-590	-0.5086	55.6634	1.5	N	0.732182
NUAK2	mmu-mir-29b	-0.4404	64.6249	1.5	N	0.654247
RASGEF1A	mmu-mir-106b	-0.6786	55.0108	0.744	N	0.817949
USP42	mmu-mir-200a	-0.1758	70.3752	1.5	N	0.759166
TMEM106B	mmu-mir-653	-0.1319	68.1277	1.5	N	0.752693
TMEM229B	mmu-mir-185	-0.3633	54.1875	1.5	N	0.745393
TNKS2	mmu-mir-7a	-0.1646	72.1754	1.5	N	0.771466
PHF6	mmu-mir-10b	-0.3833	52.7814	1.5	N	0.747834
IGDCC3	mmu-mir-330	-0.6218	59.7281	1.5	N	0.731701
HIP1	mmu-mir-361	-0.2264	66.9232	1.5	N	0.726547
BEND3	mmu-mir-19a	-0.3096	74.1971	0.861	N	0.796552
CDC40	mmu-mir-132	-0.8564	79.2349	1.5	N	0.813616
BCL10	mmu-mir-7a	-0.1727	59.119	1.5	N	0.756318
MSL2	mmu-mir-544	-0.8856	63.1515	1.5	N	0.754432
MORN4	mmu-mir-320	-0.3814	52.3985	1.5	N	0.749895
PKN2	mmu-mir-295	-0.7178	64.3935	1.5	N	0.721694
GUF1	mmu-mir-30a	-0.1791	68.4915	1.5	N	0.746708
LARP1	mmu-mir-214	-0.138	67.5412	1.5	N	0.747975
SOX6	mmu-let-7g	-0.22	65.1209	1.5	N	0.715938
DENND5B	mmu-mir-421	-0.1739	50	1.5	N	0.797006
OSBPL1A	mmu-mir-491	-0.6767	50	1.5	N	0.789983
ACAP2	mmu-mir-186	-0.343	59.7345	1.5	N	0.714831
CLVS2	mmu-mir-590	-0.7946	74.2071	1.5	N	0.790735
PCDHA7	mmu-mir-221	-0.4227	54.0777	0.625	N	0.79191
TSPYL5	mmu-mir-383	-0.7006	59.7446	1.5	N	0.748389
ITGA6	mmu-mir-30b	-0.6757	60.9888	0.815	N	0.784507
RLIM	mmu-mir-128	-0.1926	63.4767	0.719	N	0.781467
ZMYM2	mmu-mir-495	-0.5384	75.0482	1.5	N	0.74841
IPO5	mmu-mir-23a	-0.6385	67.7173	0.644	N	0.785155
ESYT2	mmu-mir-543	-0.942	56.3931	1.5	N	0.796458
FAM3C	mmu-mir-137	-0.4402	51.8637	0.557	N	0.798699
CELF1	mmu-mir-106a	-0.684	57.367	1.5	N	0.75988
RICTOR	mmu-let-7g	-0.6712	67.7634	1.5	N	0.732892
EXOSC9	mmu-mir-330	-0.2578	73.9967	1.5	N	0.763891
SECISBP2L	mmu-mir-96	-0.2632	61.133	0.834	N	0.774115
ETNK1	mmu-mir-495	-0.8339	52.1713	1.5	N	0.804836
BASP1	mmu-mir-98	-0.1024	78.1924	1.5	N	0.804566
CDK16	mmu-mir-24	-0.3748	59.8523	1.5	N	0.706082
FAM134B	mmu-mir-186	-0.721	65.5796	1.5	N	0.728863
LARP4B	mmu-mir-653	-0.5017	51.7457	1.5	N	0.750156
TAB1	mmu-mir-328	-0.1251	77.0724	1.5	N	0.798456
GON4L	mmu-mir-30c	-0.1718	53.7649	1.5	N	0.784759
RAB3C	mmu-mir-30c	-0.3548	61.3606	1.5	N	0.69974
PRKD1	mmu-mir-194	-0.1762	54.8287	1.5	N	0.779353
MPRIP	mmu-mir-320	-0.8816	62.2544	1.5	N	0.759324
PCDHA11	mmu-mir-362	-0.7625	62.1017	1.5	N	0.744507
ANKRD33B	mmu-mir-20a	-0.1243	71.4809	1.5	N	0.773908
HNRNPH3	mmu-mir-488	-0.6548	71.4553	1.5	N	0.753402
ANO4	mmu-mir-135a	-0.9817	77.4218	0.659	N	0.856515
NAA50	mmu-mir-96	-0.2004	53.292	0.845	N	0.82073
NAA15	mmu-mir-206	-0.109	66.5032	1.5	N	0.746146
PKP4	mmu-mir-130a	-0.6047	77.792	1.5	N	0.77337
UNC80	mmu-mir-190b	-0.9509	56.5932	1.5	N	0.796024
ERP44	mmu-mir-449a	-0.7758	57.0891	1.5	N	0.776707
DNAJC27	mmu-mir-340	-0.2528	53.7083	1.5	N	0.770711
RIMKLA	mmu-mir-181b	-0.5532	76.8592	1.5	N	0.759558
ZBTB10	mmu-mir-133a	-0.4214	63.2705	0.863	N	0.724568
AGFG1	mmu-mir-23b	-0.4825	54.7467	1.5	N	0.731774
TNIK	mmu-mir-130b	-0.8541	58.1582	1.5	N	0.780396
CDK12	mmu-mir-504	-0.5228	69.9626	1.5	N	0.713289
SLIT2	mmu-mir-32	-0.1608	69.7561	1.5	N	0.758011
UBXN2A	mmu-mir-137	-0.9568	74.653	0.766	N	0.844854
FAM179B	mmu-mir-32	-0.2669	56.7544	1.5	N	0.752115
NAA50	mmu-mir-153	-0.6849	79.1662	0.931	N	0.822224
RIMKLB	mmu-mir-876	-0.7889	55.9484	1.5	N	0.784355
ATP6V0D1	mmu-mir-504	-0.1976	54.309	1.5	N	0.778143
CLIP4	mmu-mir-146a	-0.3862	55.1957	1.5	N	0.734892
ENO4	mmu-mir-362	-0.6138	63.5987	1.5	N	0.702592
COBLL1	mmu-mir-19a	-0.2779	61.8317	0.583	N	0.779367
SPATS2	mmu-mir-101a	-0.1957	55.0769	1.5	N	0.774882
PCSK6	mmu-mir-9	-0.2811	53.3089	0.816	N	0.810274
HMGCS1	mmu-mir-875	-0.4603	53.7058	1.5	N	0.73269
UNC79	mmu-mir-328	-0.3432	54.5512	1.5	N	0.747889
FAM107A	mmu-mir-320	-0.2188	62.6864	1.5	N	0.723722
RLIM	mmu-mir-30c	-0.1051	51.6224	1.5	N	0.801718
RBM4B	mmu-mir-322	-0.584	61.6221	1.5	N	0.709108
EIF2AK4	mmu-mir-30a	-0.1486	70.8123	1.5	N	0.766387
WHSC1	mmu-mir-377	-0.874	65.4037	1.5	N	0.751006
FAM102A	mmu-mir-93	-0.1739	70.3969	1.5	N	0.759635
PTPRK	mmu-mir-30a	-0.1885	59.4613	1.5	N	0.751259
SYNJ1	mmu-mir-202	-0.4031	54.4695	1.5	N	0.735262
SYDE2	mmu-mir-590	-0.4822	73.2833	1.5	N	0.726359
ARAP1	mmu-mir-874	-0.1422	51.9405	1.5	N	0.795926
TAF4B	mmu-mir-182	-0.8557	67.0845	0.741	N	0.808063
FAM196B	mmu-mir-449c	-0.331	54.1897	1.5	N	0.752372
FAM151B	mmu-mir-15a	-0.9847	72.4358	1.5	N	0.798185
FAM134A	mmu-mir-20b	-0.9759	72.7961	0.958	N	0.826186
SGMS1	mmu-mir-24	-0.2274	66.4543	1.5	N	0.723145
TMEM229A	mmu-mir-384	-0.2335	75.772	0.507	N	0.827646
MYEF2	mmu-mir-27b	-0.684	70.8672	1.5	N	0.755666
USP24	mmu-mir-27b	-0.4484	53.5034	1.5	N	0.73128
FAM63B	mmu-mir-127	-0.1914	52.3976	1.5	N	0.786928
CPLX1	mmu-mir-7a	-0.1356	69.9872	1.5	N	0.763573
PCDHA8	mmu-mir-499	-0.1226	62.0142	0.402	N	0.805312
MARVELD1	mmu-mir-124	-0.2299	71.8296	0.873	N	0.798426
PCDHA10	mmu-mir-15b	-0.8671	65.5148	1.5	N	0.750914
HELLS	mmu-mir-551b	-0.3284	74.3128	1.5	N	0.75071
DPH1	mmu-mir-330	-0.1482	66.5909	1.5	N	0.740146
AIF1L	mmu-mir-346	-0.1884	57.2032	1.5	N	0.764937
FOXK2	mmu-mir-92a	-0.1321	52.9706	1.5	N	0.793712
ITGA5	mmu-mir-874	-0.3712	54.0301	1.5	N	0.744481
RPRD1A	mmu-mir-494	-0.3646	78.0647	1.5	N	0.759185
ANO1	mmu-mir-125a	-0.2736	66.0051	1.5	N	0.709045
RIOK1	mmu-mir-421	-0.5076	59.2166	1.5	N	0.70783
VMAC	mmu-mir-330	-0.1568	64.2328	1.5	N	0.72669
DENND5B	mmu-mir-489	-0.135	59.031	1.5	N	0.763196
FAM117B	mmu-mir-590	-0.4764	55.2853	1.5	N	0.727331
ETNK1	mmu-let-7g	-0.2549	64.9464	1.5	N	0.706445
KIDINS220	mmu-mir-215	-0.3945	65.1154	1.5	N	0.670379
ETNK1	mmu-mir-542	-0.8687	57.9978	1.5	N	0.782705
FURIN	mmu-mir-34a	-0.1422	77.5047	1.5	N	0.79753
SGCD	mmu-mir-218	-0.1918	61.4543	0.741	N	0.791069
CNBP	mmu-mir-27a	-0.2514	69.4785	1.5	N	0.738334
ATL3	mmu-mir-339	-0.566	58.2086	1.5	N	0.729048
TAF4B	mmu-mir-429	-0.6979	59.4989	1.5	N	0.749441
DCAF7	mmu-mir-224	-0.1059	70.0762	1.5	N	0.768511
ESYT2	mmu-mir-384	-0.8307	62.3667	1.5	N	0.752927
RPRD2	mmu-mir-23a	-0.5091	60.4833	0.554	N	0.766657
CDK18	mmu-mir-27a	-0.4798	75.138	0.908	N	0.777203
S1PR1	mmu-mir-181b	-0.4067	71.6743	1.5	N	0.717184
ZFP36L1	mmu-mir-449c	-0.1557	69.049	1.5	N	0.754492
SNRNP40	mmu-mir-876	-0.2372	55.1438	1.5	N	0.766928
MTSS1L	mmu-mir-148a	-0.6028	60.0086	0.875	N	0.771351
MADD	mmu-let-7g	-0.187	72.1428	1.5	N	0.767465
UNC80	mmu-mir-93	-0.3204	79.4682	1.5	N	0.772347
NPC1	mmu-mir-329	-0.1251	61.7104	1.5	N	0.748138
SLC35E2	mmu-mir-137	-0.3556	60.3113	0.914	N	0.752124
PCDHA4	mmu-mir-186	-0.7622	60.2332	1.5	N	0.756231
FAM172A	mmu-mir-30a	-0.3254	61.8419	1.5	N	0.703724
NPM1	mmu-mir-27a	-0.167	74.1782	1.5	N	0.781145
AVL9	mmu-mir-15b	-0.1485	78.9778	1.5	N	0.800749
BHLHE22	mmu-mir-149	-0.7957	54.9666	1.5	N	0.789833
NUP98	mmu-mir-129	-0.2961	64.3513	0.593	N	0.76178
FAM196B	mmu-mir-410	-0.2326	50.8048	1.5	N	0.78518
PLEKHM3	mmu-mir-155	-0.5853	56.8192	1.5	N	0.742463
CCDC136	mmu-mir-494	-0.623	72.1841	1.5	N	0.751102
STIM1	mmu-mir-505	-0.5197	73.9946	1.5	N	0.738799
AKAP11	mmu-mir-221	-0.2276	75.8806	1.5	N	0.778169
PCDHA5	mmu-mir-302a	-0.9517	53.477	1.5	N	0.809212
VWC2L	mmu-mir-10b	-0.1487	74.8605	1.5	N	0.78696
FBRSL1	mmu-mir-495	-0.6676	54.4526	1.5	N	0.772212
ELL2	mmu-mir-7a	-0.1984	55.9656	1.5	N	0.769922
DNAJC27	mmu-mir-342	-0.3902	60.5515	1.5	N	0.6969
PCDHA12	mmu-mir-322	-0.8868	62.2103	0.868	N	0.800889
GPR158	mmu-mir-155	-0.5773	65.1847	1.5	N	0.691907
PAN2	mmu-mir-504	-0.6906	66.273	1.5	N	0.72708
TOX	mmu-mir-138	-0.2744	54.1535	0.485	N	0.81841
DCAF5	mmu-mir-15b	-0.1746	52.0524	1.5	N	0.790807
IPCEF1	mmu-mir-130a	-0.4674	57.6837	0.906	N	0.754851
NEURL4	mmu-mir-218	-0.2351	64.5251	0.754	N	0.767101
UBN2	mmu-mir-137	-0.11	50.7159	0.993	N	0.826472
PAX3	mmu-mir-29a	-0.5713	56.6199	1.5	N	0.740536
MAPK8IP3	mmu-mir-92a	-0.1193	66.2647	1.5	N	0.743026
RAB21	mmu-mir-146a	-0.1184	50.9226	1.5	N	0.802152
NR4A2	mmu-let-7f	-0.4016	78.0776	1.5	N	0.751659
RHOT1	mmu-mir-107	-0.79	58.2037	1.5	N	0.772502
PID1	mmu-mir-876	-0.5436	75.9406	1.5	N	0.753701
CST7	mmu-mir-431	-0.2046	74.6637	1.5	N	0.777075
NAA50	mmu-mir-34a	-0.4295	58.0441	0.782	N	0.763627
ANO8	mmu-mir-346	-0.1202	51.5986	1.5	N	0.799932
RLIM	mmu-mir-30a	-0.4232	51.6224	1.5	N	0.744445
MAGI2	mmu-mir-216b	-0.5446	61.7385	1.5	N	0.698118
BCL3	mmu-mir-346	-0.3574	59.6003	1.5	N	0.712262
CDK18	mmu-mir-485	-0.3731	78.075	1.5	N	0.757476
MAT2B	mmu-mir-330	-0.1156	73.0557	1.5	N	0.78336
KLHDC10	mmu-mir-363	-0.4957	65.2727	0.919	N	0.720041
RNF157	mmu-mir-30b	-0.5171	55.4407	0.952	N	0.771412
CYTIP	mmu-mir-125a	-0.2403	56.4689	1.5	N	0.759239
SRCIN1	mmu-mir-488	-0.1283	50	1.5	N	0.803336
SYNM	mmu-mir-495	-0.1922	63.2417	1.5	N	0.725819
NACC2	mmu-mir-346	-0.1352	55.6382	1.5	N	0.781818
GPN2	mmu-mir-296	-0.7585	54.2757	1.5	N	0.787934
SOBP	mmu-let-7g	-0.1019	55.3954	1.5	N	0.787496
CEP350	mmu-mir-19b	-0.2799	74.4532	1.5	N	0.761679
MSL2	mmu-mir-135a	-0.9012	51.8486	0.951	N	0.837236
PCDHA2	mmu-mir-291a	-0.9517	53.3257	1.5	N	0.809752
TNS1	mmu-mir-361	-0.1177	78.637	1.5	N	0.803905
PIGZ	mmu-mir-494	-0.1431	72.3359	1.5	N	0.775735
TOX	mmu-mir-130b	-0.4914	79.98	1.5	N	0.757127
SH3RF3	mmu-mir-340	-0.6652	54.1859	1.5	N	0.772998
TRAPPC9	mmu-mir-125a	-0.1857	62.058	1.5	N	0.734902
SLC12A3	mmu-mir-30b	-0.5523	71.0003	1.5	N	0.727644
PAPD5	mmu-mir-495	-0.1657	72.8032	1.5	N	0.774618
LUC7L3	mmu-mir-448	-0.2444	50	1.5	N	0.785372
MBNL1	mmu-mir-708	-0.1531	56.0133	1.5	N	0.777259
FAM19A1	mmu-mir-376c	-0.6756	69.389	1.5	N	0.744645
UNC80	mmu-mir-291a	-0.8319	74.0214	1.5	N	0.794193
RFWD3	mmu-mir-125b	-0.1426	71.7129	1.5	N	0.772446
LRCH1	mmu-mir-143	-0.2715	78.9717	1.5	N	0.780478
ANKRD33B	mmu-mir-421	-0.9138	71.7074	1.5	N	0.790467
FAM196B	mmu-mir-130b	-0.3803	51.6213	1.5	N	0.753253
RNF150	mmu-mir-23a	-0.1086	50.0731	0.456	N	0.850345
ESYT2	mmu-mir-335	-0.207	70.2755	1.5	N	0.752722
NFAT5	mmu-mir-192	-0.1352	60.7477	1.5	N	0.752559
CDK18	mmu-mir-346	-0.6269	58.6547	1.5	N	0.740067
CCT2	mmu-mir-551b	-0.2538	70.6263	1.5	N	0.74532
NPTXR	mmu-mir-134	-0.2199	56.2529	1.5	N	0.764418
FAM184B	mmu-mir-592	-0.5195	60.9483	1.5	N	0.697664
TET3	mmu-mir-136	-0.1591	69.7053	1.5	N	0.757991
PCDHA8	mmu-mir-15b	-0.8671	65.5148	1.5	N	0.750914
INTS10	mmu-let-7c	-0.4944	73.86	1.5	N	0.732467
HNRNPUL2	mmu-mir-7a	-0.2981	54.1996	0.364	N	0.81521
AIDA	mmu-mir-377	-0.7821	79.1475	1.5	N	0.805792
ACAP2	mmu-mir-320	-0.1032	69.9034	1.5	N	0.767871
FAM134A	mmu-mir-93	-0.1387	72.7961	1.5	N	0.778785
SOX10	mmu-mir-125a	-0.7808	54.0462	1.5	N	0.791916
HMGCS1	mmu-mir-129	-0.1433	78.6586	0.807	N	0.838244
RAP1B	mmu-mir-29b	-0.6119	53.8374	1.5	N	0.764186
NIPAL4	mmu-mir-149	-0.3198	76.5138	1.5	N	0.762668
PCSK6	mmu-mir-185	-0.5114	58.7727	1.5	N	0.71202
KDM4A	mmu-mir-324	-0.4946	50.866	1.5	N	0.751965
FAM131B	mmu-mir-505	-0.1409	50	1.5	N	0.801686
PKDCC	mmu-mir-15a	-0.338	50	0.585	N	0.819387
TTC39B	mmu-mir-181b	-0.1222	63.7554	1.5	N	0.735871
PIKFYVE	mmu-mir-15a	-0.6035	65.3492	1.5	N	0.69999
FAM43A	mmu-mir-30c	-0.1105	69.5275	1.5	N	0.764599
FNIP2	mmu-mir-25	-0.7506	70.7919	0.953	N	0.798605
WLS	mmu-mir-448	-0.988	71.8165	1.5	N	0.79534
FAM196B	mmu-mir-301a	-0.3685	51.6213	0.659	N	0.808556
MPPED2	mmu-mir-448	-0.2352	79.047	1.5	N	0.787289
FAM26E	mmu-mir-590	-0.3773	74.6921	1.5	N	0.74204
PCDHA1	mmu-mir-16	-0.8671	62.2103	1.5	N	0.758105
ANKS1B	mmu-mir-543	-0.7059	53.5546	1.5	N	0.782894
CCDC85A	mmu-mir-141	-0.2662	57.7843	1.5	N	0.745996
HTR2C	mmu-mir-205	-0.1168	53.0162	1.5	N	0.795562
IMPACT	mmu-mir-181b	-0.5321	76.0293	1.5	N	0.751656
HNRNPUL2	mmu-mir-351	-0.4616	74.6889	0.787	N	0.782345
ATL3	mmu-mir-106a	-0.924	79.0502	0.96	N	0.842157
FAM124B	mmu-mir-330	-0.5372	70.8376	1.5	N	0.72296
RPRD2	mmu-mir-876	-0.4764	76.9573	1.5	N	0.743997
IPCEF1	mmu-mir-499	-0.4838	57.8387	1.5	N	0.71222
MEIS2	mmu-mir-125a	-0.6354	59.406	1.5	N	0.736969
MSL1	mmu-mir-186	-0.1088	65.4039	1.5	N	0.739403
DOPEY1	mmu-mir-223	-0.1411	56.1893	1.5	N	0.778195
ZMAT4	mmu-mir-221	-0.1942	65.0871	1.5	N	0.721449
MYO1B	mmu-mir-155	-0.3422	51.7891	1.5	N	0.760523
KLHL9	mmu-mir-33	-0.5948	75.3106	1.5	N	0.761629
PCDHA11	mmu-mir-322	-0.3772	62.2103	0.868	N	0.740565
NHLH2	mmu-mir-92a	-0.6426	57.0456	1.5	N	0.753512
MBLAC2	mmu-mir-181b	-0.7691	58.3802	1.5	N	0.768498
ARPP21	mmu-mir-184	-0.1384	66.9575	1.5	N	0.744199
CNN3	mmu-mir-488	-0.1583	54.9984	1.5	N	0.78141
ARL6IP1	mmu-let-7g	-0.2783	56.0623	1.5	N	0.753691
SUN1	mmu-mir-224	-0.5069	77.5713	1.5	N	0.75267
FOXR2	mmu-mir-590	-0.1855	61.8436	1.5	N	0.73635
TRNP1	mmu-mir-491	-0.666	58.3285	1.5	N	0.750501
[truncated: 863 more rows]

## Sheet: D3-3
Gene	miRNA	miRanda score	PITA score	TargetScan score	Experimental result	Integrated coinfidence score
ABCA1	mmu-miR-223	-1.0159	-3.37	0	Yes	0.915959
ABCA1	mmu-miR-758	-0.4871	-1.01	1.5	Yes	0.949817
ABCA1	mmu-miR-340	-0.7319	-1.66	1.5	Yes	0.937334
ABCG1	mmu-let-7b	-0.523	-16.04	0.985	Yes	0.914615
ABCG1	mmu-miR-340	-0.7947	-2.79	1.5	Yes	0.943007
ACADM	mmu-miR-340	-0.3654	2.76	1.5	Yes	0.955949
SLC33A1	mmu-miR-124	-0.2913	0.59	0	Yes	0.926477
SLC33A1	mmu-miR-9	-0.7113	-2.71	0.625	Yes	0.915279
ACO1	mmu-miR-339	-0.4469	-8.46	1.5	Yes	0.953961
ACO1	mmu-miR-10a	-0.1722	-6.51	0	Yes	0.931728
ACP2	mmu-miR-30e	-0.4594	-9.35	0	Yes	0.923031
CHRNA4	mmu-miR-324	-0.1071	-7.49	1.5	Yes	0.945795
ACVR1B	mmu-miR-342	-0.3935	-9.93	1.5	Yes	0.955458
ACVR1B	mmu-miR-377	-0.1191	-1.56	1.5	Yes	0.943731
ACVR1B	mmu-miR-362	-0.1138	-3.33	1.5	Yes	0.953772
ACVR2A	mmu-miR-181a	-0.2376	-8.18	0.754	Yes	0.928401
ADAM10	mmu-miR-136	-0.3574	-1.55	1.5	Yes	0.963572
ADAM11	mmu-miR-9	-0.2324	-4.2	0.868	Yes	0.950379
ADAM11	mmu-miR-185	-0.2307	-10.99	1.5	Yes	0.944816
ADAM17	mmu-miR-124	-0.1343	-10.42	0	Yes	0.902565
ADAM22	mmu-miR-181a	-0.2233	-8.78	0.128	Yes	0.92142
ADD1	mmu-miR-758	-0.3336	-6.3	1.5	Yes	0.968633
ADORA2A	mmu-miR-495	-0.5415	-2.59	1.5	Yes	0.952727
AKAP2	mmu-miR-375	-0.2032	-8.83	0	Yes	0.918333
AKAP2	mmu-miR-362	-0.3353	-6.16	1.5	Yes	0.969372
ALDOA	mmu-miR-15a	-0.2441	-7.71	0	Yes	0.930699
ANG	mmu-miR-33	-0.8919	-6.37	0	Yes	0.915051
ANK1	mmu-miR-181a	-0.1487	-7.94	0.016	Yes	0.917118
ANK3	mmu-miR-9	-0.1886	-9.88	0	Yes	0.911628
ANK3	mmu-miR-340	-0.4848	0.15	1.5	Yes	0.946617
ANXA5	mmu-miR-124	-0.3256	-16.72	0.857	Yes	0.93112
PRDX3	mmu-miR-340	-0.1255	-1.23	1.5	Yes	0.942625
PRDX3	mmu-miR-875	-0.5422	-2.23	1.5	Yes	0.950703
AP3D1	mmu-miR-15a	-0.2012	-6.8	0.06	Yes	0.932312
APBA2	mmu-miR-181a	-0.146	-6.98	0.006	Yes	0.92477
APC	mmu-miR-26a	-0.9473	-9.42	1.5	Yes	0.92649
APLP2	mmu-miR-125a	-0.1838	-10.41	1.5	Yes	0.94112
APP	mmu-miR-15a	-0.8924	-5	1.5	Yes	0.955455
APP	mmu-miR-16	-0.9182	-6.06	1.5	Yes	0.947091
AQP3	mmu-miR-181a	-0.6743	-8.35	0.001	Yes	0.903543
AQP7	mmu-miR-10a	-0.3102	-6.01	0	Yes	0.951074
ARC	mmu-miR-149	-0.2523	-7.79	1.5	Yes	0.955417
RHOA	mmu-miR-31	-0.1221	-8.1	1.5	Yes	0.943578
ARHGAP6	mmu-miR-9	-0.1798	-5.3	0	Yes	0.943739
ARNT	mmu-miR-377	-0.2197	-4.75	1.5	Yes	0.968414
ARNT	mmu-miR-340	-0.7346	-1.57	1.5	Yes	0.936741
ARVCF	mmu-miR-221	-0.2979	-5.68	1.5	Yes	0.96898
ASTN1	mmu-miR-24	-0.2661	-5.88	0.123	Yes	0.947238
ASTN1	mmu-miR-324	-0.8284	-6.77	1.5	Yes	0.942629
ZFHX3	mmu-miR-329	-0.1665	-12.72	1.5	Yes	0.93705
ZFHX3	mmu-miR-542	-0.1024	-6.57	1.5	Yes	0.951122
ATF1	mmu-miR-9	-0.7058	-2.19	0.554	Yes	0.910047
ATF2	mmu-miR-377	-0.6778	-7.17	1.5	Yes	0.943947
ATP1B1	mmu-miR-425	-0.1161	-5.18	0.076	Yes	0.939852
ATP2A2	mmu-miR-384	-0.593	-3.92	1.5	Yes	0.957896
ATP2B2	mmu-miR-181a	-0.2189	-7.66	0.886	Yes	0.931674
ATP2B2	mmu-miR-19b	-0.2341	-5.9	1.5	Yes	0.963442
ATP6V1A	mmu-miR-181a	-0.3213	-10.67	0.099	Yes	0.930174
ATP8A1	mmu-miR-9	-0.1463	-8.34	0.821	Yes	0.917051
SLC7A1	mmu-miR-122	-0.2122	-13.72	0	Yes	0.909342
SLC7A2	mmu-miR-340	-0.1977	-3.9	1.5	Yes	0.962267
ATRN	mmu-miR-223	-0.1303	-8.22	0	Yes	0.913035
PCDH15	mmu-miR-223	-0.1034	-4.92	1.5	Yes	0.962108
B2M	mmu-miR-876	-0.2122	-7.76	1.5	Yes	0.952095
BACH1	mmu-miR-149	-0.5996	-9.8	1.5	Yes	0.936499
BACH2	mmu-miR-384	-1.0488	-5.55	0	Yes	0.923933
BCAT1	mmu-miR-125a	-0.3744	-11.64	1.5	Yes	0.955409
BCL2	mmu-miR-181a	-0.1103	-8.51	0.526	Yes	0.909184
BCL2	mmu-miR-16	-0.1375	-9.53	1.5	Yes	0.939212
BCL6	mmu-miR-9	-1.2239	-7.71	0.831	Yes	0.90295
BCL6	mmu-miR-205	-0.1878	-5.72	0.152	Yes	0.940585
GLB1	mmu-miR-26a	-0.1151	-1.17	1.5	Yes	0.941638
BICD1	mmu-miR-96	-0.3936	-5.1	0.606	Yes	0.958641
BCL2L11	mmu-miR-9	-0.4094	-8.11	0.909	Yes	0.940307
BCL2L11	mmu-miR-10a	-0.5992	-3.51	0.827	Yes	0.932997
BCL2L11	mmu-miR-17	-0.1192	-7.29	1.5	Yes	0.947678
BCL2L11	mmu-miR-338	-0.1033	-1.74	1.5	Yes	0.943624
PRDM1	mmu-miR-218	-0.2383	-1.17	0.119	Yes	0.925521
BMI1	mmu-miR-200b	-1.0913	-5.5	0.721	Yes	0.925739
BMI1	mmu-miR-200c	-1.0913	-3.9	1.5	Yes	0.949528
BMP2	mmu-miR-129	-0.3516	-10.98	0	Yes	0.934435
BMP2	mmu-miR-27a	-0.967	-12.42	0	Yes	0.877312
BMP6	mmu-miR-329	-0.3042	-3.7	1.5	Yes	0.96842
BMPR1A	mmu-miR-26a	-0.273	-7.51	1.5	Yes	0.958419
BNIP3	mmu-miR-221	-0.1038	-8.7	0.004	Yes	0.906996
BSN	mmu-miR-101a	-0.1823	-8.23	0	Yes	0.919117
BSN	mmu-miR-144	-0.1438	-9.52	0	Yes	0.907114
BSN	mmu-miR-377	-0.1214	-3.55	1.5	Yes	0.955619
BTN1A1	mmu-miR-329	-0.2636	-10.38	1.5	Yes	0.949094
BTN1A1	mmu-miR-7a	-0.5115	-4.99	0	Yes	0.948276
BTN1A1	mmu-miR-362	-0.2545	-2.91	1.5	Yes	0.960805
CACNA2D3	mmu-miR-324	-0.1265	-10.33	1.5	Yes	0.936353
CACNB2	mmu-miR-410	-0.3675	2.49	1.5	Yes	0.955861
CAMK2A	mmu-miR-146a	-0.3251	-8.37	0.002	Yes	0.938247
CAMK2A	mmu-miR-152	-0.1512	-9.07	0.46	Yes	0.910367
CAMK2A	mmu-miR-148a	-0.1512	-4.87	1.5	Yes	0.96459
CAMK2A	mmu-miR-340	-0.3673	-2.96	1.5	Yes	0.968007
CAMK2G	mmu-miR-149	-0.3557	-20.31	1.5	Yes	0.956381
CAMK4	mmu-miR-291a	-0.5359	-7.27	1.5	Yes	0.95163
CAMK4	mmu-miR-294	-0.5324	-4.07	0.001	Yes	0.941651
CAMK4	mmu-miR-295	-0.5359	-5.51	1.5	Yes	0.961985
CAMK4	mmu-miR-302a	-0.5359	-4.09	1.5	Yes	0.962065
CAMK4	mmu-miR-302b	-0.5359	-4.05	1.5	Yes	0.961822
CAMK4	mmu-miR-384	-0.3669	-7.13	1.5	Yes	0.965999
CAPZA1	mmu-miR-377	-0.1822	-1.74	1.5	Yes	0.949241
CAPZA1	mmu-miR-362	-0.2542	-6.15	1.5	Yes	0.96351
CAPZA2	mmu-miR-758	-0.3323	-6.54	1.5	Yes	0.967488
CTNND1	mmu-miR-340	-0.2406	-5.62	1.5	Yes	0.965417
CAV1	mmu-miR-203	-1.1302	-7.81	0	Yes	0.898217
CAV1	mmu-miR-19b	-0.1015	-4.79	1.5	Yes	0.962821
RUNX1	mmu-miR-9	-0.3012	-5.62	0.74	Yes	0.953894
RUNX1	mmu-miR-181a	-0.3083	-7.28	0.762	Yes	0.943399
RUNX1	mmu-miR-27a	-0.1911	-10.34	0.988	Yes	0.919454
RUNX3	mmu-miR-185	-0.1601	-15.45	1.5	Yes	0.935888
CBFB	mmu-miR-125b	-0.1069	-4.74	0.518	Yes	0.942703
CBFB	mmu-miR-34b	-0.3873	-4.52	0	Yes	0.959197
CBX3	mmu-miR-410	-0.2579	-3.1	1.5	Yes	0.962034
CCNA2	mmu-miR-124	-0.4572	-13.32	1.5	Yes	0.945719
CCNA2	mmu-miR-148a	-0.6493	-7.12	0.312	Yes	0.916088
CCND1	mmu-miR-129	-0.1295	-4.32	0	Yes	0.939963
CCND1	mmu-miR-302a	-0.4647	-3.83	0.719	Yes	0.947066
CCND1	mmu-miR-329	-0.1055	-3.69	1.5	Yes	0.955729
CD151	mmu-miR-9	-0.2262	-5.41	0.481	Yes	0.947148
CD28	mmu-miR-106a	-0.2174	-7.48	0.108	Yes	0.928844
CD28	mmu-miR-20a	-0.2174	-5.09	1.5	Yes	0.966893
CD2AP	mmu-miR-340	-0.2442	-0.26	1.5	Yes	0.949367
CD4	mmu-miR-199a	-0.217	3.82	0	Yes	0.910224
CD63	mmu-miR-490	-0.8094	-16.66	0	Yes	0.878991
CD69	mmu-miR-137	-0.1339	-7.11	0.809	Yes	0.924912
CD69	mmu-miR-181a	-0.4391	-4.19	0.172	Yes	0.951717
CD69	mmu-miR-410	-0.1512	-0.041	1.5	Yes	0.940271
CDH4	mmu-miR-132	-0.2375	-6.57	0.042	Yes	0.93842
CDK6	mmu-miR-34b	-0.1035	-0.86	0.381	Yes	0.90686
CENPB	mmu-miR-181a	-0.6814	-1.95	0.002	Yes	0.90895
CHL1	mmu-miR-24	-0.3649	-14.44	0.009	Yes	0.931431
CHM	mmu-miR-32	-0.4619	-2.87	0	Yes	0.938663
CHM	mmu-miR-363	-0.4914	-5.26	1.5	Yes	0.966098
INADL	mmu-miR-155	-0.6522	-4.78	0.601	Yes	0.940531
SOCS1	mmu-miR-155	-0.9771	0.077	0.385	Yes	0.885179
CLCN3	mmu-miR-24	-0.5989	-8.83	0.177	Yes	0.907107
CLNS1A	mmu-miR-139	-0.2775	-2.43	0.003	Yes	0.938894
CLU	mmu-miR-15a	-0.3417	-8.09	0.342	Yes	0.941952
CCR2	mmu-miR-376b	-0.9261	-4.55	1.5	Yes	0.954984
CNR1	mmu-miR-19b	-0.133	-4.25	1.5	Yes	0.960776
COL4A1	mmu-miR-129	-0.3462	1.53	0	Yes	0.933388
COL4A1	mmu-miR-181a	-0.1103	-4.72	0.009	Yes	0.942564
COL4A5	mmu-miR-150	-1.2618	-8.39	0	Yes	0.892993
COL8A1	mmu-miR-129	-0.3943	-1.96	0	Yes	0.941091
COL1A2	mmu-miR-29b	-0.2871	-10.15	0.886	Yes	0.929925
COPS2	mmu-miR-490	-1.0764	-9.99	0.014	Yes	0.883057
CP	mmu-miR-129	-0.2715	-2.22	0	Yes	0.936665
CPD	mmu-miR-96	-0.1487	-9.18	0	Yes	0.909345
CPOX	mmu-miR-186	-0.1981	-5.58	1.5	Yes	0.962921
CPOX	mmu-miR-590	-0.7406	-0.16	1.5	Yes	0.930158
CRHR1	mmu-miR-24	-0.4583	-6.72	0	Yes	0.939071
CRP	mmu-miR-410	-0.1163	0.72	1.5	Yes	0.935616
CRX	mmu-miR-33	-0.5367	-9.79	0	Yes	0.91002
CRY2	mmu-miR-342	-0.3442	-15.49	1.5	Yes	0.955215
CRY2	mmu-miR-7a	-0.1675	-5.05	0.644	Yes	0.945511
CS	mmu-miR-122	-0.564	-0.79	0.335	Yes	0.911306
CS	mmu-miR-26a	-0.2112	-0.78	1.5	Yes	0.947823
CSF1	mmu-miR-30e	-0.4067	-9.73	0	Yes	0.929855
CSF1	mmu-miR-30c	-0.4099	-8.01	1.5	Yes	0.958977
DNAJC5	mmu-miR-136	-0.1186	-7.31	1.5	Yes	0.947526
NCAN	mmu-miR-10b	-0.4026	-2.91	1.5	Yes	0.965069
NCAN	mmu-miR-10a	-0.4037	-2.37	0	Yes	0.942384
NCAN	mmu-miR-214	-0.1862	-8.41	1.5	Yes	0.947108
CTBP2	mmu-miR-129	-0.2427	-0.086	0.074	Yes	0.921032
CTBP2	mmu-miR-361	-0.3985	-7.47	1.5	Yes	0.962031
CTSS	mmu-miR-758	-1.3275	-6.52	1.5	Yes	0.942952
CYBB	mmu-miR-129	-0.1796	-13.82	0	Yes	0.904301
DAB1	mmu-miR-26a	-0.3183	-2.33	1.5	Yes	0.963348
DAB1	mmu-miR-425	-0.1469	-5.55	0.087	Yes	0.938551
DCLK1	mmu-miR-181a	-0.7168	-6.08	0.045	Yes	0.923078
DCLK1	mmu-miR-34b	-0.3834	-5.56	1.5	Yes	0.971559
DCC	mmu-miR-328	-0.1487	-15.47	1.5	Yes	0.934857
DCX	mmu-miR-129	-0.7209	-9.67	0.002	Yes	0.892224
DCX	mmu-miR-211	-0.2356	-13.35	0	Yes	0.913252
DCX	mmu-miR-340	-0.6711	-3.84	1.5	Yes	0.953993
DDX3X	mmu-miR-149	-0.154	-6.67	1.5	Yes	0.953557
DEGS1	mmu-miR-425	-0.1159	0.99	0	Yes	0.899874
DGCR2	mmu-miR-149	-0.1417	-14.25	1.5	Yes	0.934363
DGCR2	mmu-miR-340	-0.2401	-3.46	1.5	Yes	0.96262
DHFR	mmu-miR-124	-0.1256	-9.16	0	Yes	0.906696
DLX2	mmu-miR-124	-0.5687	-3.4	0.882	Yes	0.935557
DLX3	mmu-miR-139	-0.5619	-0.23	0	Yes	0.908572
DLX3	mmu-miR-410	-1.1106	-5.71	1.5	Yes	0.94933
DLX5	mmu-miR-141	-0.3174	-6.59	0.003	Yes	0.947789
DMD	mmu-miR-210	-0.4214	-17.46	0.151	Yes	0.921863
DNMT3A	mmu-miR-7b	-1.1129	-1.36	1.5	Yes	0.931532
DNMT3A	mmu-miR-361	-0.4068	-3.75	1.5	Yes	0.968684
REEP5	mmu-miR-9	-0.4871	-2.89	0	Yes	0.935835
REEP5	mmu-miR-324	-0.2934	-8.01	1.5	Yes	0.958244
DPAGT1	mmu-miR-24	-0.3388	-3.35	0	Yes	0.952655
DPM1	mmu-miR-494	-0.5028	-6.94	1.5	Yes	0.955882
DPM1	mmu-miR-504	-0.5675	-7.46	1.5	Yes	0.948348
DPP6	mmu-miR-24	-0.1018	-10.42	1.5	Yes	0.934311
DR1	mmu-miR-340	-0.1907	0.63	1.5	Yes	0.942135
DSG3	mmu-miR-33	-0.1587	-8.83	0	Yes	0.912468
DTNA	mmu-miR-124	-0.2234	-7.53	0.809	Yes	0.931542
DTNA	mmu-miR-9	-0.1844	-6.36	0.282	Yes	0.934371
DTNA	mmu-miR-129	-0.2167	0.8	0	Yes	0.914166
DTNA	mmu-miR-24	-0.1762	-4.77	0.177	Yes	0.947844
DTNA	mmu-miR-329	-0.7542	-9.71	1.5	Yes	0.928757
DTNA	mmu-miR-489	-1.2971	-9.35	0	Yes	0.886215
DTNA	mmu-miR-758	-1.1802	-5.55	1.5	Yes	0.950559
E2F1	mmu-miR-377	-0.1864	-7.95	1.5	Yes	0.9491
EBF3	mmu-miR-181a	-0.6325	-6.39	0.219	Yes	0.924663
EDNRA	mmu-miR-324	-0.1967	-5.39	1.5	Yes	0.963952
EDNRB	mmu-miR-362	-0.1185	-9.45	1.5	Yes	0.938004
EFNA5	mmu-miR-204	-0.5066	-8.06	0	Yes	0.923136
EFNB2	mmu-miR-362	-0.1461	-7.9	1.5	Yes	0.946238
EHF	mmu-miR-377	-0.1948	-4.73	1.5	Yes	0.966921
EMB	mmu-miR-124	-0.2364	-11.82	0.207	Yes	0.914558
EMP2	mmu-miR-362	-0.3009	-4.32	1.5	Yes	0.971165
EN2	mmu-miR-9	-0.1906	-4.99	0.827	Yes	0.949419
EN2	mmu-miR-15a	-0.1768	-4.57	0.69	Yes	0.946794
EN2	mmu-miR-340	-0.2003	-4.41	1.5	Yes	0.965402
ENO2	mmu-miR-30b	-0.64	-3.96	0	Yes	0.932222
ENO2	mmu-miR-218	-0.2204	-1.03	0	Yes	0.922214
ENO2	mmu-miR-495	-0.8305	-2.42	1.5	Yes	0.939797
EPAS1	mmu-miR-9	-0.1782	-4.4	0.814	Yes	0.94651
STOM	mmu-miR-339	-0.3784	-8.06	1.5	Yes	0.961646
STOM	mmu-miR-10a	-0.2556	-4.35	0	Yes	0.95134
EPHA4	mmu-miR-149	-0.3111	-8.22	1.5	Yes	0.959131
EPHA5	mmu-miR-7b	-0.6837	-13.92	1.5	Yes	0.926439
EPHA7	mmu-miR-340	-0.398	-6.19	1.5	Yes	0.967648
EPHB2	mmu-miR-495	-0.5536	-7.06	1.5	Yes	0.951527
STX2	mmu-miR-124	-0.1258	-6.44	0.789	Yes	0.929976
EPN2	mmu-miR-340	-0.8107	7.02	1.5	Yes	0.92147
EPS15	mmu-miR-324	-0.1105	-9.47	1.5	Yes	0.937361
EPS8	mmu-miR-26a	-0.2509	-5.85	1.5	Yes	0.964871
ESR1	mmu-miR-216a	-0.8978	-9.14	0.646	Yes	0.89001
ETV6	mmu-miR-339	-0.3377	-12.13	1.5	Yes	0.955189
EYA1	mmu-miR-329	-0.4686	-4.51	1.5	Yes	0.968481
EYA1	mmu-miR-362	-0.4619	-4.98	1.5	Yes	0.969393
EYA3	mmu-miR-124	-0.3266	-8.04	0.979	Yes	0.945811
EZH2	mmu-miR-137	-0.2562	-4.11	0.795	Yes	0.950945
F3	mmu-miR-381	-0.4053	-4.02	1.5	Yes	0.970074
ACSL1	mmu-miR-340	-0.1505	-2.86	1.5	Yes	0.95299
FAT1	mmu-miR-758	-0.1348	-2.39	1.5	Yes	0.949208
FECH	mmu-miR-362	-0.3873	-2.71	1.5	Yes	0.965401
FGF10	mmu-miR-185	-0.1164	-18.03	1.5	Yes	0.932078
FGF7	mmu-miR-155	-1.1301	-9.09	0.965	Yes	0.897781
FGFR1	mmu-miR-495	-0.8347	-5.3	1.5	Yes	0.953689
FGFR2	mmu-miR-338	-0.1614	-1.42	0.312	Yes	0.916994
FGFR2	mmu-miR-758	-0.194	-6.4	1.5	Yes	0.957837
FGL2	mmu-miR-199a	-0.4023	-6.55	0.784	Yes	0.948515
SMC2	mmu-miR-124	-0.2999	-6.64	0	Yes	0.945342
CTGF	mmu-miR-9	-0.1361	2.87	0	Yes	0.899034
FOXN2	mmu-miR-340	-0.3345	-2.43	1.5	Yes	0.965088
FOXF2	mmu-miR-204	-0.3028	-4.1	0	Yes	0.954124
FOXF2	mmu-miR-329	-0.5229	-12.19	1.5	Yes	0.939442
LPIN1	mmu-miR-199a	-0.3709	-9.04	0	Yes	0.937632
FLT1	mmu-miR-200c	-0.5237	-12.67	0.888	Yes	0.911295
SRGAP2	mmu-miR-425	-0.6202	-1.75	0	Yes	0.912045
FOSL2	mmu-miR-320	-0.2654	-12.48	1.5	Yes	0.947244
FSTL1	mmu-miR-136	-0.585	-4.56	1.5	Yes	0.962436
FSTL1	mmu-miR-206	-0.1063	-12.41	0.133	Yes	0.895399
FXR1	mmu-miR-9	-0.225	-9.79	0.831	Yes	0.920421
FYN	mmu-miR-129	-0.5854	-2.79	0.069	Yes	0.924517
FZD1	mmu-miR-183	-0.637	-6.92	0	Yes	0.918945
FZD3	mmu-miR-376c	-0.9311	-9.7	1.5	Yes	0.925622
FZD6	mmu-miR-340	-0.9471	-5.05	1.5	Yes	0.954791
XRCC6	mmu-miR-136	-0.1116	-0.46	1.5	Yes	0.938573
GAB1	mmu-miR-34b	-0.4778	-0.015	0.733	Yes	0.92087
GABPA	mmu-miR-503	-0.1319	-9.46	0	Yes	0.905943
GABRA1	mmu-miR-182	-0.1733	-7.11	0	Yes	0.926534
GABRA1	mmu-miR-96	-0.1594	-8.12	0	Yes	0.917055
GABRA2	mmu-miR-376c	-0.2402	-3.58	1.5	Yes	0.963279
GABRA6	mmu-miR-340	-0.4439	2.72	1.5	Yes	0.947555
GABRB2	mmu-miR-136	-0.2221	-10.34	1.5	Yes	0.944936
GABRG1	mmu-miR-340	-0.5561	-6.86	1.5	Yes	0.952512
GAD2	mmu-miR-129	-0.3858	0.96	0.001	Yes	0.931094
GAD2	mmu-miR-377	-0.1025	-7.33	1.5	Yes	0.946436
B4GALNT1	mmu-miR-9	-1.1968	-5.94	0.695	Yes	0.920149
B4GALNT2	mmu-miR-339	-0.3584	-14.58	1.5	Yes	0.956187
GALNT3	mmu-miR-7b	-0.7865	-11.49	0.404	Yes	0.882898
GALNT4	mmu-miR-291a	-0.4463	-5.03	1.5	Yes	0.970082
GALNT4	mmu-miR-302a	-0.4365	-6.16	0	Yes	0.945995
GALNT4	mmu-miR-302b	-0.4365	-5.2	1.5	Yes	0.969837
GATA5	mmu-miR-221	-0.1378	-15.27	0.053	Yes	0.898133
USP15	mmu-miR-136	-0.7167	1.81	1.5	Yes	0.926521
MTPN	mmu-miR-329	-0.5365	-10.51	1.5	Yes	0.940116
GDAP1	mmu-miR-362	-0.1548	3.69	1.5	Yes	0.935754
GDI2	mmu-miR-186	-0.5687	-7.25	1.5	Yes	0.949425
GJA1	mmu-miR-181a	-0.5278	-7.29	0.004	Yes	0.926205
GJA5	mmu-miR-144	-0.3083	1.94	0	Yes	0.926728
GLUL	mmu-miR-129	-0.32	-0.76	0	Yes	0.935462
GLUL	mmu-miR-758	-0.3007	-1.18	1.5	Yes	0.95755
GLUL	mmu-miR-340	-0.1882	-2.73	1.5	Yes	0.954824
GLUD1	mmu-miR-758	-0.5544	-9.35	1.5	Yes	0.941325
GNA14	mmu-miR-296	-0.5336	-13.21	1.5	Yes	0.937908
GNAO1	mmu-miR-134	-1.0357	-6.54	1.5	Yes	0.942952
GNAQ	mmu-miR-181a	-0.4951	-9.33	0.939	Yes	0.924013
GNB4	mmu-miR-26a	-0.113	-19.14	1.5	Yes	0.931806
GNB4	mmu-miR-542	-0.2214	-8.24	1.5	Yes	0.950835
GPAM	mmu-miR-324	-0.1848	-5.64	1.5	Yes	0.961752
GPR12	mmu-miR-150	-0.6819	0.6	0	Yes	0.892722
GPM6B	mmu-miR-362	-0.1055	-6.09	1.5	Yes	0.95444
GPM6B	mmu-miR-335	-0.2386	2.8	1.5	Yes	0.944427
GPX5	mmu-miR-129	-0.1263	-8.5	0	Yes	0.910682
GRB2	mmu-miR-329	-0.4493	-4.9	1.5	Yes	0.970556
GRIA2	mmu-miR-223	-0.5023	-14.35	0	Yes	0.908677
GRIA2	mmu-miR-340	-0.1047	-2.29	1.5	Yes	0.946759
GRIA2	mmu-miR-425	-0.357	-4.82	0	Yes	0.963556
GRIA4	mmu-miR-26a	-0.335	-5.49	1.5	Yes	0.972332
GRIN2B	mmu-miR-216b	-0.4769	-7.29	0	Yes	0.932416
GRM1	mmu-miR-149	-0.1606	-3.13	1.5	Yes	0.955271
MR1	mmu-miR-155	-0.2541	-8.33	0.147	Yes	0.928255
HAS2	mmu-miR-539	-0.1457	-7.87	1.5	Yes	0.946356
HDAC2	mmu-miR-340	-0.2337	-6.67	1.5	Yes	0.959235
HDAC3	mmu-miR-384	-0.1429	2.28	0	Yes	0.9006
HES1	mmu-miR-9	-0.3686	-2.09	0.726	Yes	0.946186
HHIP	mmu-miR-206	-0.1082	-10.34	1.5	Yes	0.934942
HIAT1	mmu-miR-410	-1.2851	-3.07	1.5	Yes	0.942979
HIF1A	mmu-miR-129	-0.2815	0.91	0	Yes	0.924125
HK2	mmu-miR-329	-0.1572	-10.5	1.5	Yes	0.938561
HMGB1	mmu-miR-216b	-0.1998	-12.23	0.646	Yes	0.909166
HMOX1	mmu-miR-24	-0.3684	-12.92	0.151	Yes	0.931288
HNRNPA1	mmu-miR-149	-0.4713	-12.26	1.5	Yes	0.944653
HOXA11	mmu-miR-410	-0.3018	-5.26	1.5	Yes	0.971255
HOXB3	mmu-miR-30b	-0.119	-4.06	0.785	Yes	0.938304
HOXB3	mmu-miR-129	-0.169	-4.1	0	Yes	0.941047
HOXB9	mmu-miR-384	-0.3291	-3.31	1.5	Yes	0.968406
HOXD12	mmu-miR-495	-0.2917	-5.15	1.5	Yes	0.971142
HP1BP3	mmu-miR-26a	-0.5872	-6.47	1.5	Yes	0.952971
HPCA	mmu-miR-19b	-0.5619	-6.14	1.5	Yes	0.956541
ID1	mmu-miR-20a	-0.1132	-4.63	1.5	Yes	0.96229
ID1	mmu-miR-93	-0.1154	-3.15	0.052	Yes	0.927073
ID2	mmu-miR-181a	-1.2484	-2.77	0	Yes	0.908628
ID2	mmu-miR-410	-0.1156	-1.38	1.5	Yes	0.942631
ID2	mmu-miR-340	-0.9496	-1.44	1.5	Yes	0.93243
IDS	mmu-miR-181a	-0.5315	-5	0.031	Yes	0.946491
IFNAR1	mmu-miR-24	-0.1701	-3.41	1.5	Yes	0.957581
IFNAR1	mmu-miR-202	-0.1707	2.74	1.5	Yes	0.937661
IGF1	mmu-miR-15a	-0.1399	-6.21	1.5	Yes	0.955536
IGF1	mmu-miR-362	-0.8077	-11.88	1.5	Yes	0.922971
IGF1R	mmu-miR-15a	-0.3825	-7.76	1.5	Yes	0.96232
IGF2	mmu-miR-448	-0.1086	-11.99	1.5	Yes	0.932631
IGF2	mmu-miR-425	-0.1146	-7.59	0.087	Yes	0.916306
IGFBP3	mmu-miR-342	-0.2851	-2.28	1.5	Yes	0.960334
IGFBP3	mmu-miR-377	-0.2191	4.47	1.5	Yes	0.941837
IGFBP5	mmu-miR-136	-0.2761	-13.49	1.5	Yes	0.948056
IGFBP5	mmu-miR-24	-0.1979	-10.7	0.801	Yes	0.91328
IKBKG	mmu-miR-149	-0.3694	-1.12	1.5	Yes	0.961198
IL17RA	mmu-miR-23a	-0.7582	-8.18	0	Yes	0.899995
IL1R1	mmu-miR-205	-1.0214	-7.03	0.127	Yes	0.906524
IL18R1	mmu-miR-384	-0.2951	-7.86	1.5	Yes	0.958957
IL6	mmu-miR-98	-0.4963	-5.91	1.5	Yes	0.962096
IL7R	mmu-miR-758	-0.3376	-5.18	1.5	Yes	0.973859
ILF3	mmu-miR-216b	-0.657	-4.7	1.5	Yes	0.960485
INSR	mmu-miR-34b	-0.1295	-7.72	1.5	Yes	0.945986
INVS	mmu-miR-181a	-0.74	-2.83	0	Yes	0.914552
IRF9	mmu-miR-329	-0.1271	-5.35	1.5	Yes	0.9604
ITGA4	mmu-miR-203	-0.3346	-7.12	0	Yes	0.946422
ITGAM	mmu-miR-342	-0.6603	-12.11	1.5	Yes	0.928633
ITGAV	mmu-miR-15a	-0.7627	-3.83	1.5	Yes	0.951356
ITGAV	mmu-miR-214	-0.3794	-12.09	0	Yes	0.930025
ITGB1	mmu-miR-223	-0.4334	-6.95	0.343	Yes	0.940445
STT3A	mmu-miR-340	-0.1823	-1.11	1.5	Yes	0.946513
ITPR3	mmu-miR-124	-0.9614	-10.65	0.917	Yes	0.888965
ITSN1	mmu-miR-24	-0.5757	-12.64	0.014	Yes	0.898815
ITSN1	mmu-miR-503	-1.1831	-8.26	0	Yes	0.894107
JAG1	mmu-miR-181a	-0.1828	-9.84	0.001	Yes	0.910957
JAK2	mmu-miR-375	-0.202	-12.38	0.575	Yes	0.908971
F11R	mmu-miR-223	-0.7115	-5.19	0.045	Yes	0.93332
KCNA4	mmu-miR-342	-0.5844	-15.47	1.5	Yes	0.93299
KCNA4	mmu-miR-377	-0.1544	-11.94	1.5	Yes	0.936458
KCNJ10	mmu-miR-149	-0.1157	-12.49	1.5	Yes	0.932817
KCNJ2	mmu-miR-33	-0.3873	-4.46	0	Yes	0.958784
KCNJ2	mmu-miR-340	-0.4515	-3.93	1.5	Yes	0.966508
KCNJ4	mmu-miR-362	-0.3827	-7.31	1.5	Yes	0.963999
KCNJ6	mmu-miR-30e	-0.1242	-4.08	1.5	Yes	0.959237
KCNJ6	mmu-miR-340	-0.1339	-1.13	1.5	Yes	0.942791
KCNK2	mmu-miR-340	-0.1042	7.64	1.5	Yes	0.931132
KCNMB1	mmu-miR-133a	-0.2476	-11.27	0	Yes	0.917135
KCNS2	mmu-miR-9	-0.2644	-11.08	0.003	Yes	0.920182
KCNS2	mmu-miR-181a	-0.7759	-9.17	0.001	Yes	0.89213
KHSRP	mmu-miR-758	-0.1228	-5.06	1.5	Yes	0.96206
KIF1B	mmu-miR-223	-0.185	-7.55	0	Yes	0.924316
KIF5A	mmu-miR-758	-0.3597	-6.3	1.5	Yes	0.969939
KIF5B	mmu-miR-291a	-0.1867	-6.68	1.5	Yes	0.955715
KIF5B	mmu-miR-295	-0.1884	-13.16	0	Yes	0.905899
KIF5B	mmu-miR-302a	-0.1867	-7.17	1.5	Yes	0.953
KIF5C	mmu-miR-425	-0.4963	-8.58	0.087	Yes	0.921341
KIFAP3	mmu-miR-24	-0.1	-7.26	0	Yes	0.91784
UHMK1	mmu-miR-425	-0.1541	-4.77	0.076	Yes	0.946128
KLF12	mmu-miR-223	-0.3965	-1.27	0	Yes	0.937047
KLF3	mmu-miR-136	-0.3877	-7.95	1.5	Yes	0.96119
KLF4	mmu-miR-10a	-1.0797	-4.83	0	Yes	0.932445
KPNA1	mmu-miR-223	-0.7638	2.81	0	Yes	0.882432
KPNA1	mmu-miR-340	-0.5167	-1.19	1.5	Yes	0.947879
KRAS	mmu-miR-495	-0.5353	-10.85	1.5	Yes	0.939668
HIVEP3	mmu-miR-329	-1.0623	-6.15	1.5	Yes	0.945918
L1CAM	mmu-miR-488	-0.1553	-4.9	1.5	Yes	0.96461
LASP1	mmu-miR-181a	-0.2364	-9.8	0	Yes	0.918982
LIFR	mmu-miR-329	-0.1705	-4.67	1.5	Yes	0.965282
LIPA	mmu-miR-24	-0.5105	-8.97	0	Yes	0.917285
LLGL1	mmu-miR-362	-0.1055	-5.2	1.5	Yes	0.960373
LMNB1	mmu-miR-23a	-0.3429	-7.37	0.291	Yes	0.945984
PHYH	mmu-miR-136	-1.1823	-5.9	1.5	Yes	0.947798
SH2B3	mmu-let-7b	-0.2108	-8.7	1.5	Yes	0.948157
LOXL3	mmu-miR-362	-0.1396	-7.35	1.5	Yes	0.948661
LPL	mmu-miR-129	-0.1116	-5.96	0	Yes	0.931579
LRRN3	mmu-miR-26a	-0.2203	-5.84	1.5	Yes	0.962844
CD93	mmu-miR-339	-0.1674	-10.07	1.5	Yes	0.940327
CD93	mmu-miR-146b	-0.1451	-10.22	1.5	Yes	0.938089
TM4SF1	mmu-miR-19b	-0.507	-4.88	1.5	Yes	0.967317
SMAD4	mmu-miR-24	-0.1099	-11.18	1.5	Yes	0.933619
SMAD5	mmu-miR-181a	-0.1505	-8.59	1.5	Yes	0.943489
MAF	mmu-miR-155	-0.572	-8.8	1.5	Yes	0.94181
MAF	mmu-miR-590	-0.8946	-0.73	1.5	Yes	0.929245
MAN2A1	mmu-miR-340	-0.1046	-3.17	1.5	Yes	0.952236
MAX	mmu-miR-22	-0.7465	-15.35	0.455	Yes	0.882148
MBD2	mmu-miR-7b	-0.5083	-6.5	0.103	Yes	0.935104
MBD2	mmu-miR-340	-0.5563	-0.2	1.5	Yes	0.941056
MBP	mmu-miR-149	-0.1458	-10.49	1.5	Yes	0.937605
MCL1	mmu-miR-30e	-0.3879	-6.18	0	Yes	0.951335
MCL1	mmu-miR-499	-0.5012	-7.81	0	Yes	0.925541
ANAPC1	mmu-miR-425	-0.8891	-10.48	0	Yes	0.882611
MDK	mmu-miR-124	-0.4979	-11.72	0.902	Yes	0.916409
MEF2A	mmu-miR-155	-1.2348	-8.41	0.259	Yes	0.892853
MEF2A	mmu-miR-329	-0.3185	-1.05	1.5	Yes	0.958818
MEF2A	mmu-miR-342	-0.5371	-2.13	1.5	Yes	0.950556
MEF2A	mmu-miR-340	-0.1867	-2.46	1.5	Yes	0.953232
MEF2C	mmu-miR-106a	-0.3268	-6.84	0.067	Yes	0.947242
MEF2C	mmu-miR-20a	-0.3241	-6.44	1.5	Yes	0.967309
MEF2C	mmu-miR-26a	-0.7165	1.84	1.5	Yes	0.92649
MEF2C	mmu-miR-20b	-0.3241	-4.94	1.5	Yes	0.974094
FYCO1	mmu-miR-34b	-0.2443	0.69	0	Yes	0.91874
FYCO1	mmu-miR-449a	-0.2509	-9.88	1.5	Yes	0.948721
MGAT3	mmu-miR-200b	-0.4446	0.95	0.144	Yes	0.921662
MGAT3	mmu-miR-429	-0.4703	-2.7	1.5	Yes	0.958686
MKNK1	mmu-miR-7a	-0.3565	-8.26	0.481	Yes	0.943023
MMP11	mmu-miR-129	-0.2003	-6.09	0	Yes	0.938445
MMP24	mmu-miR-24	-0.1665	-9.3	0.343	Yes	0.911063
MMP9	mmu-miR-132	-0.5946	-5	0.001	Yes	0.941686
GRAP2	mmu-miR-339	-0.2232	-18.25	1.5	Yes	0.942082
CD200	mmu-miR-185	-0.3031	-14.73	1.5	Yes	0.950829
MEIS2	mmu-let-7g	-0.5175	-6.95	1.5	Yes	0.954724
MEIS2	mmu-miR-202	-0.5106	-3.33	1.5	Yes	0.959131
MEIS2	mmu-let-7d	-0.5175	-10.05	0.881	Yes	0.916457
MEIS2	mmu-let-7a	-0.5175	-6.45	1.5	Yes	0.957538
MTF1	mmu-miR-10a	-0.3175	-9.43	0.709	Yes	0.933839
MTF2	mmu-miR-129	-0.2068	0.66	0	Yes	0.913073
MTF2	mmu-miR-217	-0.2518	-7.89	0.43	Yes	0.930647
MTF2	mmu-miR-340	-0.2099	-4.27	1.5	Yes	0.965167
MTHFD2	mmu-miR-129	-0.1593	-2.94	0	Yes	0.929156
MYB	mmu-miR-155	-0.9305	-5.03	0.409	Yes	0.93072
MYO10	mmu-miR-149	-0.632	-15.16	1.5	Yes	0.929404
MYO1C	mmu-miR-384	-0.1269	-2.12	1.5	Yes	0.947173
MYO5A	mmu-miR-9	-0.6915	-5.39	1.5	Yes	0.955872
MYO5A	mmu-miR-340	-0.107	-3.53	1.5	Yes	0.954737
MYO6	mmu-miR-324	-0.3427	-4.43	1.5	Yes	0.97427
MYT1	mmu-miR-340	-0.5159	-2.29	1.5	Yes	0.953001
MYT1L	mmu-miR-136	-0.4604	-3.88	1.5	Yes	0.965641
NAB1	mmu-miR-218	-1.1651	-4.44	0.18	Yes	0.928652
NAPB	mmu-miR-340	-0.2286	-2.8	1.5	Yes	0.958229
NBR1	mmu-miR-340	-0.1847	-1.18	1.5	Yes	0.946995
NCAM1	mmu-miR-495	-0.4031	-4.79	1.5	Yes	0.973794
NCAM2	mmu-miR-32	-0.1139	-0.54	1.5	Yes	0.939021
NCAM2	mmu-miR-363	-0.1116	0.15	1.5	Yes	0.93666
NCAM2	mmu-miR-367	-0.1116	-3.22	1.5	Yes	0.952936
NCF2	mmu-miR-137	-0.3687	-0.79	0	Yes	0.93889
NCK2	mmu-miR-410	-0.4231	6.6	1.5	Yes	0.949138
NDRG1	mmu-miR-181b	-0.1768	-11.56	1.5	Yes	0.938854
NEUROD1	mmu-miR-24	-1.2823	-7.66	0.39	Yes	0.899681
NEUROD1	mmu-miR-19b	-1.1988	-8.5	1.5	Yes	0.930019
NF1	mmu-miR-34b	-0.3578	-0.18	1.5	Yes	0.959976
NF1	mmu-miR-223	-0.3867	-7.86	0.013	Yes	0.940798
NF2	mmu-miR-202	-0.4502	-10.39	1.5	Yes	0.948826
NFATC3	mmu-miR-291a	-0.2549	-1.15	1.5	Yes	0.953147
NFATC3	mmu-miR-294	-0.2617	-1.54	1.5	Yes	0.955219
NFATC3	mmu-miR-295	-0.2549	-2.88	1.5	Yes	0.960685
NFATC3	mmu-miR-302a	-0.2594	-2.28	0.093	Yes	0.9355
NFE2L1	mmu-miR-15a	-0.175	-4.24	1.5	Yes	0.962949
NFIA	mmu-miR-181a	-0.2118	-11.96	0	Yes	0.910476
NFIA	mmu-miR-186	-0.8956	-7.26	1.5	Yes	0.938386
NFIA	mmu-miR-301a	-0.9317	-13.25	0.954	Yes	0.887115
NFIA	mmu-miR-340	-0.3688	-4.43	1.5	Yes	0.974261
NFIB	mmu-miR-136	-0.2091	-7.13	1.5	Yes	0.954924
NFIB	mmu-miR-205	-0.8714	-10.8	0.562	Yes	0.882417
NFYA	mmu-miR-19b	-0.1001	-9.21	1.5	Yes	0.937488
NMT2	mmu-miR-9	-0.2152	-3.32	0.822	Yes	0.940653
NOTCH1	mmu-miR-146a	-0.6828	-7.56	0	Yes	0.909557
INTS6	mmu-miR-410	-1.0569	-1.76	1.5	Yes	0.933953
INTS6	mmu-miR-362	-0.7541	-5.73	1.5	Yes	0.951741
NPPC	mmu-miR-135a	-1.323	-7.57	0	Yes	0.900499
NPPC	mmu-miR-543	-0.1664	-5.24	1.5	Yes	0.963123
NPR3	mmu-miR-592	-0.5108	-5.26	1.5	Yes	0.964937
NPTX1	mmu-miR-9	-0.3976	-5.78	0.92	Yes	0.956288
SLC11A2	mmu-miR-329	-0.458	-11.09	1.5	Yes	0.947046
NRAS	mmu-miR-30e	-0.1804	-3.98	0	Yes	0.940942
NRP2	mmu-miR-23b	-0.2325	0.95	1.5	Yes	0.945647
NRP2	mmu-miR-146a	-0.1319	-1.25	0.083	Yes	0.912397
NRP2	mmu-miR-149	-0.6814	-5.95	1.5	Yes	0.952177
NRP2	mmu-miR-23a	-0.2325	-1.57	1.5	Yes	0.952723
NRP2	mmu-miR-329	-0.2282	-5.31	1.5	Yes	0.966326
NRP2	mmu-miR-146b	-0.1319	-1.15	1.5	Yes	0.942732
NRP2	mmu-miR-362	-0.2303	-6.6	1.5	Yes	0.959348
NRXN1	mmu-miR-592	-0.251	-10.66	1.5	Yes	0.947358
NRXN3	mmu-miR-592	-0.2334	-13.81	1.5	Yes	0.943383
NSG2	mmu-miR-340	-0.9528	0.9	1.5	Yes	0.923271
NTRK2	mmu-miR-340	-0.2197	-3.41	1.5	Yes	0.9609
NTRK3	mmu-miR-410	-0.4473	0.9	1.5	Yes	0.948973
NUMBL	mmu-miR-184	-0.133	-6.07	0	Yes	0.932232
OGDH	mmu-miR-150	-0.1213	-5.99	0	Yes	0.932051
OGN	mmu-miR-495	-0.3197	-1.36	1.5	Yes	0.959898
SQSTM1	mmu-miR-106a	-1.1839	-10.74	0.946	Yes	0.889504
OTX1	mmu-miR-494	-0.4401	-6.75	1.5	Yes	0.961761
P2RY1	mmu-miR-340	-0.1723	-5.43	1.5	Yes	0.962291
P2RY2	mmu-miR-329	-0.2752	-8.05	1.5	Yes	0.956436
P2RY2	mmu-miR-362	-0.2681	-13.51	1.5	Yes	0.947181
P4HA2	mmu-miR-9	-1.1594	-7.25	0.922	Yes	0.91044
PAFAH1B1	mmu-miR-181a	-0.3051	-13.68	0.496	Yes	0.924918
PAFAH1B2	mmu-miR-339	-0.1391	-10.28	1.5	Yes	0.937467
PAFAH1B2	mmu-miR-10a	-0.1102	-3.71	1.5	Yes	0.956096
PAM	mmu-miR-340	-0.6282	-9.08	1.5	Yes	0.936849
CNTN3	mmu-miR-33	-0.2641	-9.2	0	Yes	0.925486
CNTN3	mmu-miR-340	-0.1138	3.47	1.5	Yes	0.932379
PAX3	mmu-miR-128	-0.1333	-2.26	0	Yes	0.920415
PAX6	mmu-miR-291a	-0.529	-6.71	0.275	Yes	0.931014
PAX7	mmu-miR-206	-0.1905	-13.92	0.96	Yes	0.913957
PAX9	mmu-miR-590	-0.2346	-1.17	1.5	Yes	0.951344
PBX1	mmu-miR-7b	-0.1337	-8.34	1.5	Yes	0.943285
PBX1	mmu-miR-34b	-0.1638	-3.37	1.5	Yes	0.956939
PBX2	mmu-miR-329	-0.3462	-10.84	1.5	Yes	0.957064
PBX3	mmu-miR-7b	-0.8488	-2.38	1.5	Yes	0.939263
PCDH10	mmu-miR-20a	-0.2572	-5.31	1.5	Yes	0.968152
PCDH10	mmu-miR-93	-0.2572	-5.8	1.5	Yes	0.965572
PCDH8	mmu-miR-9	-0.2632	-8.28	1.5	Yes	0.95448
PCDH8	mmu-miR-34b	-0.2923	-10.45	0	Yes	0.925972
PCTP	mmu-miR-876	-0.2872	-5.39	1.5	Yes	0.969684
PDE4B	mmu-miR-340	-1.096	-7.06	1.5	Yes	0.939022
PDGFRA	mmu-miR-340	-0.927	-5.35	1.5	Yes	0.952576
PADI2	mmu-miR-9	-0.8207	-13.49	0	Yes	0.879204
PADI2	mmu-miR-185	-0.1158	-13.77	1.5	Yes	0.932307
PDPK1	mmu-miR-377	-0.1835	-7.61	1.5	Yes	0.950487
PEG3	mmu-miR-136	-0.3127	-10.41	1.5	Yes	0.954158
PEG3	mmu-miR-223	-0.2714	-7.84	0.123	Yes	0.933577
PGR	mmu-miR-30a	-0.2268	-2.11	1.5	Yes	0.954631
PGR	mmu-miR-30b	-0.2227	-4.37	1.5	Yes	0.966505
PGR	mmu-miR-30c	-0.2227	-3.2	1.5	Yes	0.959945
PGR	mmu-miR-26a	-0.6568	-6.65	1.5	Yes	0.948264
PGR	mmu-miR-384	-0.2309	-5.96	0.757	Yes	0.944068
PHKA1	mmu-miR-223	-0.229	-2.96	0	Yes	0.936964
PIK3R1	mmu-miR-329	-0.123	-2.99	1.5	Yes	0.952101
PIK3R1	mmu-miR-381	-0.1288	-4.01	1.5	Yes	0.959013
PIK3R1	mmu-miR-539	-0.1752	-8.85	1.5	Yes	0.944509
PIK3R3	mmu-miR-26a	-0.6805	-5.11	1.5	Yes	0.958195
PIK3R3	mmu-miR-223	-0.562	-1.74	0	Yes	0.917894
PIP4K2A	mmu-miR-590	-0.3343	2.96	1.5	Yes	0.95464
PITPNA	mmu-miR-15a	-0.2506	-8.14	1.5	Yes	0.95385
PKIA	mmu-miR-181a	-0.2645	-2.93	0.008	Yes	0.940939
PKIA	mmu-miR-758	-0.1558	-6.12	1.5	Yes	0.957046
PKIB	mmu-miR-410	-0.1614	-4.22	1.5	Yes	0.962072
LYPLA1	mmu-miR-129	-1.1288	4.51	0.074	Yes	0.875485
PLA2R1	mmu-miR-876	-0.871	-0.81	1.5	Yes	0.929881
SERPINE1	mmu-miR-320	-0.8115	-2.93	1.5	Yes	0.943718
SERPINE1	mmu-miR-224	-0.5434	1.28	1.5	Yes	0.938903
SERPINE1	mmu-miR-875	-0.3385	-3.32	1.5	Yes	0.969134
PAPOLA	mmu-miR-340	-0.1212	-6.48	1.5	Yes	0.952739
PLAT	mmu-miR-9	-0.1237	-0.61	0	Yes	0.90748
PLAU	mmu-miR-329	-0.1195	-5.12	1.5	Yes	0.961524
PLAU	mmu-miR-410	-0.9004	-3.68	1.5	Yes	0.9484
PLAU	mmu-miR-495	-0.5414	-4.28	1.5	Yes	0.962911
PLAUR	mmu-miR-410	-0.7365	3.26	1.5	Yes	0.924415
PHOX2B	mmu-miR-362	-1.1028	-10.35	1.5	Yes	0.923124
POU3F3	mmu-miR-340	-1.2317	-6.08	1.5	Yes	0.946371
POU4F2	mmu-miR-214	-0.1721	-8.73	1.5	Yes	0.944686
PPARA	mmu-miR-129	-1.0216	-8.07	0.002	Yes	0.896066
PPARA	mmu-miR-22	-0.3312	-11.01	0.272	Yes	0.931179
PPP1CB	mmu-miR-181a	-0.846	-8.46	0.779	Yes	0.897582
PPP2CB	mmu-miR-425	-0.1456	-8.88	0.076	Yes	0.91058
PPP3CB	mmu-miR-340	-0.1453	0.38	1.5	Yes	0.93868
PPP3R1	mmu-miR-9	-0.8836	-7.4	1.5	Yes	0.937555
PPP3R1	mmu-miR-340	-0.133	-7.45	1.5	Yes	0.947667
PRKAR1A	mmu-miR-340	-0.6041	-8.83	1.5	Yes	0.939377
EIF2AK2	mmu-miR-194	-0.4667	-8.27	0	Yes	0.92726
EIF2AK2	mmu-miR-205	-0.2656	-15.29	1.5	Yes	0.946688
PRNP	mmu-miR-149	-0.102	-12.18	1.5	Yes	0.931981
PRNP	mmu-miR-223	-0.1985	-9.44	0	Yes	0.914764
PRNP	mmu-miR-340	-0.435	4.3	1.5	Yes	0.948006
PROM1	mmu-miR-34b	-0.5792	-5.48	0	Yes	0.93805
PRPF4B	mmu-miR-425	-0.2084	-0.82	1.5	Yes	0.947707
PTEN	mmu-miR-18a	-0.1453	-8.77	0.631	Yes	0.911892
PTEN	mmu-miR-20a	-0.1291	-10.74	1.5	Yes	0.935787
PTEN	mmu-miR-217	-0.3613	-10	0.319	Yes	0.936146
PTP4A2	mmu-miR-106b	-0.2691	-2.38	0	Yes	0.937461
PTP4A2	mmu-miR-93	-0.2691	-2.98	1.5	Yes	0.962293
PTP4A2	mmu-miR-362	-0.6621	-2.79	1.5	Yes	0.947051
PTP4A3	mmu-miR-139	-0.535	-4.93	1.5	Yes	0.965511
PTPN11	mmu-miR-425	-0.3687	-3.98	0.087	Yes	0.957323
PTPRD	mmu-miR-26a	-1.042	-13.26	1.5	Yes	0.919626
PTPRD	mmu-miR-7b	-0.5873	-12.89	1.5	Yes	0.933272
PTPRG	mmu-miR-495	-0.4805	-2.02	1.5	Yes	0.954551
PTPRG	mmu-miR-340	-0.3029	-9.39	1.5	Yes	0.955048
PTPRG	mmu-miR-876	-0.1287	-3.88	1.5	Yes	0.958162
PTPRJ	mmu-miR-129	-1.0925	-0.3	0.018	Yes	0.886733
PTPRK	mmu-miR-362	-1.205	4.78	1.5	Yes	0.919127
RAD1	mmu-miR-10a	-0.1493	-1.98	1.5	Yes	0.94795
RASGRP1	mmu-miR-34b	-0.2891	-7.15	1.5	Yes	0.961359
RBMX	mmu-miR-425	-0.1147	-2.26	0.076	Yes	0.918591
REV3L	mmu-miR-15a	-0.8088	-11.13	0	Yes	0.882743
REV3L	mmu-miR-17	-0.3077	-8.15	0.201	Yes	0.936888
REV3L	mmu-miR-362	-0.5303	-3.22	1.5	Yes	0.957152
RGS2	mmu-miR-223	-0.8109	-8.73	0	Yes	0.893759
RGS4	mmu-miR-181a	-0.1037	-6.17	0	Yes	0.928808
RGS5	mmu-miR-758	-1.19	-2.73	1.5	Yes	0.940442
RHEB	mmu-miR-155	-0.4269	-5.72	0.729	Yes	0.951349
RIPK1	mmu-miR-124	-0.3635	-9.59	0	Yes	0.936901
XPR1	mmu-miR-223	-0.1463	-4.57	0	Yes	0.943661
XPR1	mmu-miR-758	-0.1894	-7.64	1.5	Yes	0.950803
XPR1	mmu-miR-340	-0.6489	-8.3	1.5	Yes	0.938963
RNF2	mmu-miR-9	-0.1319	-3.39	1.5	Yes	0.95516
RNF4	mmu-miR-15a	-0.4469	-2.88	1.5	Yes	0.961435
ROBO1	mmu-miR-340	-0.1372	-10.23	1.5	Yes	0.937419
ROCK2	mmu-miR-324	-0.1258	-7.85	1.5	Yes	0.945066
RS1	mmu-miR-203	-0.11	-6.58	0.122	Yes	0.925195
RYR2	mmu-miR-425	-0.4107	-9.04	0.087	Yes	0.931695
SCG2	mmu-miR-194	-0.7197	-5.89	0	Yes	0.925096
SCG2	mmu-miR-329	-0.8199	-4.28	1.5	Yes	0.953816
SCG2	mmu-miR-543	-0.1666	-4.2	1.5	Yes	0.962235
SCN1A	mmu-miR-149	-0.2583	-3.17	1.5	Yes	0.962424
SCN1A	mmu-miR-340	-0.4953	-4.37	1.5	Yes	0.966105
SCN7A	mmu-miR-495	-0.4648	-4.45	1.5	Yes	0.968396
SCN8A	mmu-miR-129	-0.1413	-5.03	0.206	Yes	0.943162
CXCL5	mmu-miR-329	-0.7509	-12.3	1.5	Yes	0.924241
CX3CL1	mmu-miR-15a	-0.1034	-2.6	0.572	Yes	0.921057
CXCL12	mmu-miR-149	-0.3897	-11.63	1.5	Yes	0.953808
NPTN	mmu-miR-181a	-0.9765	-2.64	0.674	Yes	0.908727
NPTN	mmu-miR-340	-0.1102	-2.06	1.5	Yes	0.945779
SEL1L	mmu-miR-153	-0.1072	-2.4	0	Yes	0.919155
SELE	mmu-miR-377	-0.1231	-0.37	1.5	Yes	0.939094
SEMA4C	mmu-miR-181a	-0.2441	0.043	0.613	Yes	0.921306
SEMA4F	mmu-miR-136	-0.3162	-1.86	1.5	Yes	0.961333
SEMA4F	mmu-miR-181a	-0.1316	-8.69	0.763	Yes	0.912159
SEMA4F	mmu-miR-362	-0.1285	-5.87	1.5	Yes	0.957088
SEMA4F	mmu-miR-377	-0.259	-1.16	1.5	Yes	0.953565
SEMA5A	mmu-miR-19b	-0.1343	-8.04	1.5	Yes	0.944714
SEMA6A	mmu-miR-30e	-0.1624	-3.27	0	Yes	0.932542
SEMA6A	mmu-miR-26a	-0.4184	-7.73	1.5	Yes	0.959267
SFRP1	mmu-miR-9	-0.1724	-6.27	0	Yes	0.933966
SHH	mmu-miR-210	-0.6611	-9.99	0.247	Yes	0.895223
SHH	mmu-miR-410	-0.1288	-8.94	1.5	Yes	0.940491
CYFIP1	mmu-miR-340	-1.3255	-3.21	1.5	Yes	0.944052
ST6GALNAC3	mmu-miR-34b	-0.1049	0.11	1.5	Yes	0.936291
ST6GALNAC3	mmu-miR-34a	-0.1049	-14.55	0	Yes	0.894126
ST6GALNAC3	mmu-miR-449a	-0.107	-10.79	1.5	Yes	0.933998
ST8SIA3	mmu-miR-20a	-0.1687	-3.67	1.5	Yes	0.959088
ST8SIA4	mmu-miR-181a	-0.9085	-7.47	0.759	Yes	0.904879
ST8SIA4	mmu-miR-26a	-0.8002	-4.18	1.5	Yes	0.953332
ST3GAL5	mmu-miR-362	-0.1644	-9.65	1.5	Yes	0.941094
SIN3A	mmu-miR-377	-0.5046	-6.84	1.5	Yes	0.956285
SIX2	mmu-miR-539	-0.2726	-8.71	1.5	Yes	0.953913
SIX2	mmu-miR-340	-0.6954	-7.24	1.5	Yes	0.942793
SIX4	mmu-miR-543	-0.1409	-6.97	1.5	Yes	0.950923
SKI	mmu-miR-155	-0.2323	-3.82	0.231	Yes	0.9446
SKI	mmu-miR-340	-0.1657	-0.93	1.5	Yes	0.944436
SLC10A2	mmu-miR-9	-0.1066	-4.65	0	Yes	0.941631
SLC16A7	mmu-miR-9	-0.1343	-0.046	0	Yes	0.90586
SLC16A7	mmu-miR-433	-1.096	-9.06	1.5	Yes	0.927448
SLC1A1	mmu-miR-9	-0.3	-8.28	0.804	Yes	0.937145
SLC1A1	mmu-miR-26a	-0.608	-7.71	1.5	Yes	0.944354
SLC1A1	mmu-miR-340	-0.5628	-4.46	1.5	Yes	0.962884
SLC1A2	mmu-miR-542	-0.604	-1.52	1.5	Yes	0.942764
SLC1A3	mmu-miR-129	-0.1557	-2.08	0	Yes	0.921278
SLC20A2	mmu-miR-758	-0.7639	-7.18	1.5	Yes	0.941031
SLC2A3	mmu-miR-340	-0.1378	-0.16	1.5	Yes	0.939543
SMARCC1	mmu-miR-129	-0.1037	-8.39	0	Yes	0.90905
NCOR2	mmu-miR-9	-0.2865	-7.69	0.556	Yes	0.936832
SSTR1	mmu-miR-129	-0.5053	0.47	0.074	Yes	0.913554
SSTR1	mmu-miR-421	-0.2078	-4.52	1.5	Yes	0.966463
SNAP25	mmu-miR-19a	-1.0559	-6.07	0.583	Yes	0.918043
SNN	mmu-miR-324	-0.6519	-9.62	1.5	Yes	0.933597
SOAT1	mmu-miR-340	-0.5773	-4.55	1.5	Yes	0.962734
SOS1	mmu-miR-9	-0.2041	-6.21	0.874	Yes	0.940915
SOX11	mmu-miR-27a	-0.4459	-7.72	0.714	Yes	0.934579
SOX11	mmu-miR-340	-0.2356	0.042	1.5	Yes	0.947759
SOX11	mmu-miR-335	-0.2692	-5.98	1.5	Yes	0.965474
SP1	mmu-miR-186	-0.1134	-9.09	1.5	Yes	0.938831
SALL3	mmu-miR-340	-0.1792	-1.16	1.5	Yes	0.946455
SPARC	mmu-miR-29b	-0.6915	-10.45	0.998	Yes	0.902573
SPARC	mmu-miR-29a	-0.6915	-10.45	1.5	Yes	0.929321
SPIN1	mmu-miR-181a	-0.1766	-8	0.072	Yes	0.919974
STRBP	mmu-miR-329	-0.325	0.15	1.5	Yes	0.956532
SPP1	mmu-miR-377	-0.7071	-6.65	1.5	Yes	0.946323
SPP1	mmu-miR-340	-0.2098	-5.37	1.5	Yes	0.964857
SRP14	mmu-miR-15a	-0.6867	-8.44	0.018	Yes	0.901985
SRPK2	mmu-miR-495	-0.1726	-5.93	1.5	Yes	0.959246
STAG1	mmu-miR-324	-0.1666	-1.62	1.5	Yes	0.947454
STAM	mmu-miR-136	-0.1292	-3.14	1.5	Yes	0.95341
STAT1	mmu-miR-19b	-0.4844	-9.71	1.5	Yes	0.946719
STAT2	mmu-miR-9	-0.4795	-7.68	0	Yes	0.929278
STK10	mmu-miR-124	-0.1509	-8.65	0	Yes	0.912569
STK10	mmu-miR-92a	-0.2686	-12.89	1.5	Yes	0.947417
STK10	mmu-miR-25	-0.2686	-8.93	0	Yes	0.927334
STX3	mmu-miR-129	-0.1137	-7.78	0.03	Yes	0.914649
STXBP1	mmu-miR-758	-0.721	-8.67	1.5	Yes	0.933921
STXBP4	mmu-miR-302a	-0.5368	1.4	1.5	Yes	0.939332
STXBP4	mmu-miR-302b	-0.5368	5.7	1.5	Yes	0.937251
SUCLA2	mmu-miR-15a	-0.568	-5.5	0.03	Yes	0.938749
SYT2	mmu-miR-329	-0.2119	-7.78	1.5	Yes	0.951979
SYT4	mmu-miR-223	-0.4089	-5.55	0.175	Yes	0.953625
SYT4	mmu-miR-758	-0.1838	-5.21	1.5	Yes	0.964265
TBR1	mmu-miR-448	-1.1231	-2.6	1.5	Yes	0.939525
TBX3	mmu-miR-137	-0.1139	-2.49	0.859	Yes	0.924232
TBX3	mmu-miR-153	-0.1583	-1.11	0.699	Yes	0.915751
TBX4	mmu-miR-329	-0.1027	-6.81	1.5	Yes	0.949606
HNF1A	mmu-miR-24	-0.2221	-11.8	0.142	Yes	0.912292
TCF21	mmu-miR-410	-0.3477	-3.38	1.5	Yes	0.970052
TCF4	mmu-miR-329	-0.3583	-4.02	1.5	Yes	0.973158
TCF4	mmu-miR-211	-1.0408	-7.65	0	Yes	0.89995
TCF4	mmu-miR-335	-0.4922	-5.85	1.5	Yes	0.962711
TCF4	mmu-miR-340	-0.1175	0.017	1.5	Yes	0.937469
TCF4	mmu-miR-362	-0.3526	-7.39	1.5	Yes	0.965672
TCF4	mmu-miR-421	-0.2608	-10.81	1.5	Yes	0.948172
TCF7	mmu-miR-30e	-0.6576	-5.28	0.943	Yes	0.939944
TCF7	mmu-miR-495	-1.1813	-2.21	1.5	Yes	0.93676
TCF7L2	mmu-miR-410	-0.9104	-2.18	1.5	Yes	0.937271
UBTF	mmu-miR-342	-0.1006	-10.72	1.5	Yes	0.933652
UBTF	mmu-miR-377	-0.3038	-10.09	1.5	Yes	0.953742
TCTE1	mmu-miR-362	-0.1817	-4.87	1.5	Yes	0.966143
TECTB	mmu-miR-129	-0.1103	-10.58	0	Yes	0.899214
TEF	mmu-miR-149	-0.1874	-7.74	1.5	Yes	0.950162
MORF4L1	mmu-miR-376b	-0.652	-7.55	1.5	Yes	0.942809
MORF4L1	mmu-miR-340	-0.1068	1.67	1.5	Yes	0.933282
PPP2R5D	mmu-miR-9	-0.1172	-4.59	0.577	Yes	0.942037
CIRH1A	mmu-miR-495	-1.2508	-4.08	1.5	Yes	0.950887
TFAM	mmu-miR-339	-0.1529	-10.05	1.5	Yes	0.93912
TFAM	mmu-miR-10a	-0.7558	-8.73	0	Yes	0.895899
TFAM	mmu-miR-410	-0.5512	-4.74	1.5	Yes	0.965171
TGFB2	mmu-miR-23b	-0.3783	-6.8	0.267	Yes	0.94827
TGFB2	mmu-miR-335	-0.1725	-5.93	1.5	Yes	0.959239
TGFBR3	mmu-miR-9	-0.1792	-4.9	0	Yes	0.947338
TGFBR3	mmu-miR-181a	-0.4607	-8.47	1.5	Yes	0.952635
TGFBR3	mmu-miR-340	-1.0901	-1.71	1.5	Yes	0.933598
TIA1	mmu-miR-758	-0.1216	-2.7	1.5	Yes	0.950219
TIMP2	mmu-miR-130a	-0.907	-11.59	0.8	Yes	0.882993
TIMP2	mmu-miR-130b	-0.907	-11.08	1.5	Yes	0.922459
TIMP3	mmu-miR-30c	-0.4105	-5.11	1.5	Yes	0.971904
TLE4	mmu-miR-425	-0.6343	-7.38	0	Yes	0.914785
TLL1	mmu-miR-329	-0.4589	-5.54	1.5	Yes	0.966632
TLL1	mmu-miR-362	-0.4523	-3.08	1.5	Yes	0.962021
TLR4	mmu-miR-203	-0.4724	-7.83	0.217	Yes	0.929217
TMOD1	mmu-miR-26a	-0.6527	-3.89	1.5	Yes	0.955035
TNC	mmu-miR-758	-1.0116	-12.42	1.5	Yes	0.920206
TNF	mmu-miR-351	-0.2118	-3.1	0.079	Yes	0.936184
TNF	mmu-miR-19a	-1.289	-5.01	0.02	Yes	0.930242
TNKS	mmu-miR-9	-0.5274	-12.06	0.823	Yes	0.90949
TNKS	mmu-miR-15a	-0.1425	-5.3	1.5	Yes	0.96149
TNNI1	mmu-miR-146a	-0.8977	-8.53	1.5	Yes	0.930778
TNNI1	mmu-miR-146b	-0.8977	-8.73	0.003	Yes	0.891788
TOP2B	mmu-miR-425	-0.2191	-1.69	0	Yes	0.926113
NR2C2	mmu-miR-324	-0.3025	-9.47	1.5	Yes	0.954826
TRAF6	mmu-miR-125a	-0.2067	-9.65	1.5	Yes	0.944917
TSN	mmu-miR-181a	-0.1168	-10.45	0	Yes	0.900357
TSPYL1	mmu-miR-34b	-1.0814	-8.12	0.069	Yes	0.895442
TST	mmu-miR-124	-0.804	-5.65	0	Yes	0.925122
TTC3	mmu-miR-24	-0.1393	-4.67	1.5	Yes	0.963731
TTC3	mmu-miR-758	-0.3176	-4.16	1.5	Yes	0.97149
TULP3	mmu-miR-124	-0.3537	-9.57	0	Yes	0.937829
TULP3	mmu-miR-377	-0.303	-3.06	1.5	Yes	0.965307
UBE2L3	mmu-miR-34b	-0.1558	-8.32	0.321	Yes	0.915289
UBR1	mmu-miR-433	-0.5065	-12.56	1.5	Yes	0.940847
UCP2	mmu-miR-30e	-0.6612	-10.49	0	Yes	0.893386
UGCG	mmu-miR-149	-0.4563	-9.66	1.5	Yes	0.949621
UGCG	mmu-miR-340	-0.2778	-5.12	1.5	Yes	0.970419
ULK1	mmu-miR-324	-0.1127	-4.71	1.5	Yes	0.962779
UNC5C	mmu-miR-144	-0.6564	-6.03	0.001	Yes	0.926857
UNC5C	mmu-miR-320	-0.3545	-13.09	1.5	Yes	0.956579
UNG	mmu-miR-216b	-0.6109	-11.04	0	Yes	0.896905
NR1H3	mmu-miR-155	-0.4803	-1.18	0	Yes	0.924557
UTRN	mmu-miR-9	-0.6949	-7.45	0.766	Yes	0.911965
UTRN	mmu-miR-340	-0.2104	-5.08	1.5	Yes	0.966539
VBP1	mmu-miR-26a	-0.6655	-11.22	1.5	Yes	0.929321
VCAM1	mmu-miR-340	-0.1548	-1.36	1.5	Yes	0.945359
VDR	mmu-miR-377	-0.3548	-3.09	1.5	Yes	0.969345
VEGFA	mmu-miR-150	-0.2736	-8.08	0	Yes	0.932447
VEGFA	mmu-miR-93	-0.126	-8	0.73	Yes	0.915739
VEGFA	mmu-miR-381	-0.2876	-9.43	1.5	Yes	0.953423
EZR	mmu-miR-495	-0.1101	-0.14	1.5	Yes	0.937405
VIM	mmu-miR-223	-1.0761	-7.33	0	Yes	0.903127
VIPR1	mmu-miR-9	-0.4276	-5.23	0.04	Yes	0.954143
WFS1	mmu-miR-329	-0.1289	-5.27	1.5	Yes	0.961003
WNT11	mmu-miR-340	-0.3673	5.74	1.5	Yes	0.955207
WNT2B	mmu-miR-370	-0.7738	-14.56	1.5	Yes	0.922598
WNT5A	mmu-miR-495	-0.7763	-9.41	1.5	Yes	0.929108
WNT7A	mmu-miR-448	-0.9837	-9.62	1.5	Yes	0.925578
WNT7A	mmu-miR-758	-0.1913	-8.22	1.5	Yes	0.948319
XK	mmu-miR-329	-0.17	-2.03	1.5	Yes	0.949722
XK	mmu-miR-362	-0.1732	-0.15	1.5	Yes	0.942447
YAP1	mmu-miR-375	-0.3222	-5.75	0.344	Yes	0.954249
YBX1	mmu-miR-129	-0.1859	1.99	0	Yes	0.907047
YES1	mmu-miR-340	-0.1135	-5.4	1.5	Yes	0.959421
YWHAE	mmu-miR-26a	-0.4618	-2.15	1.5	Yes	0.95673
YWHAG	mmu-miR-30e	-0.8131	-4.62	0.784	Yes	0.934692
YWHAG	mmu-miR-34a	-0.1491	-10.9	0.374	Yes	0.903241
MKRN3	mmu-miR-494	-0.5094	-6.66	1.5	Yes	0.956921
ZFP42	mmu-miR-539	-0.2549	-1.07	1.5	Yes	0.952868
ZFP62	mmu-miR-376b	-0.1252	-8.34	1.5	Yes	0.942679
ZIC1	mmu-miR-495	-1.021	-5.04	1.5	Yes	0.954661
ZIK1	mmu-miR-26a	-0.1414	-10.16	1.5	Yes	0.937914
ZIK1	mmu-miR-340	-0.4872	-2.13	1.5	Yes	0.954507
IKZF1	mmu-miR-182	-0.6705	-7.76	0.302	Yes	0.908636
IKZF1	mmu-miR-96	-0.3564	-5.89	0.087	Yes	0.956693
IKZF2	mmu-miR-181a	-0.4519	-2.6	0	Yes	0.937827
IKZF2	mmu-miR-329	-0.9658	-5.25	1.5	Yes	0.953187
IKZF2	mmu-miR-181b	-0.4519	-4.32	1.5	Yes	0.968521
IKZF2	mmu-miR-448	-1.2394	-7.93	1.5	Yes	0.933197
IKZF2	mmu-miR-362	-0.9628	-5.83	1.5	Yes	0.948667
SLC30A1	mmu-miR-26a	-0.3936	-7.47	1.5	Yes	0.96245
SLC30A4	mmu-miR-136	-1.0714	-4.41	1.5	Yes	0.953538
ADAM23	mmu-miR-758	-0.3321	-7.21	1.5	Yes	0.96468
ADAMTS5	mmu-miR-181a	-0.4263	-8.91	0.843	Yes	0.932778
ADAMTS5	mmu-miR-495	-0.2481	-6.17	1.5	Yes	0.962962
BACE1	mmu-miR-129	-0.8554	-3.98	0.296	Yes	0.924661
BACE1	mmu-miR-204	-0.9826	-9.37	1.5	Yes	0.926486
BACE1	mmu-miR-328	-0.6072	-17.26	1.5	Yes	0.931129
BACE1	mmu-miR-211	-0.9796	-11.37	0	Yes	0.878955
CDH20	mmu-miR-544	-0.2443	-1.14	1.5	Yes	0.952127
ETS1	mmu-miR-148a	-0.1592	-6.7	0.056	Yes	0.928658
ETS2	mmu-miR-320	-0.1179	-5.58	1.5	Yes	0.958446
G3BP2	mmu-miR-129	-0.1078	-5.53	0	Yes	0.935706
G3BP2	mmu-miR-340	-0.3497	3.02	1.5	Yes	0.956232
JTB	mmu-miR-136	-0.1179	-7.14	1.5	Yes	0.948473
MGLL	mmu-miR-17	-0.2109	-9.88	1.5	Yes	0.94477
MID2	mmu-miR-19b	-0.588	-6.29	1.5	Yes	0.95408
NT5E	mmu-miR-181a	-0.8216	-6.91	0.001	Yes	0.910176
PACSIN1	mmu-miR-129	-0.148	-5.58	0	Yes	0.938348
PACSIN1	mmu-miR-375	-0.1199	-7.45	0.353	Yes	0.918057
PAPSS2	mmu-miR-19b	-0.4865	-6.14	1.5	Yes	0.961468
PTPN21	mmu-miR-141	-0.1192	-5.83	0.149	Yes	0.933506
ABCE1	mmu-miR-18a	-0.113	-4.37	1.5	Yes	0.960599
2017-09-03	mmu-miR-181a	-0.1641	-3.9	0.649	Yes	0.939283
2017-09-03	mmu-miR-340	-0.1451	-5.71	1.5	Yes	0.95902
SLC35A1	mmu-miR-377	-0.101	-0.3	1.5	Yes	0.937288
SLC35A1	mmu-miR-410	-1.0707	-0.26	1.5	Yes	0.926397
SLC35A1	mmu-miR-340	-0.9107	-4.43	1.5	Yes	0.954151
SPRY1	mmu-miR-758	-0.4248	-3.98	1.5	Yes	0.968569
SRA1	mmu-miR-9	-0.4622	3.68	0	Yes	0.915519
SYNJ2BP	mmu-miR-329	-0.108	-9.68	1.5	Yes	0.936559
UBL3	mmu-miR-340	-0.5963	1.33	1.5	Yes	0.934398
XRN2	mmu-miR-590	-0.9877	1.02	1.5	Yes	0.922813
ING1	mmu-miR-30b	-0.1011	-3.64	0	Yes	0.930907
ING1	mmu-miR-543	-0.6631	-11.62	1.5	Yes	0.928948
AXL	mmu-miR-149	-0.1046	-5	1.5	Yes	0.961641
BTD	mmu-miR-149	-0.1832	1.05	1.5	Yes	0.940667
MAPKBP1	mmu-miR-592	-0.1012	-7.37	1.5	Yes	0.946127
MAP2K4	mmu-miR-136	-0.9088	-11.86	1.5	Yes	0.921371
MAP2K4	mmu-miR-26a	-0.1316	-8.03	1.5	Yes	0.944572
MAP2K7	mmu-miR-125b	-0.1733	3.82	0.888	Yes	0.90887
MAP2K7	mmu-miR-338	-0.1281	-2.7	0.114	Yes	0.923872
MAP3K1	mmu-miR-181a	-0.4379	-6.1	0.541	Yes	0.946497
MAP3K7	mmu-miR-326	-0.875	-9.52	1.5	Yes	0.9268
MAP3K7	mmu-miR-340	-0.1049	2.57	1.5	Yes	0.932216
MAPK14	mmu-miR-141	-0.2009	-1.97	0.04	Yes	0.925756
MAPK14	mmu-miR-106b	-0.6508	-9.41	0	Yes	0.898772
MAPK8	mmu-miR-203	-0.1918	2.95	0.236	Yes	0.906843
GIT2	mmu-miR-362	-0.1219	-4.87	1.5	Yes	0.963224
GIT2	mmu-miR-876	-0.6913	-9.4	1.5	Yes	0.932256
SEMA4G	mmu-miR-24	-0.2035	-12.31	0.236	Yes	0.908832
HUNK	mmu-miR-340	-0.5504	-2.83	1.5	Yes	0.953499
SLC7A11	mmu-miR-124	-0.1254	-6.67	0	Yes	0.925674
SLC7A11	mmu-miR-425	-0.1207	-4.97	1.5	Yes	0.962538
COPS7B	mmu-miR-490	-0.5038	-5.39	0.214	Yes	0.945446
DDX3Y	mmu-miR-26a	-0.5095	-6.57	1.5	Yes	0.957419
DDX3Y	mmu-miR-758	-0.7619	-3.26	1.5	Yes	0.947116
SPAG1	mmu-miR-340	-0.8862	-0.52	1.5	Yes	0.928418
SERINC3	mmu-miR-340	-0.9997	-6.72	1.5	Yes	0.941684
ETV3	mmu-miR-155	-0.8065	-8.79	0.629	Yes	0.894316
ETV3	mmu-miR-15a	-0.4077	-6.06	0.684	Yes	0.950613
ETV3	mmu-miR-410	-0.5526	-7.29	1.5	Yes	0.950314
SH3D19	mmu-miR-425	-0.2079	-6.2	0	Yes	0.938261
NRK	mmu-miR-340	-0.3413	-3.12	1.5	Yes	0.968476
AZI2	mmu-miR-222	-0.3807	-7.68	0.105	Yes	0.942605
SYTL4	mmu-miR-362	-0.2135	-7.23	1.5	Yes	0.954758
ADD3	mmu-miR-149	-0.9185	-5.17	1.5	Yes	0.954007
SRR	mmu-miR-140	-0.773	-14.72	0	Yes	0.880689
CSNK1E	mmu-miR-27a	-0.3438	-5.03	1.5	Yes	0.974876
YME1L1	mmu-miR-205	-0.2562	-4.6	0.044	Yes	0.953391
PIGN	mmu-miR-24	-0.4264	-5.34	0	Yes	0.953425
SKP2	mmu-miR-124	-0.112	-4.19	0	Yes	0.937371
ABCF3	mmu-miR-34b	-0.1077	-0.35	1.5	Yes	0.93792
SLC14A2	mmu-miR-182	-0.8722	-6.9	0	Yes	0.909269
AMOT	mmu-miR-181a	-0.2566	-13.09	0.002	Yes	0.916837
COMMD8	mmu-miR-876	-0.4585	-5.85	1.5	Yes	0.965006
TRIM36	mmu-miR-34b	-0.765	-5.42	1.5	Yes	0.953837
TRIM36	mmu-miR-34a	-0.7687	-7.52	0	Yes	0.905506
TRIM36	mmu-miR-329	-0.1549	-4.01	1.5	Yes	0.960405
TRIM36	mmu-miR-139	-0.3268	-7.2	0.061	Yes	0.944943
TRIM36	mmu-miR-362	-0.1549	-3.68	1.5	Yes	0.958329
TOMM70A	mmu-miR-30a	-0.1187	-2.61	1.5	Yes	0.949498
TOMM70A	mmu-miR-30b	-0.1164	-2.09	1.5	Yes	0.946333
TOMM70A	mmu-miR-149	-0.6803	-3.78	1.5	Yes	0.953241
TOMM70A	mmu-miR-30e	-0.1175	-6.06	0.564	Yes	0.931337
TOMM70A	mmu-miR-758	-0.6801	-5.76	1.5	Yes	0.953584
TOMM70A	mmu-miR-384	-0.1164	0.47	1.5	Yes	0.936189
LIMD1	mmu-let-7b	-0.1714	-20.12	0.953	Yes	0.910707
NDRG3	mmu-miR-122	-0.7666	-16.01	0	Yes	0.880849
IGFBP7	mmu-miR-17	-0.1483	-11.87	1.5	Yes	0.935981
PDE7B	mmu-miR-19b	-0.1153	-3.09	1.5	Yes	0.952299
RNF11	mmu-miR-129	-0.1718	-6.27	0	Yes	0.933906
RNF11	mmu-miR-223	-0.2009	-3.34	0.329	Yes	0.937128
SCMH1	mmu-miR-340	-0.565	1.25	1.5	Yes	0.937054
HDGFRP3	mmu-miR-24	-0.4348	-14.84	0	Yes	0.919711
PCSK1N	mmu-miR-24	-0.3722	-13.06	0.012	Yes	0.930607
MLF2	mmu-miR-340	-1.0986	-1.72	1.5	Yes	0.93365
DLC1	mmu-miR-185	-0.1216	-15.86	1.5	Yes	0.932532
DLC1	mmu-miR-340	-0.1114	-0.49	1.5	Yes	0.938666
HS6ST1	mmu-miR-15a	-0.1527	-9.63	1.5	Yes	0.940159
TMOD2	mmu-miR-26a	-0.8047	-12.6	1.5	Yes	0.922439
TMOD2	mmu-miR-342	-1.0328	-3.06	1.5	Yes	0.943058
PREB	mmu-miR-24	-0.1179	-5.22	0	Yes	0.939579
GRB14	mmu-miR-129	-0.1317	1.25	0	Yes	0.901093
MINK1	mmu-miR-19b	-0.2421	-5.58	1.5	Yes	0.965734
SLC7A8	mmu-miR-136	-0.1345	-4.51	1.5	Yes	0.962504
MPP2	mmu-miR-362	-0.1049	-5.79	1.5	Yes	0.956415
SRRM1	mmu-miR-129	-0.162	-2.52	0	Yes	0.925671
CCNC	mmu-miR-26a	-0.8401	-0.64	1.5	Yes	0.929566
FUBP1	mmu-miR-342	-0.175	-10.25	1.5	Yes	0.940623
FUBP1	mmu-miR-377	-0.4663	-9.05	1.5	Yes	0.950227
FUBP1	mmu-miR-340	-0.1273	-5.39	1.5	Yes	0.960151
BBS1	mmu-miR-139	-0.2889	-9.78	1.5	Yes	0.952792
RAB11FIP5	mmu-miR-10b	-0.1002	-4.63	0	Yes	0.941018
MFHAS1	mmu-miR-223	-0.1054	-3.75	0.105	Yes	0.932369
MFHAS1	mmu-miR-340	-0.4745	-0.71	1.5	Yes	0.949974
TMEM38B	mmu-miR-335	-0.4265	-1.46	1.5	Yes	0.957037
KCNK6	mmu-miR-376c	-0.2698	-7.86	1.5	Yes	0.956686
RRAGD	mmu-miR-376c	-0.2545	-3.34	1.5	Yes	0.963023
REEP1	mmu-miR-181a	-0.3957	-5.91	0.027	Yes	0.952391
KLHL7	mmu-miR-340	-0.1374	5.98	1.5	Yes	0.933865
VPS37A	mmu-miR-26a	-0.2622	-6.3	1.5	Yes	0.963317
GPR123	mmu-miR-199a	-0.2573	-10.42	0.114	Yes	0.920426
2017-09-11	mmu-miR-342	-0.605	-5.45	1.5	Yes	0.958757
2017-09-11	mmu-miR-377	-0.1405	-6.34	1.5	Yes	0.954749
CTDSP2	mmu-miR-15a	-0.2088	-6.82	0	Yes	0.933016
CTDSP2	mmu-miR-26a	-0.1127	-5.32	1.5	Yes	0.95991
ANGEL2	mmu-miR-150	-0.7657	-0.25	0	Yes	0.891595
ANGEL2	mmu-miR-129	-1.2339	-4.29	0	Yes	0.926831
ACAA2	mmu-miR-124	-0.3115	-10.28	0.953	Yes	0.935239
SUZ12	mmu-miR-340	-0.1151	-4.77	1.5	Yes	0.963261
RGS7BP	mmu-miR-9	-0.1776	-8.96	0.259	Yes	0.914197
AHI1	mmu-miR-15a	-0.2944	-9.1	0.018	Yes	0.930504
PGRMC1	mmu-miR-223	-0.6642	-4.28	0	Yes	0.934254
VAMP4	mmu-miR-495	-0.8725	-8.67	1.5	Yes	0.930367
GOSR1	mmu-miR-181a	-0.1448	-8.03	0	Yes	0.916013
USP2	mmu-miR-129	-0.1912	1.46	0.212	Yes	0.908776
RECK	mmu-miR-340	-0.1156	-0.33	1.5	Yes	0.938413
BLCAP	mmu-miR-181a	-0.3185	-3.99	0	Yes	0.954933
B3GNT2	mmu-miR-539	-0.5496	-3.45	1.5	Yes	0.957306
INSM1	mmu-miR-375	-0.1785	-3.84	0.34	Yes	0.939482
INSM1	mmu-miR-340	-0.7397	-1.86	1.5	Yes	0.938244
ZRANB2	mmu-miR-26a	-0.3222	-8.24	1.5	Yes	0.960084
RAB11A	mmu-miR-124	-0.1857	-5.43	0.86	Yes	0.945689
CELSR2	mmu-miR-26a	-0.2683	-11.95	1.5	Yes	0.947862
RCAN2	mmu-miR-9	-0.5131	-5.46	0.627	Yes	0.944379
RCAN2	mmu-miR-377	-0.2778	-9.75	1.5	Yes	0.951723
RRAGC	mmu-miR-149	-0.1303	-9.77	1.5	Yes	0.937977
SLC23A2	mmu-miR-141	-0.3029	-7.35	0.484	Yes	0.941028
SLC23A2	mmu-miR-340	-0.2566	-4.3	1.5	Yes	0.968235
BET1L	mmu-miR-129	-0.1164	-5.88	0.001	Yes	0.932774
ATP6AP1	mmu-miR-26a	-0.2032	-4.78	1.5	Yes	0.96766
ATP6AP1	mmu-miR-329	-0.1372	-5.34	1.5	Yes	0.960967
FMN2	mmu-miR-26a	-0.5122	-5.24	1.5	Yes	0.964971
SYT6	mmu-miR-149	-0.1639	-3.91	1.5	Yes	0.960289
PCNX	mmu-miR-9	-0.5715	-10.12	0.512	Yes	0.904496
SOCS6	mmu-miR-26a	-0.1224	-5.2	1.5	Yes	0.961143
SOCS6	mmu-miR-340	-1.1236	1.07	1.5	Yes	0.922393
PLXNC1	mmu-miR-200b	-0.4266	-6.55	0.647	Yes	0.944692
PLXNC1	mmu-miR-429	-0.4266	-6.71	1.5	Yes	0.963023
CADM1	mmu-miR-15a	-0.3864	-8.49	0.524	Yes	0.937852
AP3M1	mmu-miR-340	-0.3454	-4.89	1.5	Yes	0.975559
SLC1A4	mmu-miR-15a	-0.1707	-2.3	0.038	Yes	0.92476
IMPA1	mmu-miR-9	-0.3934	-2.05	1.5	Yes	0.962207
SAMHD1	mmu-miR-335	-0.4341	-2.23	1.5	Yes	0.959449
CXCL11	mmu-miR-295	-0.2008	0.26	1.5	Yes	0.943885
DGKE	mmu-miR-340	-0.3169	-4.33	1.5	Yes	0.972228
SET	mmu-miR-194	-0.5735	-6.9	0.545	Yes	0.924965
SET	mmu-miR-329	-0.2827	-1.71	1.5	Yes	0.957778
SET	mmu-miR-495	-1.3042	-10.54	1.5	Yes	0.92259
OLFM1	mmu-miR-425	-0.7379	-2.15	1.5	Yes	0.94008
PTBP2	mmu-miR-9	-0.7333	-5.59	0.842	Yes	0.930905
HDAC7	mmu-miR-7a	-0.2245	-3.42	0	Yes	0.940334
STK3	mmu-miR-141	-0.176	-8.92	0	Yes	0.914185
STK3	mmu-miR-590	-0.1476	1.75	1.5	Yes	0.93647
HIGD1A	mmu-miR-216b	-0.5799	5.06	0	Yes	0.897389
GGCX	mmu-miR-329	-0.1041	-0.89	1.5	Yes	0.9397
AMOTL2	mmu-miR-15a	-0.4837	-5.39	0.592	Yes	0.947656
NET1	mmu-miR-377	-0.906	-8.01	1.5	Yes	0.933529
PTGES3	mmu-miR-129	-0.7914	1.47	0	Yes	0.883586
B4GALT4	mmu-miR-181a	-0.1866	-11.78	0.076	Yes	0.906861
CBLN3	mmu-miR-339	-0.1267	-10.74	1.5	Yes	0.935595
CBLN3	mmu-miR-342	-0.1083	-6.49	1.5	Yes	0.951958
SERINC1	mmu-miR-26a	-0.5904	-4.85	1.5	Yes	0.963308
PIAS1	mmu-miR-340	-0.1011	-0.067	1.5	Yes	0.936547
RNF138	mmu-miR-26a	-0.295	-7.58	1.5	Yes	0.960043
SLC15A1	mmu-miR-10a	-0.2045	-5.73	1.5	Yes	0.962444
CLEC7A	mmu-miR-329	-1.0353	1.67	1.5	Yes	0.921438
AKAP10	mmu-miR-362	-0.2208	-6.99	1.5	Yes	0.956563
PLAG1	mmu-miR-329	-0.1931	-5.04	1.5	Yes	0.965781
SH3BGRL	mmu-miR-495	-0.5164	-2.33	1.5	Yes	0.95317
RNF14	mmu-miR-223	-0.2078	1.03	0.129	Yes	0.912221
MBNL1	mmu-miR-223	-0.172	-7.91	0.468	Yes	0.920196
MBNL1	mmu-miR-758	-0.8025	-7.56	1.5	Yes	0.937692
MLLT11	mmu-miR-26a	-0.3948	-7.35	1.5	Yes	0.962825
GMEB1	mmu-miR-339	-0.1005	-8.24	1.5	Yes	0.941488
GMEB1	mmu-miR-494	-0.3733	-3.3	1.5	Yes	0.969015
SLC12A5	mmu-miR-9	-0.2749	-9.1	0.292	Yes	0.927561
BRD4	mmu-miR-129	-0.4902	-8.15	0.135	Yes	0.924741
SLC15A2	mmu-miR-875	-0.1245	3.19	1.5	Yes	0.933362
SEC61A2	mmu-miR-34b	-1.0589	0.89	0	Yes	0.88113
TACC2	mmu-miR-384	-0.6408	-6.73	1.5	Yes	0.948464
CEND1	mmu-miR-17	-0.2224	0.51	1.5	Yes	0.945428
TBX21	mmu-miR-29b	-0.2207	-4.81	0.849	Yes	0.953694
TTYH1	mmu-miR-339	-0.2328	-4.28	1.5	Yes	0.96663
CD200R1	mmu-miR-448	-0.4265	-1.61	1.5	Yes	0.957591
RBAK	mmu-miR-10b	-0.5925	-4.61	1.5	Yes	0.962412
PTPLAD1	mmu-miR-206	-0.4544	-8.01	0.949	Yes	0.936108
SORCS1	mmu-miR-140	-0.2897	-10.58	0.435	Yes	0.925357
SORCS1	mmu-miR-876	-0.3269	-8.58	1.5	Yes	0.959478
EXTL2	mmu-miR-24	-0.3494	-16.01	0	Yes	0.931785
EXTL2	mmu-miR-223	-0.2388	-1.44	0	Yes	0.927176
TREM1	mmu-miR-128	-0.2462	-13.08	0	Yes	0.915119
TREM1	mmu-miR-27a	-0.1127	-7.63	0	Yes	0.915785
STK4	mmu-miR-34b	-0.1997	-1.44	1.5	Yes	0.949337
PVRL1	mmu-miR-329	-0.1317	-4.79	1.5	Yes	0.964118
PVRL1	mmu-miR-218	-0.3122	-8.23	0.949	Yes	0.942154
PVRL1	mmu-miR-381	-0.529	-10.49	1.5	Yes	0.940841
PMAIP1	mmu-miR-155	-0.8073	-5.89	0	Yes	0.92222
PMAIP1	mmu-miR-27a	-0.3893	-8.79	1.5	Yes	0.95843
KCNMB4	mmu-miR-758	-0.1558	-3.24	1.5	Yes	0.95564
CYSLTR1	mmu-miR-134	-0.7456	-10.18	1.5	Yes	0.927709
USP14	mmu-miR-223	-0.1856	-11.26	0	Yes	0.907532
HUWE1	mmu-miR-26a	-0.1778	-2.12	1.5	Yes	0.950772
TPM3	mmu-miR-129	-0.5177	-6.67	0.074	Yes	0.932586
MIDN	mmu-miR-211	-0.1981	-7.81	0	Yes	0.924
TRAPPC4	mmu-miR-24	-0.4456	-6.14	0.251	Yes	0.945135
IL21R	mmu-miR-362	-0.1064	-10.56	1.5	Yes	0.934368
SYNE1	mmu-miR-9	-0.6806	-7.66	1.5	Yes	0.940834
SYNE1	mmu-miR-425	-0.2662	-5.54	0	Yes	0.949966
SV2A	mmu-miR-543	-0.4532	-1.75	1.5	Yes	0.955741
SV2B	mmu-miR-181a	-0.316	-4.05	0.002	Yes	0.955106
ITM2C	mmu-miR-9	-0.5947	-3.2	0.914	Yes	0.932384
GPRC5B	mmu-miR-499	-0.3385	-9.99	0	Yes	0.934384
GPRC5B	mmu-miR-208a	-0.1542	-7.39	1.5	Yes	0.949448
GPR88	mmu-miR-425	-1.0027	-8.23	0	Yes	0.894755
INPP5E	mmu-miR-338	-0.1299	-7.53	0.056	Yes	0.918338
BHMT2	mmu-miR-128	-0.6189	1.7	0	Yes	0.895487
BHMT2	mmu-miR-495	-0.9531	-4.98	1.5	Yes	0.955299
ARL6IP6	mmu-miR-340	-0.1011	-1.71	1.5	Yes	0.943331
ASPH	mmu-miR-129	-0.2687	-6.09	0.007	Yes	0.945852
TSPAN13	mmu-miR-384	-0.1885	-2.66	1.5	Yes	0.954457
NIP7	mmu-miR-10a	-0.245	-7.26	0	Yes	0.933979
MRPL35	mmu-miR-27b	-0.2237	-3.03	0	Yes	0.936933
MRPL35	mmu-miR-329	-0.4665	1.19	1.5	Yes	0.946557
MRPL35	mmu-miR-342	-0.3416	-8.22	1.5	Yes	0.961906
MRPL35	mmu-miR-411	-0.1924	-7.33	1.5	Yes	0.952593
MRPL35	mmu-miR-425	-0.3114	-8.49	0	Yes	0.935708
DIMT1	mmu-miR-410	-0.1121	-3.21	1.5	Yes	0.952898
CAMK2N1	mmu-miR-17	-1.1151	-9.17	1.5	Yes	0.926966
ING5	mmu-miR-129	-0.4452	-3.1	0	Yes	0.942448
ISOC1	mmu-miR-155	-0.1113	-7.37	0	Yes	0.917887
CCDC90B	mmu-miR-410	-0.474	-3.08	1.5	Yes	0.960376
ANP32E	mmu-miR-340	-0.1312	-1.29	1.5	Yes	0.943298
SLC30A7	mmu-miR-9	-0.1712	-8.12	0	Yes	0.918476
ZMYND11	mmu-miR-340	-0.1462	-1.06	1.5	Yes	0.943416
LRRC57	mmu-miR-30e	-0.6276	-3.74	0	Yes	0.930703
LIX1	mmu-miR-139	-0.3302	-11.5	0	Yes	0.930332
ACP6	mmu-miR-124	-1.248	0.99	0	Yes	0.880554
SLTM	mmu-miR-186	-0.3492	-2.78	1.5	Yes	0.967658
HSPBAP1	mmu-miR-124	-0.2104	-6.5	1.5	Yes	0.958426
CCNH	mmu-miR-155	-0.9364	-13.91	0.231	Yes	0.87656
SORCS3	mmu-miR-150	-0.6402	-0.69	0	Yes	0.902613
SORCS3	mmu-miR-129	-0.8325	-5.18	0	Yes	0.930052
TCEAL8	mmu-miR-384	-0.1084	2.33	1.5	Yes	0.93268
SPRYD4	mmu-miR-382	-0.7235	-8.19	1.5	Yes	0.936187
RBM4B	mmu-miR-335	-0.1095	-4.77	1.5	Yes	0.963024
ATG10	mmu-miR-129	-0.1343	-1.87	0	Yes	0.917266
CNTNAP2	mmu-miR-539	-0.6754	-8.22	1.5	Yes	0.938019
SLC16A9	mmu-miR-137	-0.291	-0.32	0	Yes	0.929331
MFSD1	mmu-miR-124	-0.6774	-14.54	0	Yes	0.886955
RIOK3	mmu-miR-191	-0.5449	-5	0	Yes	0.945396
ACADSB	mmu-miR-136	-0.136	-5.93	1.5	Yes	0.957107
WWP2	mmu-miR-329	-0.1086	-8.68	1.5	Yes	0.940071
WWP2	mmu-miR-362	-0.2609	-4.56	1.5	Yes	0.969845
TMEM206	mmu-miR-24	-0.118	-14.79	1.5	Yes	0.932313
LUC7L	mmu-miR-340	-0.2428	-1.34	1.5	Yes	0.952731
MED28	mmu-miR-495	-0.2583	-4.05	1.5	Yes	0.967034
DDX17	mmu-miR-9	-0.2042	-6.5	0.407	Yes	0.935287
DDX17	mmu-miR-26a	-1.2215	-6.03	1.5	Yes	0.946766
DDX17	mmu-miR-425	-0.372	-6.05	0	Yes	0.953978
DDX17	mmu-miR-875	-0.2991	-0.81	1.5	Yes	0.956264
SYAP1	mmu-miR-340	-0.742	-4.33	1.5	Yes	0.955523
PUS3	mmu-miR-124	-0.2967	-5.91	0.83	Yes	0.952202
CDC37L1	mmu-miR-132	-0.9114	-5.91	0.001	Yes	0.920306
CDC37L1	mmu-miR-212	-0.9366	-2.35	0	Yes	0.904802
MAGT1	mmu-miR-125a	-0.1234	-9.85	1.5	Yes	0.937235
TTC14	mmu-miR-26a	-0.1634	-9.19	1.5	Yes	0.942363
LRRC40	mmu-miR-495	-1.1004	-3.78	1.5	Yes	0.948574
CCDC25	mmu-miR-342	-0.4213	-8.08	1.5	Yes	0.957684
YIPF5	mmu-miR-491	-0.2591	-12.89	1.5	Yes	0.946389
GLOD4	mmu-miR-329	-0.1308	-0.63	1.5	Yes	0.940578
CMTM6	mmu-miR-124	-0.2528	-11.36	0	Yes	0.917836
CMTM6	mmu-miR-15a	-0.4126	-5.96	0.049	Yes	0.950184
PELI1	mmu-miR-124	-0.4215	-3.48	0	Yes	0.948094
CAP2	mmu-miR-335	-0.2375	-0.96	1.5	Yes	0.950862
RAB3C	mmu-miR-362	-0.4032	-5.59	1.5	Yes	0.970105
GPRASP1	mmu-miR-24	-1.0756	-14.6	0.432	Yes	0.875593
CLTC	mmu-miR-340	-0.1049	0.77	1.5	Yes	0.934666
RNMTL1	mmu-miR-34b	-0.2291	-0.081	0	Yes	0.918961
RNMTL1	mmu-miR-449c	-0.2354	-8.38	1.5	Yes	0.951554
CXXC5	mmu-miR-410	-0.5207	-5.9	1.5	Yes	0.960559
ARMCX2	mmu-miR-26a	-0.1001	-8.28	1.5	Yes	0.941274
CCDC127	mmu-miR-10b	-0.3628	-6.1	1.5	Yes	0.970571
SSR3	mmu-miR-425	-0.1977	-1.76	0.087	Yes	0.92383
KLHL13	mmu-miR-329	-0.2864	0.71	1.5	Yes	0.951598
DECR1	mmu-miR-362	-0.4001	0.93	1.5	Yes	0.953859
ENTPD4	mmu-miR-125b	-0.8283	-2.13	0.917	Yes	0.910609
ERO1LB	mmu-miR-26a	-0.7844	-7.2	1.5	Yes	0.940418
CCDC50	mmu-miR-9	-0.3865	-5.75	0.89	Yes	0.957056
CCDC50	mmu-miR-324	-0.4145	-5.09	1.5	Yes	0.97175
CCDC50	mmu-miR-708	-0.5556	-12.57	1.5	Yes	0.936149
TTC33	mmu-miR-136	-1.0017	-1.5	1.5	Yes	0.932539
FGFR1OP2	mmu-miR-130a	-0.6032	0.13	0	Yes	0.902064
FGFR1OP2	mmu-miR-106a	-1.0568	-3.97	1.5	Yes	0.950117
FGFR1OP2	mmu-miR-19a	-0.231	-5.05	1.5	Yes	0.967918
WDR48	mmu-miR-136	-0.8426	-1.67	1.5	Yes	0.934813
TBC1D23	mmu-miR-19b	-0.1	-9.9	1.5	Yes	0.935393
RABL3	mmu-miR-324	-0.653	-6.43	1.5	Yes	0.949921
SLC38A2	mmu-miR-15a	-0.1561	-5.85	0.008	Yes	0.936422
GPATCH2	mmu-miR-223	-0.5455	-3.28	0	Yes	0.932975
RGS8	mmu-miR-425	-0.1961	-9.55	0.076	Yes	0.913964
TMEM33	mmu-miR-186	-0.2129	-3.02	1.5	Yes	0.958236
TMEM66	mmu-miR-136	-0.2167	-2.69	1.5	Yes	0.956734
TMEM100	mmu-miR-410	-1.2147	-4.63	1.5	Yes	0.955159
SUMF2	mmu-miR-9	-0.2586	-11.34	0	Yes	0.918811
PPAP2B	mmu-miR-149	-0.3441	-8.23	1.5	Yes	0.962099
ATP2B1	mmu-miR-223	-0.9081	-17.9	0.248	Yes	0.876514
CCNY	mmu-miR-340	-0.2341	-4.29	1.5	Yes	0.966765
ATAD1	mmu-miR-136	-1.0163	-7.28	1.5	Yes	0.937615
ARPC4	mmu-miR-129	-0.2256	-1.06	0.365	Yes	0.923154
CMTM3	mmu-miR-134	-0.3248	-12.95	1.5	Yes	0.953487
SPIRE1	mmu-miR-136	-0.4792	-4.58	1.5	Yes	0.968219
DENR	mmu-miR-495	-0.5149	1.93	1.5	Yes	0.940782
SLC25A22	mmu-miR-184	-0.3437	-10.77	0.671	Yes	0.934289
RRAGA	mmu-miR-329	-0.3886	-13.93	1.5	Yes	0.953052
LY6G6C	mmu-miR-592	-0.9355	-9.2	1.5	Yes	0.927422
TMEM109	mmu-miR-15a	-0.1459	-11.67	0.207	Yes	0.90129
SGOL2	mmu-miR-495	-0.7547	-4.09	1.5	Yes	0.953472
PDRG1	mmu-miR-223	-0.3193	-6.13	0	Yes	0.951222
NUFIP2	mmu-miR-875	-0.1349	-3.79	1.5	Yes	0.957906
RTN4	mmu-miR-758	-0.1015	4.11	1.5	Yes	0.931222
FNDC1	mmu-miR-329	-0.1563	0.71	1.5	Yes	0.938877
SLC44A2	mmu-miR-124	-0.3096	-6.56	0.753	Yes	0.948213
SLC44A2	mmu-miR-149	-0.1231	-7.82	1.5	Yes	0.945038
RERE	mmu-miR-758	-0.7717	-9.66	1.5	Yes	0.928383
RNF166	mmu-miR-200b	-0.8731	-5.69	0.021	Yes	0.923392
RNF166	mmu-miR-410	-1.2716	-1.62	1.5	Yes	0.932972
SYNPO2L	mmu-miR-329	-0.1108	-5.36	1.5	Yes	0.959558
PHTF2	mmu-miR-362	-0.6087	-6.63	1.5	Yes	0.950749
RHEBL1	mmu-miR-125b	-1.1343	-10.47	1.5	Yes	0.922803
DYRK2	mmu-miR-338	-1.1659	-8.71	0.161	Yes	0.890534
NECAB1	mmu-miR-30e	-0.2768	-3.27	1.5	Yes	0.964323
COMMD10	mmu-miR-203	-1.2101	-6.51	0.236	Yes	0.912207
TTC9	mmu-miR-223	-0.29	-9.44	0.061	Yes	0.928538
KLHDC2	mmu-miR-136	-0.578	-1.96	1.5	Yes	0.946737
PCGF3	mmu-miR-15a	-0.7994	-7.76	1.5	Yes	0.936516
DAPK1	mmu-miR-129	-0.2282	2.22	0.005	Yes	0.913251
DAPK1	mmu-miR-342	-0.9336	-3.2	1.5	Yes	0.944478
DAPK1	mmu-miR-340	-0.1325	-3.05	1.5	Yes	0.953037
NKIRAS1	mmu-miR-339	-0.1019	-7.84	1.5	Yes	0.943573
FYTTD1	mmu-miR-494	-0.8391	-4.23	1.5	Yes	0.953207
TMEM30A	mmu-miR-26a	-0.6133	-11.83	1.5	Yes	0.93199
NOL7	mmu-miR-361	-0.1055	-5.16	1.5	Yes	0.960636
NOL7	mmu-miR-410	-0.5058	-1.64	1.5	Yes	0.950698
SASH1	mmu-miR-590	-0.4433	-1.97	1.5	Yes	0.957533
MLLT3	mmu-miR-146a	-0.5229	-7.21	0.097	Yes	0.927427
MLLT3	mmu-miR-362	-0.1416	-2.92	1.5	Yes	0.952788
MLLT3	mmu-miR-410	-0.3972	-6.76	1.5	Yes	0.965122
MLLT3	mmu-miR-425	-0.1677	-5.19	0.087	Yes	0.943731
NARS	mmu-miR-340	-0.119	-1.62	1.5	Yes	0.944021
TBC1D13	mmu-miR-329	-0.177	-7.37	1.5	Yes	0.951214
GPRC5C	mmu-miR-490	-0.2501	-6.85	1.5	Yes	0.959587
LMAN1	mmu-miR-26a	-0.559	-10.6	1.5	Yes	0.937962
MEGF10	mmu-miR-425	-0.1696	-5.45	0	Yes	0.941447
SLC35D2	mmu-miR-24	-0.2044	-14.03	0	Yes	0.908021
STAMBP	mmu-miR-132	-0.322	-1.84	0	Yes	0.941065
QPCT	mmu-miR-186	-1.209	-4.1	1.5	Yes	0.95105
TLN2	mmu-miR-9	-0.4303	-12.22	0	Yes	0.921494
TLN2	mmu-miR-103	-0.2124	-10.07	0	Yes	0.914453
WARS2	mmu-miR-27b	-0.1902	-0.022	1.5	Yes	0.943606
WARS2	mmu-miR-224	-0.2157	-7.75	1.5	Yes	0.952434
PAK4	mmu-miR-342	-0.7857	-13.35	1.5	Yes	0.922551
PAK4	mmu-miR-377	-0.1768	-9.49	1.5	Yes	0.942611
UBE2V2	mmu-miR-362	-0.5415	-6.85	1.5	Yes	0.953563
PRDM16	mmu-miR-133a	-0.3838	-10.44	0.905	Yes	0.93584
TSPAN2	mmu-miR-30e	-0.289	-6.12	0.785	Yes	0.949324
TSPAN2	mmu-miR-340	-0.539	0.81	1.5	Yes	0.940097
TRAK2	mmu-miR-149	-0.2552	-9.95	1.5	Yes	0.949012
TRAK2	mmu-miR-539	-0.2761	-9.31	1.5	Yes	0.952565
SPAG9	mmu-miR-223	-0.43	-5.73	0.01	Yes	0.950054
SPAG9	mmu-miR-425	-0.1209	-4.84	0.008	Yes	0.943531
P2RY12	mmu-miR-15a	-0.4013	-2.01	0.05	Yes	0.94045
PGM2L1	mmu-miR-30e	-0.977	-9.22	0.715	Yes	0.889429
MFAP3L	mmu-miR-136	-0.9071	-4.06	1.5	Yes	0.951316
ANKRD40	mmu-miR-9	-0.1166	-5.76	0.798	Yes	0.935997
SENP8	mmu-miR-9	-1.034	-4.01	0	Yes	0.923644
FUCA1	mmu-miR-124	-0.2179	-8.35	0	Yes	0.923066
TMEM25	mmu-miR-130b	-0.3967	-7.82	0	Yes	0.939655
TMEM25	mmu-miR-19b	-0.1175	-8.66	0	Yes	0.908692
PVRL4	mmu-miR-542	-0.1354	-0.49	1.5	Yes	0.940429
R3HDM2	mmu-miR-340	-0.9763	-3.52	1.5	Yes	0.946763
SHROOM1	mmu-miR-10a	-0.3419	-15.23	0	Yes	0.930606
SHROOM1	mmu-miR-377	-0.3276	-8.45	1.5	Yes	0.959927
KLHL5	mmu-miR-26a	-1.1186	-6.02	1.5	Yes	0.946881
KLHL5	mmu-miR-223	-0.2208	-8.59	0	Yes	0.922085
PITPNC1	mmu-miR-9	-0.1826	-7.43	0.047	Yes	0.92497
PITPNC1	mmu-miR-181b	-0.1795	-12.11	0	Yes	0.905409
PLEKHF2	mmu-miR-542	-0.1864	-3.14	1.5	Yes	0.957042
TMEM50A	mmu-miR-129	-0.2371	6.39	0	Yes	0.913028
KIF23	mmu-miR-340	-0.2371	-4.44	1.5	Yes	0.967763
PDIA6	mmu-miR-223	-0.1662	-1.92	1.5	Yes	0.948879
FBXO30	mmu-miR-876	-0.1969	-0.1	1.5	Yes	0.94443
TMEM106B	mmu-miR-340	-0.1909	-2.06	1.5	Yes	0.951479
ITFG1	mmu-miR-340	-0.3089	-3.26	1.5	Yes	0.966683
CDCA4	mmu-miR-340	-0.3395	-1.83	1.5	Yes	0.963254
FNDC3B	mmu-miR-96	-0.1786	-6.07	0.837	Yes	0.938954
FNDC3B	mmu-miR-876	-0.1189	-5.88	1.5	Yes	0.956518
CYB5R1	mmu-miR-329	-0.1612	-16.54	1.5	Yes	0.935952
SULF2	mmu-miR-181a	-0.2029	-5.9	0	Yes	0.94042
TMUB2	mmu-miR-362	-0.1673	-12.44	1.5	Yes	0.937276
PEX13	mmu-miR-10a	-0.1231	-4.6	1.5	Yes	0.96254
NSUN4	mmu-miR-124	-0.147	-11.84	0	Yes	0.901182
TRAM1	mmu-miR-9	-0.1589	-5.64	0.73	Yes	0.939809
TTC4	mmu-miR-223	-1.1344	-12.19	0	Yes	0.87693
BRAP	mmu-miR-149	-0.1134	-4.83	1.5	Yes	0.963105
CCDC71	mmu-miR-129	-0.3397	-2.91	0	Yes	0.94985
SSBP3	mmu-miR-129	-0.1735	-8.3	0	Yes	0.917551
TMEM87B	mmu-miR-181a	-0.5794	-10.02	0.068	Yes	0.90362
TSPYL4	mmu-miR-24	-0.1077	-14.07	0.225	Yes	0.894586
RNF219	mmu-miR-377	-0.5058	-3.45	1.5	Yes	0.960152
REEP4	mmu-miR-30b	-0.2034	-7.92	0	Yes	0.923905
PAN3	mmu-miR-758	-0.8564	-9.81	1.5	Yes	0.926094
PAN3	mmu-miR-340	-0.7431	-9.52	1.5	Yes	0.929749
DNAJC6	mmu-miR-223	-0.144	-5.19	0	Yes	0.941823
CDC42SE2	mmu-miR-136	-0.2266	-7.84	1.5	Yes	0.952961
TMEM161B	mmu-miR-410	-0.1707	-9.2	1.5	Yes	0.942948
TMEM135	mmu-miR-425	-0.1959	-6.17	0	Yes	0.93727
TTC19	mmu-miR-362	-0.1295	-0.018	1.5	Yes	0.938476
SCN2B	mmu-miR-9	-0.2738	-8.51	0.822	Yes	0.932618
2017-03-01	mmu-miR-224	-0.8857	-6.9	1.5	Yes	0.941007
HEPACAM	mmu-miR-425	-0.5346	-0.15	0	Yes	0.911763
CCNT2	mmu-miR-136	-0.2069	-7.72	1.5	Yes	0.951839
CCNT2	mmu-miR-223	-0.3561	-4.04	0.474	Yes	0.959046
CCNT2	mmu-miR-340	-0.1087	-0.64	1.5	Yes	0.939027
PRKRIR	mmu-miR-329	-0.1628	0.76	1.5	Yes	0.939342
APPL1	mmu-miR-362	-0.3021	-1.41	1.5	Yes	0.958448
INSIG2	mmu-miR-377	-0.1565	-2.99	1.5	Yes	0.95416
INSIG2	mmu-miR-362	-0.2602	-1.97	1.5	Yes	0.956847
RPS6KA5	mmu-miR-30e	-1.1613	-5.45	0.929	Yes	0.930354
SLC25A42	mmu-miR-339	-0.1239	-6.97	1.5	Yes	0.949854
SLC25A16	mmu-miR-140	-0.151	-8.82	0.627	Yes	0.912261
RHOBTB3	mmu-miR-26a	-0.151	-3.51	1.5	Yes	0.95703
DCBLD2	mmu-miR-128	-0.1061	-8.72	0.063	Yes	0.907108
PSMB11	mmu-miR-24	-0.1758	-9.47	0	Yes	0.911487
OTUD4	mmu-miR-340	-0.5545	-4.66	1.5	Yes	0.964527
DNM1L	mmu-miR-26a	-0.9911	-3.99	1.5	Yes	0.950404
NPHP3	mmu-miR-224	-0.2427	-4.84	1.5	Yes	0.969719
ARPP21	mmu-miR-9	-1.151	-7.22	0	Yes	0.904198
SLC35A5	mmu-miR-30e	-0.3046	-7.57	0.696	Yes	0.940592
PARN	mmu-miR-329	-0.4059	-8.86	1.5	Yes	0.956643
RNF6	mmu-miR-155	-0.36	-6.81	0.013	Yes	0.95038
RNF6	mmu-miR-194	-0.1212	-1.03	0	Yes	0.909754
RNF6	mmu-miR-410	-0.2486	-5.63	1.5	Yes	0.965894
RNF6	mmu-miR-495	-1.1625	-4.73	1.5	Yes	0.955928
RNF6	mmu-miR-592	-0.4344	-6.03	1.5	Yes	0.965775
NUAK2	mmu-miR-129	-0.1339	-4.02	0.003	Yes	0.937324
PHACTR3	mmu-miR-129	-0.3687	-2.62	0	Yes	0.948365
CEP97	mmu-miR-216b	-0.4224	-4.54	0	Yes	0.956018
EIF4ENIF1	mmu-miR-340	-0.1632	-1.59	1.5	Yes	0.947052
RBM26	mmu-miR-758	-0.415	-6.17	1.5	Yes	0.966496
CYLD	mmu-miR-384	-0.8327	-7.67	1.5	Yes	0.936464
HOPX	mmu-miR-410	-0.2324	-2.91	1.5	Yes	0.9591
RANBP10	mmu-miR-216b	-0.2667	-5.02	0.646	Yes	0.954533
AHCYL2	mmu-miR-425	-0.1344	-2.11	0.087	Yes	0.919248
DPP8	mmu-miR-136	-0.1539	-1.54	1.5	Yes	0.946111
DPP8	mmu-miR-149	-0.4955	-7.09	1.5	Yes	0.955659
NETO2	mmu-miR-9	-0.2694	-7.04	0	Yes	0.93869
NETO2	mmu-miR-30e	-0.3268	-11.83	0	Yes	0.929421
NETO2	mmu-miR-340	-0.5136	-2.21	1.5	Yes	0.952771
GZF1	mmu-miR-9	-0.4107	-10.25	0.95	Yes	0.933617
ELOVL7	mmu-miR-136	-0.6819	-6.38	1.5	Yes	0.949104
ELOVL7	mmu-miR-212	-1.0028	-10.62	0	Yes	0.880876
ELOVL7	mmu-miR-377	-1.235	-2.1	1.5	Yes	0.936008
DDIT4	mmu-miR-149	-0.1494	-9.45	1.5	Yes	0.940402
ATP6V1E2	mmu-miR-204	-0.6558	-8.17	0	Yes	0.90634
ATP6V1E2	mmu-miR-425	-0.1834	-9.25	0	Yes	0.913515
PURG	mmu-miR-26a	-0.2901	-5.62	1.5	Yes	0.968743
PRR3	mmu-miR-224	-0.5406	-4	1.5	Yes	0.961243
PRR3	mmu-miR-377	-0.3789	-4.84	1.5	Yes	0.97502
PRKD3	mmu-miR-134	-1.0017	-12.86	1.5	Yes	0.919953
PRKD3	mmu-miR-758	-0.898	-7.8	1.5	Yes	0.934857
ARL5A	mmu-miR-539	-0.1496	-9.43	1.5	Yes	0.940478
ARL5A	mmu-miR-494	-0.2296	-5.14	1.5	Yes	0.967345
ZBTB4	mmu-miR-149	-0.1491	-9.18	1.5	Yes	0.941223
GNS	mmu-miR-485	-0.1704	-7.34	1.5	Yes	0.950883
KRT24	mmu-miR-129	-0.2954	-7.05	0	Yes	0.941922
PHF14	mmu-miR-340	-1.0977	-0.32	1.5	Yes	0.926594
BRSK2	mmu-miR-340	-0.1283	-3.07	1.5	Yes	0.952915
KLHL24	mmu-miR-340	-0.1866	-2.81	1.5	Yes	0.955158
CKAP5	mmu-miR-340	-0.4282	1.75	1.5	Yes	0.949948
CDYL2	mmu-miR-129	-1.3321	-4.97	0.074	Yes	0.930711
CDYL2	mmu-miR-208a	-0.1793	-1.52	1.5	Yes	0.947999
SAMD7	mmu-miR-204	-0.1255	-6.11	0	Yes	0.931193
ZDHHC20	mmu-miR-136	-0.2795	-7.46	1.5	Yes	0.959195
ZDHHC20	mmu-miR-15a	-0.23	-10.66	1.5	Yes	0.945202
ZMYM2	mmu-miR-30e	-0.1385	-2.29	1.5	Yes	0.948884
JAKMIP1	mmu-miR-129	-0.3846	0.41	0	Yes	0.932549
RAP2A	mmu-miR-149	-0.5995	-9.99	1.5	Yes	0.936015
GSTK1	mmu-miR-124	-0.8675	-11.36	0.898	Yes	0.887571
PCNP	mmu-miR-129	-0.2039	-5.63	0	Yes	0.942948
OSBP	mmu-miR-129	-0.1932	-4.7	0	Yes	0.948613
OSBP	mmu-miR-410	-0.3627	-6.37	1.5	Yes	0.969427
SLC24A2	mmu-miR-758	-1.1608	-8.21	1.5	Yes	0.931593
CLASP2	mmu-miR-223	-0.3597	-7.23	0	Yes	0.947886
MSI2	mmu-miR-155	-0.1488	-6.54	0	Yes	0.929113
MSI2	mmu-miR-291a	-0.2066	-13.46	1.5	Yes	0.94068
MSI2	mmu-miR-382	-0.1245	-10.88	1.5	Yes	0.935191
MSI2	mmu-miR-488	-0.1454	-11.1	1.5	Yes	0.936585
MSI2	mmu-miR-340	-0.1735	-6.83	1.5	Yes	0.95393
MSI2	mmu-miR-590	-0.2211	-5.23	1.5	Yes	0.966335
ARFRP1	mmu-miR-329	-0.3508	-5.18	1.5	Yes	0.97466
CLASP1	mmu-miR-205	-0.255	-12.25	0.034	Yes	0.917141
CLASP1	mmu-miR-377	-1.0408	-8.36	1.5	Yes	0.930911
EFR3A	mmu-miR-15a	-1.1615	-7.45	0	Yes	0.901767
SNX27	mmu-miR-24	-0.204	-7.31	0.004	Yes	0.928475
SNX27	mmu-miR-7b	-0.1489	-9.4	1.5	Yes	0.940511
SNX27	mmu-miR-590	-0.3639	-1.44	1.5	Yes	0.962656
USP42	mmu-miR-223	-0.3292	-5.17	0	Yes	0.958976
DTL	mmu-miR-34b	-0.5086	-3.9	0	Yes	0.942326
DTL	mmu-miR-539	-0.571	-0.71	1.5	Yes	0.941597
BICD2	mmu-miR-150	-0.1819	6.09	0	Yes	0.904331
B3GAT1	mmu-miR-590	-0.3358	-3.61	1.5	Yes	0.970219
BCAS1	mmu-miR-128	-0.8258	-11.91	1.5	Yes	0.922543
CHST1	mmu-miR-129	-0.3219	-6.13	0	Yes	0.951511
CHST1	mmu-miR-182	-0.5863	-10.04	0.741	Yes	0.904631
ARFGAP2	mmu-miR-362	-0.5612	-5.46	1.5	Yes	0.960881
ATG16L1	mmu-miR-342	-0.1172	1.97	1.5	Yes	0.933716
ATG16L1	mmu-miR-223	-0.4295	-5.39	0	Yes	0.952732
ATG16L1	mmu-miR-377	-0.1167	2.98	1.5	Yes	0.93285
TANC2	mmu-miR-15a	-0.2725	-7.84	1.5	Yes	0.957007
TANC2	mmu-miR-26a	-0.5936	-10.29	1.5	Yes	0.935763
TANC2	mmu-miR-340	-0.6258	-4.88	1.5	Yes	0.961652
KLHL2	mmu-miR-17	-0.2997	-13.03	1.5	Yes	0.950752
HEG1	mmu-miR-324	-0.1263	-8	1.5	Yes	0.944351
AGL	mmu-miR-129	-0.179	-4.67	0	Yes	0.94717
LIMCH1	mmu-miR-340	-0.332	-4.92	1.5	Yes	0.974649
MYH10	mmu-miR-223	-1.0019	-12.04	0.315	Yes	0.877601
USP45	mmu-miR-342	-0.4923	-7.76	1.5	Yes	0.952673
SPHKAP	mmu-miR-340	-0.3186	-3.92	1.5	Yes	0.970447
EHMT1	mmu-miR-342	-0.7759	-4.8	1.5	Yes	0.958201
MMAB	mmu-miR-377	-0.101	-11.23	1.5	Yes	0.932889
RNF170	mmu-miR-24	-0.1222	-13.32	0	Yes	0.896643
KRBA1	mmu-miR-149	-0.1629	-8.98	1.5	Yes	0.943023
YIPF6	mmu-miR-223	-0.7084	-8.48	0	Yes	0.900265
YIPF6	mmu-miR-362	-0.1106	-2.13	1.5	Yes	0.946195
TMEM50B	mmu-miR-122	-1.1983	-7.38	0	Yes	0.902474
NUAK1	mmu-miR-324	-0.1966	-4.86	1.5	Yes	0.967001
TRAPPC6B	mmu-miR-223	-0.5935	-6.65	0	Yes	0.92519
NAV2	mmu-miR-708	-0.129	-6.84	1.5	Yes	0.950953
NAV2	mmu-miR-490	-0.1512	-5.25	1.5	Yes	0.962253
MRPL9	mmu-miR-544	-0.6331	-5.98	1.5	Yes	0.953886
GPR124	mmu-miR-124	-0.163	-7.83	0.842	Yes	0.922869
LSM6	mmu-miR-495	-0.8053	-4.52	1.5	Yes	0.955811
PUS7	mmu-miR-129	-0.6361	-4.29	0.62	Yes	0.936432
PUS7	mmu-miR-342	-1.0422	-5.56	1.5	Yes	0.950585
CSGALNACT2	mmu-miR-590	-1.0642	-2.44	1.5	Yes	0.938445
USP54	mmu-miR-495	-0.5358	-4.18	1.5	Yes	0.962618
NDOR1	mmu-miR-146b	-1.0525	-3.04	0	Yes	0.911935
STXBP5	mmu-miR-129	-0.1012	-4.81	0.077	Yes	0.94254
SLC25A12	mmu-miR-24	-0.9819	-12.5	0.151	Yes	0.877104
IGSF3	mmu-miR-495	-0.5961	-6.51	1.5	Yes	0.952212
IGSF3	mmu-miR-340	-0.4317	1	1.5	Yes	0.950456
IGSF3	mmu-miR-539	-0.145	-4.15	1.5	Yes	0.960753
HDAC9	mmu-miR-340	-0.2549	-3.49	1.5	Yes	0.963841
HERPUD2	mmu-miR-340	-0.1679	-0.18	1.5	Yes	0.942077
RHOJ	mmu-miR-129	-0.2249	-7.61	0	Yes	0.92886
GHDC	mmu-miR-127	-0.3849	-9.86	1.5	Yes	0.956451
SENP3	mmu-miR-410	-0.673	4.5	1.5	Yes	0.926987
TRIM2	mmu-miR-15b	-0.2282	-6.44	1.5	Yes	0.960055
TRIM2	mmu-miR-136	-0.1781	-2.65	1.5	Yes	0.953649
TRIM2	mmu-miR-15a	-0.2262	-2.68	0	Yes	0.934357
TRIM2	mmu-miR-16	-0.2262	-5.72	1.5	Yes	0.963912
FGF16	mmu-miR-203	-0.1076	-4.62	0.122	Yes	0.9414
FGF16	mmu-miR-410	-0.473	-2.81	1.5	Yes	0.959037
PUM2	mmu-miR-134	-0.5864	-7.51	1.5	Yes	0.946809
PUM2	mmu-miR-129	-0.1078	-10.81	0	Yes	0.898298
SYT13	mmu-miR-384	-0.301	-2.77	1.5	Yes	0.963822
TRIM44	mmu-miR-30e	-0.1522	-15.51	0.361	Yes	0.900115
SGPP1	mmu-miR-340	-0.4449	-2.62	1.5	Yes	0.960332
ANKRD17	mmu-miR-338	-0.1957	-10.92	1.5	Yes	0.941421
PLEKHA3	mmu-miR-340	-0.9497	-5.68	1.5	Yes	0.949896
PLEKHA2	mmu-miR-377	-0.3863	-9.31	1.5	Yes	0.957424
CHRDL1	mmu-miR-134	-0.187	-6.7	1.5	Yes	0.955622
CNNM1	mmu-miR-370	-0.6453	-15.39	1.5	Yes	0.928502
TMEM2	mmu-miR-7b	-0.179	-6.64	1.5	Yes	0.955408
TRPS1	mmu-miR-324	-0.1666	-1.53	1.5	Yes	0.947038
MCAM	mmu-miR-329	-0.3651	-5.55	1.5	Yes	0.972794
MCAM	mmu-miR-362	-0.3593	-11.16	1.5	Yes	0.957345
2017-09-15	mmu-miR-181a	-0.8414	-4.25	0.002	Yes	0.928065
ENTPD7	mmu-miR-124	-1.0451	-7.35	0.814	Yes	0.906262
ENTPD7	mmu-miR-26a	-0.1134	-9.54	1.5	Yes	0.937357
ENTPD7	mmu-miR-758	-0.1981	-4.24	1.5	Yes	0.964288
NARG2	mmu-miR-30e	-0.68	-3.02	0	Yes	0.91965
NARG2	mmu-miR-30d	-0.6477	-6.72	1.5	Yes	0.948206
NARG2	mmu-miR-495	-0.4323	-1.33	1.5	Yes	0.956035
NARG2	mmu-miR-384	-0.6874	0.84	1.5	Yes	0.929573
LZTFL1	mmu-miR-208a	-0.126	-4.86	1.5	Yes	0.963469
MPV17L	mmu-miR-340	-0.1342	-2.87	1.5	Yes	0.952024
AFF4	mmu-miR-181a	-0.2503	-1.4	0.088	Yes	0.928541
AFF4	mmu-miR-17	-0.2483	-9.69	1.5	Yes	0.948875
PARD6G	mmu-miR-223	-0.3619	-11.92	0.053	Yes	0.932988
PARD6G	mmu-miR-340	-0.7372	-2.96	1.5	Yes	0.945564
SIRT1	mmu-miR-146b	-0.1062	-8.14	1.5	Yes	0.942332
UBE2N	mmu-miR-149	-0.126	-2.92	1.5	Yes	0.951839
UBE2N	mmu-miR-221	-0.2103	-8.42	0	Yes	0.921611
UBE2N	mmu-miR-222	-0.2161	-6.71	1.5	Yes	0.957689
NIPA2	mmu-miR-340	-0.1194	3.44	1.5	Yes	0.932836
RNF111	mmu-miR-340	-0.2192	-4.35	1.5	Yes	0.966182
BRWD1	mmu-miR-155	-0.5412	-1.9	0.231	Yes	0.921514
B3GALT5	mmu-miR-136	-0.1918	-6.16	1.5	Yes	0.959091
B3GALT5	mmu-miR-149	-0.1273	-15.28	1.5	Yes	0.93303
TRIM9	mmu-miR-181a	-0.9839	-8.47	0.002	Yes	0.89288
TRIM33	mmu-miR-15a	-0.1416	-7.28	0	Yes	0.92167
CSMD1	mmu-miR-204	-0.415	-7.16	0	Yes	0.941301
CSMD1	mmu-miR-494	-0.1121	-8.4	1.5	Yes	0.94151
SPOCK2	mmu-miR-26a	-0.2007	-8.67	1.5	Yes	0.947363
SPOCK2	mmu-miR-342	-0.4888	1.58	1.5	Yes	0.94377
CNNM3	mmu-miR-449a	-0.1164	-11.99	0	Yes	0.897081
OLIG3	mmu-miR-136	-0.7533	-4.13	1.5	Yes	0.9538
PI15	mmu-miR-377	-0.8832	-1.32	1.5	Yes	0.932305
SLC4A10	mmu-miR-758	-1.053	-1.8	1.5	Yes	0.934208
ARID4B	mmu-miR-758	-0.4949	-4.54	1.5	Yes	0.967078
HECW1	mmu-miR-129	-0.1714	-2.5	0	Yes	0.926522
HECW1	mmu-miR-295	-0.293	-7.44	1.5	Yes	0.960444
HECW1	mmu-miR-302a	-0.2881	-7.25	1.5	Yes	0.960836
HECW1	mmu-miR-489	-0.1165	-6.22	1.5	Yes	0.954158
HECW1	mmu-miR-302b	-0.2881	-4.26	1.5	Yes	0.970054
HECW1	mmu-miR-876	-0.1105	-3.9	1.5	Yes	0.957376
SFXN4	mmu-miR-34b	-0.4846	-8.81	0.002	Yes	0.921758
SFXN5	mmu-miR-362	-0.2163	-1.41	1.5	Yes	0.950641
CADM3	mmu-miR-15a	-0.2921	-0.44	0.027	Yes	0.929967
CADM3	mmu-miR-362	-0.5274	-6.71	1.5	Yes	0.955351
CADM3	mmu-miR-377	-0.2717	-2.27	1.5	Yes	0.959152
LBR	mmu-miR-382	-0.8068	-9.33	1.5	Yes	0.928652
NUCKS1	mmu-miR-24	-0.1485	-13.15	0.024	Yes	0.900169
CNIH4	mmu-miR-129	-0.3313	-3.54	0.005	Yes	0.953125
CNIH4	mmu-miR-375	-0.4634	-4.96	0.359	Yes	0.952866
EHD4	mmu-miR-221	-0.3767	-6.32	0	Yes	0.951631
CLP1	mmu-miR-9	-0.1564	-6.29	0.018	Yes	0.932217
QSER1	mmu-miR-340	-1.0641	-4.06	1.5	Yes	0.950816
TM9SF4	mmu-miR-129	-0.283	2.56	0	Yes	0.921881
GOLGA2	mmu-miR-214	-0.3139	-7.16	1.5	Yes	0.963381
ARFIP1	mmu-miR-124	-0.3762	-9.15	0.834	Yes	0.938908
ARFIP1	mmu-miR-30e	-0.1234	-9.73	0.777	Yes	0.906227
ARFIP1	mmu-miR-495	-0.1362	-3.84	1.5	Yes	0.958299
ARFIP1	mmu-miR-340	-0.1564	-3.34	1.5	Yes	0.956295
AKNA	mmu-miR-199a	-0.5405	-16.59	0.023	Yes	0.902659
TMEM64	mmu-miR-7b	-0.197	-3.11	1.5	Yes	0.957603
SLC15A4	mmu-miR-24	-0.211	-12.99	1.5	Yes	0.941279
PDS5B	mmu-miR-129	-0.2234	-3.55	0	Yes	0.941337
PARP11	mmu-miR-339	-0.128	-9.84	1.5	Yes	0.937614
FBXL14	mmu-miR-214	-0.1279	-9.91	1.5	Yes	0.937427
ADAMTS9	mmu-miR-181a	-0.1704	8.28	0	Yes	0.902573
PLEKHA1	mmu-miR-340	-0.3324	-0.51	1.5	Yes	0.958681
INPP5F	mmu-miR-223	-0.7393	1.9	0	Yes	0.885147
WTIP	mmu-miR-124	-0.242	4.76	0	Yes	0.914006
WTIP	mmu-miR-9	-0.7633	-8.75	0.001	Yes	0.895416
SPRED3	mmu-miR-26a	-0.1496	-7.38	1.5	Yes	0.94918
ARHGEF18	mmu-miR-495	-0.3697	-2.65	1.5	Yes	0.966546
MTUS1	mmu-miR-329	-0.1703	-5.09	1.5	Yes	0.96424
MTUS1	mmu-miR-342	-0.1714	-6.45	1.5	Yes	0.956015
MTUS1	mmu-miR-362	-0.1686	-4.24	1.5	Yes	0.962591
ZDHHC7	mmu-miR-329	-0.3772	-10.4	1.5	Yes	0.956377
ZDHHC7	mmu-miR-342	-0.3524	-4.24	1.5	Yes	0.974053
ZDHHC7	mmu-miR-377	-0.1865	-6.12	1.5	Yes	0.958979
LARS2	mmu-miR-351	-0.2032	-12.59	0	Yes	0.908535
LARS2	mmu-miR-370	-0.2828	-18.05	1.5	Yes	0.948521
CMTM7	mmu-miR-128	-0.1443	-0.98	0	Yes	0.912049
BBS4	mmu-miR-223	-0.7297	-3.2	0	Yes	0.919066
NUP107	mmu-miR-495	-1.1226	-6.72	1.5	Yes	0.941488
MBTD1	mmu-miR-340	-0.1402	-2.62	1.5	Yes	0.950896
MAML1	mmu-miR-340	-0.722	6.63	1.5	Yes	0.924362
DNM3	mmu-miR-223	-0.2358	-4.3	1.5	Yes	0.966926
CNOT6	mmu-miR-19b	-0.4748	-2.78	1.5	Yes	0.958742
TMEM179	mmu-miR-128	-0.1718	-3.8	0	Yes	0.938456
IARS	mmu-miR-376c	-0.2249	-9.01	1.5	Yes	0.948428
ARRDC3	mmu-miR-130a	-0.3784	-11.46	1.5	Yes	0.955125
ARRDC3	mmu-miR-132	-0.6691	-11.23	0.101	Yes	0.890715
ARRDC3	mmu-miR-301a	-0.3784	-9.06	0.786	Yes	0.938206
ARRDC3	mmu-miR-130b	-0.3814	-13.06	1.5	Yes	0.954006
ARRDC3	mmu-miR-340	-0.719	0.28	1.5	Yes	0.929565
TXNDC5	mmu-miR-340	-0.1601	-8.52	1.5	Yes	0.944526
UTP15	mmu-miR-10b	-0.2539	4.25	1.5	Yes	0.945573
UTP15	mmu-miR-10a	-0.2516	3.59	1.5	Yes	0.945484
DOCK9	mmu-miR-9	-0.5359	-7.91	0.661	Yes	0.921301
DOCK9	mmu-miR-340	-0.3733	-4.37	1.5	Yes	0.973727
ABHD4	mmu-miR-124	-0.1155	-5.24	0.929	Yes	0.943542
PPIF	mmu-miR-34b	-0.4605	-5.89	1.5	Yes	0.964654
MYCBP2	mmu-miR-34b	-0.2265	3.33	1.5	Yes	0.94291
PRKAA1	mmu-miR-144	-0.1769	-6.03	0.349	Yes	0.93668
PRICKLE1	mmu-miR-34b	-1.2426	-1.71	1.5	Yes	0.933519
OSBPL11	mmu-miR-136	-0.1292	-6.29	1.5	Yes	0.954409
OSBPL11	mmu-miR-340	-0.1792	-3.7	1.5	Yes	0.959916
YPEL1	mmu-miR-223	-0.1954	-4.06	0.487	Yes	0.94319
ITFG3	mmu-miR-124	-0.637	-16.36	0.924	Yes	0.898136
ANKRD12	mmu-miR-340	-0.1589	-3.45	1.5	Yes	0.95713
KCTD1	mmu-miR-340	-0.1936	-6.06	1.5	Yes	0.9598
LRRTM2	mmu-miR-410	-0.6172	-6.25	1.5	Yes	0.952804
GPR137	mmu-let-7b	-0.1188	-16.08	0.512	Yes	0.895917
BTAF1	mmu-miR-181a	-1.0677	-6.52	0	Yes	0.912215
BTAF1	mmu-miR-544	-0.3934	-2.86	1.5	Yes	0.965568
TM9SF3	mmu-miR-223	-0.5741	-9.34	0	Yes	0.907155
PDZD8	mmu-miR-30e	-0.7011	-4.4	1.5	Yes	0.957047
UNC5B	mmu-miR-149	-0.1534	-17.87	1.5	Yes	0.935227
LGR4	mmu-miR-340	-0.2276	-2.86	1.5	Yes	0.958469
MAGEE1	mmu-miR-329	-0.5127	-10.05	1.5	Yes	0.94323
MYLK	mmu-miR-362	-0.7276	-7.48	1.5	Yes	0.940134
SLC12A6	mmu-miR-7b	-0.2705	-10.72	0.103	Yes	0.921862
SCAMP1	mmu-miR-9	-0.3313	-8.28	0	Yes	0.939555
SCAMP1	mmu-miR-22	-0.4277	-11.28	0.458	Yes	0.923132
SCAMP1	mmu-miR-342	-0.5366	-10.72	1.5	Yes	0.939751
SCAMP1	mmu-miR-495	-0.3634	-8.21	1.5	Yes	0.962505
CENPF	mmu-miR-125a	-1.0117	-13.06	0	Yes	0.876387
SLC14A1	mmu-miR-340	-0.7296	-10.05	1.5	Yes	0.928635
CAMK2D	mmu-miR-7b	-0.8965	-5.51	0	Yes	0.925263
PRKAB2	mmu-miR-362	-0.4813	-9.16	1.5	Yes	0.948465
PRKAG2	mmu-miR-495	-0.3819	2.69	1.5	Yes	0.954246
B3GNT5	mmu-miR-101a	-0.3899	-1.59	0	Yes	0.93962
SLCO3A1	mmu-miR-129	-0.1918	-4.49	0	Yes	0.946632
CCDC86	mmu-miR-124	-1.0854	-9.1	0	Yes	0.88792
PTTG1IP	mmu-miR-30e	-0.5664	-4.27	0	Yes	0.940669
IRAK2	mmu-miR-146a	-0.5153	-9.73	0	Yes	0.913247
CHD9	mmu-miR-181a	-0.6039	-10.56	0.737	Yes	0.900879
CHD9	mmu-miR-340	-0.1277	-2.61	1.5	Yes	0.950047
KIF24	mmu-miR-10b	-0.2264	-7.9	0	Yes	0.927061
SRI	mmu-miR-24	-0.5536	-11.71	0	Yes	0.902828
SRI	mmu-miR-410	-0.1045	-3.25	1.5	Yes	0.952755
CALD1	mmu-miR-181a	-0.7693	-6.57	0.001	Yes	0.915478
CALD1	mmu-miR-425	-0.1309	-2.83	0	Yes	0.925356
ANK2	mmu-miR-9	-0.5878	-12.53	0.914	Yes	0.904047
ANK2	mmu-miR-34b	-0.4641	-7.36	1.5	Yes	0.95689
ANK2	mmu-miR-15a	-0.9917	-0.35	0.364	Yes	0.887481
ANK2	mmu-miR-26a	-1.2153	-2.88	1.5	Yes	0.94155
ANK2	mmu-miR-223	-0.1428	-5.48	0	Yes	0.938899
PGM3	mmu-miR-495	-0.2828	-4.05	1.5	Yes	0.968665
ADARB1	mmu-miR-291a	-0.1309	-1.97	0	Yes	0.917721
ADARB1	mmu-miR-302a	-0.1296	-5.52	1.5	Yes	0.959423
ATXN3	mmu-miR-590	-0.2549	-2.96	1.5	Yes	0.96109
LMX1A	mmu-miR-488	-1.1831	-1.05	1.5	Yes	0.929835
CDS2	mmu-miR-24	-0.1084	-13.74	1.5	Yes	0.931736
ERC1	mmu-miR-410	-0.1332	-9.74	1.5	Yes	0.938284
ERC1	mmu-miR-362	-0.2114	-4.63	1.5	Yes	0.967285
EGLN2	mmu-miR-143	-0.2755	1.67	0	Yes	0.921706
EGLN2	mmu-miR-362	-0.6425	-4.49	1.5	Yes	0.959575
FOXP2	mmu-miR-136	-0.9151	-3.8	1.5	Yes	0.949239
SLC28A3	mmu-miR-363	-0.5975	-5.02	1.5	Yes	0.961914
DDHD1	mmu-miR-140	-0.1631	-2.49	0	Yes	0.92553
VSX1	mmu-miR-330	-0.5528	-11.05	1.5	Yes	0.937797
BAZ2A	mmu-miR-329	-0.1111	-18.89	1.5	Yes	0.931657
SRGAP1	mmu-miR-181a	-0.2039	-5.76	0.527	Yes	0.94196
UBE2J2	mmu-miR-10a	-0.1358	-5.59	0	Yes	0.937246
PLXNB3	mmu-miR-9	-0.2582	-3.72	0	Yes	0.946492
ELMO2	mmu-miR-339	-0.4667	-8.13	1.5	Yes	0.953352
BMP2K	mmu-miR-26a	-0.1661	-4.86	1.5	Yes	0.965392
BMP2K	mmu-miR-340	-0.805	-0.75	1.5	Yes	0.930716
COLEC12	mmu-miR-9	-0.1788	-4.82	0.65	Yes	0.948512
[truncated: 44,500 more rows]

## Sheet: D3-4
Gene	miRNA	miRDB score	PITA score	TargetScan score	Experimental result	Integrated confidence score
[truncated: 26,078 more rows]

[truncated: 6 more sheets: D2-1, D2-2, D2-3, D2-4, D2-5, D2-6]
